# Supplementary material for: Essential gene disruptions reveal complex relationships between phenotypic robustness, pleiotropy, and fitness
Source: Mol Syst Biol. 2015 Jan 21;11(1):773. doi: 10.15252/msb.20145264 (PMC4332149; doi:10.15252/msb.20145264)
Supplement: Supplementary file 13 [file msb0011-0773-sd13.xlsx]

## Sheet: Sheet1
Phenotype ID	Phenotype Description
C11.1_A	Cell Area (Mother)
C12.1_A	Cell Circumference (Mother)
C13_A	Elliptical Approximation (Mother)
C103_A	Long Axis (Mother)
C104_A	Short Axis (Mother)
C115_A	Axis Ratio (Mother)
C126_A	Brightness Difference (Mother)
D14.1_A	Nucleus Area (Mother)
D17.1_A	Elliptical Approximation (Mother)
D102_A	Dist. Nucleus to Mother Tip
D105_A	Ratio (D102/C103)
D127_A	Dist. Nucleus BP to Mother Tip
D147_A	Dist. Nucleus to Mother Center
D148_A	Dist. Nucleus BP to Mother Center
D154_A	Angle Cell Tip 1 to Nucleus
D155_A	Angle Cell Tip to Nucleus BP
D176_A	Nucleus Long Axis
D182_A	Nucleus Axis Ratio
D194_A	Max Nuclear Brightness/Mean
C11.1_A1B	Cell Area (Mother)
C11.2_A1B	Cell Area (Bud)
C12.1_A1B	Cell Circumference (Mother)
C12.2_A1B	Cell Circumference (Bud)
C13_A1B	Elliptical Approximation (Mother)
C101_A1B	Cell Area (Whole Cell)
C102_A1B	Cell Circumference (Whole Cell)
C103_A1B	Long Axis (Mother)
C104_A1B	Short Axis (Mother)
C105_A1B	Neck Position
C106_A1B	Bud Direction
C107_A1B	Long Axis (Bud)
C109_A1B	Neck Width
C110_A1B	Dist. Bud Tip to Mother Long Axis
C111_A1B	Dist. Bud Tip to Mother Short Axis
C112_A1B	Dist. Bud Neck to Mother Cell Center
C113_A1B	Dist. Bud Tip to Mother Long Axis
C115_A1B	Axis Ratio (Mother)
C117_A1B	Cell Circumference Ratio
C118_A1B	Cell Area Ratio
C126_A1B	Brightness Difference (Whole Cell)
C128_A1B	Dist. Neck to Mother Hip
D14.3_A1B	Nucleus Area (Whole Cell)
D17.3_A1B	Elliptical Approximation (Whole Cell)
D104_A1B	Dist. Nucleus to Mother Cell Tip
D107_A1B	Ratio (D104/C103)
D110_A1B	Dist. Mother Nucleus to Neck
D114_A1B	Ratio (D110/C128)
D126_A1B	Dist. Nucleus to Mother Hip
D129_A1B	Dist. Nucleus BP to Mother Tip
D132_A1B	Dist. Nucleus BP to Neck
D136_A1B	Dist. Nucleus BP to Mother Center
D142_A1B	Dist. Nucleus BP to Mother Hip
D154_A1B	Angle Cell Tip to Nucleus
D155_A1B	Angle Cell Tip to Nucleus BP
D169_A1B	Angle D1-1, C4-1, C1
D170_A1B	Angle D2-1, C4-1, C1
D178_A1B	Nucleus Long Axis
D184_A1B	Nucleus Axis Ratio
D196_A1B	Max Nuclear Brightness/Mean
C11.1_C	Cell Area (Mother)
C11.2_C	Cell Area (Bud)
C12.1_C	Cell Circumference (Mother)
C12.2_C	Cell Circumference (Bud)
C13_C	Elliptical Approximation (Mother)
C101_C	Cell Area (Whole Cell)
C102_C	Cell Circumference (Whole Cell)
C103_C	Long Axis (Mother)
C104_C	Short Axis (Mother)
C105_C	Neck Position
C106_C	Bud Direction
C107_C	Long Axis (Bud)
C108_C	Short Axis (Bud)
C109_C	Neck Width
C110_C	Dist. Bud Tip to Mother Long Axis
C111_C	Dist. Bud Tip to Mother Short Axis
C112_C	Dist. Bud Neck to Mother Cell Center
C113_C	Dist. Bud Tip to Mother Long Axis
C114_C	Axis Ratio (Bud)
C115_C	Axis Ratio (Mother)
C116_C	Axis Ratio Ratio
C117_C	Cell Circumference Ratio
C118_C	Cell Area Ratio
C126_C	Brightness Difference (Whole Cell)
C128_C	Dist. Neck to Mother Hip
D14.1_C	Nucleus Area (Mother)
D14.2_C	Neclues Area (Bud)
D14.3_C	Nucleus Area (Whole Cell)
D17.1_C	Elliptical Approximation (Mother)
D17.2_C	Elliptical Approximation (Bud)
D103_C	Dist. Nucleus to Mother Cell Tip
D106_C	Ratio (D103/C103)
D108_C	Dist. Mother Nucleus to Neck
D109_C	Dist. Bud Nucleus to Neck
D112_C	Ratio (D108/C128)
D113_C	Ratio (D109/C107)
D116_C	Dist. Between Nuclei
D121_C	Dist. Bud Nucleus to Bud Tip
D123_C	Ratio (D121/C107)
D125_C	Dist. Mother Nucleus to Mother Hip
D128_C	Dist. Mother Nucleus BP to Mother Tip
D130_C	Dist. Mother Nucleus BP to Neck
D131_C	Dist. Bud Nucleus BP to Neck
D134_C	Dist. Between Nuclei Bps
D135_C	Dist. Mother Nucleus BP to Mother Center
D139_C	Dist. Bud Nucleus to Bud Tip
D141_C	Dist. Mother Nucleus BP to Mother Hip
D143_C	Dist. Mother Nucleus Border to Neck
D144_C	Dist. Bud Nucleus Border to Neck
D145_C	Dist. Mother Nucleus Border to Hip
D146_C	Dist. Bud Nucleus Border to Bud Tip
D151_C	Ratio Nuclei Distances to Neck
D152_C	Mobility of Nucleus (Mother)
D153_C	Mobility of Nucleus (Bud)
D158_C	Angle D1-1, D1-2 and C1-1, C1-2
D159_C	Angle D2-1, D2-2 and C1-1, C1-2
D162_C	Angle D1-1, D1-2 and C1, C4-1
D163_C	Angle D2-1, D2-2 and C1, C4-1
D166_C	Angle D1-1, D1-2 and C4-1, C4-2
D167_C	Angle D2-1, D2-2 and C4-1, C4-2
D169_C	Angle D1-1, C4-1, C1
D170_C	Angle D2-1, C4-1, C1
D176_C	Nucleus Long Axis (Mother)
D177_C	Nucleus Long Axis (Bud)
D182_C	Nucleus Axis Ratio (Mother)
D183_C	Nucleus Axis Ratio (Bud)
D185_C	Dist. D11-1,C4-1 plus Dist. D11-2, C4-1
D186_C	Dist. D12-1,C4-1 plus Dist. D12-2, C4-1
D194_C	Max Nuclear Brightness/Mean '' (Mother)
D195_C	Max Nuclear Brightness/Mean '' (Bud)
D196_C	Max Nuclear Brightness/Mean '' (Whole Cell)
D197_C	Ratio (Bud Nuclear Area/Mother '')
D198_C	Ratio (Bud Nuclear Brightness/Mother '')
