# Supplementary material for: Essential gene disruptions reveal complex relationships between phenotypic robustness, pleiotropy, and fitness
Source: Mol Syst Biol. 2015 Jan 21;11(1):773. doi: 10.15252/msb.20145264 (PMC4332149; doi:10.15252/msb.20145264)
Supplement: Supplementary file 14 [file msb0011-0773-sd14.xlsx]

## Sheet: Sheet1
Gene	PP	Q val
NOP1	3.51075	0
YDR355C	3.46504	0
CDC42	2.86041	0
PIS1	2.76445	0
SFH1	2.51347	0
YLR198C	2.489	0
TIF11	2.47157	0
YMR185W	2.45713	0
RPB3	2.42199	0
YLR317W	2.36764	0
YLR458W	2.28246	0
PDS5	2.22872	0
TIF6	2.16931	0
SAD1	2.16276	0
GCD7	2.15138	0
NOC4	2.13115	0
RPB7	2.10209	0
CEP3	2.05136	0
GPI15	2.04809	0
IWS1	2.04384	0
CDC53	2.03949	0
RNA1	2.02129	0
RVB2	2.01171	0
PRI1	1.98815	0
TAF10	1.95477	0
NDC1	1.94667	0
HSH155	1.93831	0
YLR243W	1.93196	0
PRE2	1.92208	0
SEC14	1.88825	0
NUP116	1.88383	0
CMD1	1.87655	0
SAM35	1.80371	0
NMT1	1.79877	0
RCL1	1.7983	0
SME1	1.79525	0
AFG2	1.7729	3.43643e-05
DIB1	1.76771	3.43643e-05
IFH1	1.76604	3.43643e-05
CUS1	1.75827	3.43643e-05
SEC59	1.74363	4.5819e-05
GAA1	1.73819	4.5819e-05
PCM1	1.73422	4.5819e-05
ERG12	1.73178	4.5819e-05
POL5	1.72908	4.5819e-05
CDC5	1.72664	4.5819e-05
SPC24	1.70953	6.87285e-05
YNL114C	1.70427	8.01833e-05
BET5	1.696	8.01833e-05
TAP42	1.67695	0.000114547
GPI12	1.66367	0.000137457
SSL1	1.66046	0.000137457
RRB1	1.6602	0.000148912
APC2	1.65811	0.000148912
PFS2	1.64835	0.000206186
TEN1	1.6334	0.000229095
TAF12	1.62288	0.000252005
CDC3	1.61075	0.000286369
TIM22	1.61033	0.000286369
YTH1	1.60762	0.000297824
ERB1	1.60078	0.000332188
UTP21	1.59156	0.000355097
PAM18	1.58974	0.000366552
TAD3	1.58843	0.000366552
YEF3	1.58666	0.000389462
POP5	1.58328	0.000389462
USO1	1.56803	0.000446735
TAH11	1.55175	0.000515464
ALR1	1.54673	0.000549828
CEF1	1.54379	0.000561283
NUT2	1.52367	0.000733104
NUP145	1.52245	0.000744559
OST1	1.51645	0.000801833
UTP15	1.5043	0.000962199
ARC40	1.5035	0.000996564
SWP1	1.49621	0.00105384
CDC25	1.49041	0.00114547
TRS120	1.48548	0.00115693
HAS1	1.47996	0.00124857
ROT1	1.47885	0.00124857
RFA2	1.47648	0.00126002
RRP15	1.47555	0.00126002
NIC96	1.46874	0.00140894
PSF1	1.46862	0.00140894
YOR256C	1.46358	0.00152348
UTP14	1.46235	0.00154639
RPO21	1.46145	0.0015693
TAF9	1.45889	0.00164949
MAS1	1.45821	0.00164949
JAC1	1.45701	0.00167239
NUP82	1.45542	0.00176403
SIK1	1.4421	0.00208477
NCB2	1.43318	0.00239404
CWC24	1.42444	0.00270332
YAE1	1.4168	0.00294387
PRE8	1.40739	0.0032646
SMT3	1.40473	0.00341352
SPC34	1.40076	0.00350515
ACS2	1.39809	0.00363116
PRP24	1.3974	0.00365407
SRB7	1.397	0.00367698
MAK11	1.38906	0.00406644
SPP382	1.38878	0.00407789
YMR134W	1.38848	0.00411226
COF1	1.38359	0.00442153
ORC1	1.37224	0.00509737
DHR2	1.37168	0.00509737
DML1	1.36643	0.00533792
BUR6	1.36302	0.00550974
PLP2	1.3591	0.0057732
YDR526C	1.35592	0.00597938
SPC3	1.35514	0.00604811
RRN11	1.35503	0.00604811
TPI1	1.35099	0.0062543
YLL037W	1.34205	0.0068614
RRP12	1.33995	0.00705613
POB3	1.33833	0.00714777
RAT1	1.33599	0.00727377
MSL5	1.33292	0.00750286
TIM17	1.32279	0.00847652
YOR218C	1.32227	0.00852234
DUO1	1.3188	0.00875143
SCL1	1.31698	0.00887743
CDC6	1.30888	0.00970218
ECM16	1.30219	0.0104238
GCD11	1.29971	0.0107331
PET9	1.2988	0.0108133
CCL1	1.2971	0.0109164
CDC46	1.29351	0.0113058
TFB4	1.28936	0.0118671
FCP1	1.28528	0.0123482
RPT6	1.28414	0.0124971
RFT1	1.27874	0.0131959
FOL2	1.2764	0.013425
UTP5	1.2759	0.0134708
NOC3	1.2737	0.0138259
RRP14	1.26913	0.014433
SRM1	1.26746	0.0146163
SPT6	1.26698	0.014685
TIM50	1.26615	0.0147881
SDH3	1.26529	0.014937
KRR1	1.26418	0.0150745
SEC61	1.25925	0.0158534
GCR1	1.25817	0.0160481
SOF1	1.25661	0.0163574
RLP24	1.25426	0.0167698
SLD2	1.25365	0.016953
PGS1	1.25288	0.0170447
SEC39	1.24605	0.0183849
MNP1	1.24489	0.0185682
YDL163W	1.24219	0.0190493
RPF2	1.2399	0.0195304
DPB2	1.23321	0.0207217
KAP95	1.23282	0.020756
RPT3	1.22263	0.023173
YNL181W	1.21835	0.0241237
YHR036W	1.2145	0.0250745
FHL1	1.21256	0.0255327
SRP102	1.20847	0.0264147
MRS11	1.2082	0.0265063
YOL134C	1.20386	0.0276289
RRN5	1.19767	0.0292554
MPE1	1.19162	0.0309049
RPN5	1.18787	0.0322222
HSP60	1.18349	0.0337457
RPA190	1.17946	0.0351776
GPI17	1.17134	0.0380527
TRS130	1.16531	0.0402635
SED5	1.16411	0.0406873
RAM2	1.16052	0.0419931
KRE29	1.16	0.0422222
YKL088W	1.15469	0.0444903
PRP22	1.14628	0.0480298
ALG2	1.14275	0.0497938
HRT1	1.13911	0.0513517
SLN1	1.1355	0.0530241
CDC1	1.13184	0.0547079
YML125C	1.13012	0.0554639
YCG1	1.1168	0.0622222
RPN2	1.11279	0.0643299
CDC45	1.11085	0.065441
PRP40	1.1061	0.0678465
MCM10	1.10505	0.0683162
PRO3	1.10129	0.0705498
RPM2	1.0978	0.0728293
NBP1	1.09368	0.0756701
ADE13	1.09352	0.0757503
DAD2	1.09166	0.0769301
TUB4	1.0881	0.0792669
RRP46	1.0873	0.0798053
GPI13	1.08484	0.080882
ERG13	1.08119	0.0832073
PRP38	1.07833	0.0849943
RRP5	1.07483	0.0873883
ZPR1	1.0741	0.0878236
DPM1	1.07389	0.0879267
FAD1	1.07318	0.0885567
OLE1	1.06871	0.0916037
COG4	1.06649	0.0934364
NOP14	1.06597	0.0939061
YLR132C	1.06408	0.0953494
YDR531W	1.06197	0.0969874
MIM1	1.05571	0.102039
RNA15	1.05471	0.10268
ERG26	1.05433	0.102978
YLR140W	1.05092	0.105716
YPL146C	1.04855	0.107457
MPS2	1.04694	0.108855
CDC16	1.04618	0.109553
LSM3	1.04583	0.109817
YDR053W	1.04361	0.111604
SEN15	1.04202	0.112887
SQT1	1.04149	0.113322
YLR379W	1.03955	0.114696
HEM2	1.03574	0.117995
YJU2	1.03305	0.12055
RIA1	1.03152	0.121741
CCA1	1.02917	0.123814
TOP2	1.02808	0.124708
ERG8	1.02755	0.125304
ALG7	1.02596	0.126724
YLR076C	1.02554	0.127159
DIP2	1.02465	0.127938
UFD1	1.01873	0.133505
SRP54	1.0178	0.134215
SEC12	1.01702	0.134937
RBA50	1.01694	0.135074
TLG1	1.0151	0.13685
YPI1	1.01121	0.140664
SOG2	1.0099	0.141879
ATM1	1.0062	0.145292
SPC19	1.003	0.148545
FIP1	0.994229	0.157663
TFA1	0.99	0.162222
PRE1	0.987841	0.164284
FOL3	0.984927	0.167388
PIK1	0.984225	0.168167
ZIM17	0.983948	0.168454
IPI3	0.982667	0.170057
SEC4	0.982024	0.17079
RMP1	0.978307	0.174628
MTR3	0.976419	0.176552
CCT3	0.974422	0.178958
CCT8	0.973268	0.180195
CTF13	0.972866	0.180619
ARP3	0.97055	0.18331
LCD1	0.970151	0.183757
PAP1	0.963746	0.191443
YJL032W	0.958193	0.198316
NMD3	0.956742	0.20016
USE1	0.94888	0.209954
YDR367W	0.948009	0.2111
KRI1	0.9424	0.218511
SUI1	0.942385	0.218522
BET2	0.940141	0.221638
YMR298W	0.937787	0.2248
SLU7	0.937639	0.225017
TAF13	0.935362	0.228247
YNL260C	0.934715	0.229244
FRS2	0.934637	0.229301
CDC123	0.934323	0.22976
AOS1	0.93139	0.233677
THS1	0.930239	0.235349
YPD1	0.928947	0.237102
RPP1	0.926705	0.240378
GLN1	0.92591	0.241546
NSE1	0.92352	0.245097
CDC15	0.921945	0.247194
RRP42	0.916185	0.25504
MIA40	0.915201	0.256369
YRA1	0.915165	0.256472
TEM1	0.914978	0.256816
TID3	0.91466	0.257297
ARC15	0.913981	0.258305
RIB3	0.912057	0.261077
SHR3	0.911986	0.261226
GPI11	0.911867	0.261489
SEC3	0.910916	0.262887
TRS31	0.905847	0.270619
DRE2	0.905814	0.27071
STH1	0.905715	0.270871
HTS1	0.904665	0.272474
ESP1	0.903356	0.27449
ASK1	0.902381	0.275945
CFT2	0.901053	0.277698
BOS1	0.89944	0.280126
MED8	0.898868	0.2811
RPA43	0.898689	0.281294
YKR022C	0.898067	0.282348
YKL083W	0.896031	0.285452
RSC8	0.895497	0.286128
SPT5	0.894785	0.287125
YGR190C	0.894745	0.287205
PWP2	0.89216	0.291226
RPC25	0.890476	0.293688
PRE3	0.889263	0.29567
CWC22	0.876312	0.316346
PRP43	0.875884	0.317033
YNL247W	0.87339	0.321271
RPL33A	0.872704	0.322302
QRI2	0.869871	0.326861
PRI2	0.869136	0.328018
TPT1	0.865628	0.334158
SSC1	0.863266	0.338087
KRE33	0.860983	0.341867
IPI1	0.860912	0.342027
DAM1	0.858717	0.345968
TAH18	0.856589	0.349931
GUS1	0.855567	0.351959
POL2	0.851057	0.359725
RPC34	0.850953	0.359897
YJR141W	0.850693	0.360412
PRE4	0.845705	0.368832
ARH1	0.843187	0.373345
NCP1	0.842896	0.373837
LUC7	0.840962	0.377159
BRN1	0.840835	0.377331
RPC82	0.840548	0.377835
SMD1	0.83959	0.379485
PTA1	0.838366	0.381501
HYM1	0.827152	0.401054
SMC5	0.826966	0.401352
YDR412W	0.824552	0.405636
YML6	0.823869	0.406781
YLR022C	0.823477	0.40732
MVD1	0.820743	0.412451
ARB1	0.81848	0.416896
ECO1	0.816254	0.421042
CDC33	0.810072	0.431753
YOR004W	0.798739	0.452005
SDA1	0.79743	0.454525
YOL022C	0.797246	0.454857
RPC37	0.795067	0.459313
NAF1	0.794012	0.461065
HEM13	0.791721	0.465521
SUP45	0.789104	0.470458
SEC20	0.789049	0.470607
DBP5	0.782104	0.484055
SRB4	0.779972	0.487915
UGP1	0.778101	0.491455
MRD1	0.777596	0.492428
SMC4	0.773976	0.499691
SAR1	0.772769	0.502131
SPP41	0.770417	0.506369
BRF1	0.768541	0.510229
YIL083C	0.767432	0.512291
RSC4	0.767065	0.513093
MTW1	0.764752	0.51748
RET3	0.761132	0.524341
RIO2	0.756606	0.532325
MET4	0.756003	0.533288
DBP9	0.755576	0.534078
RPN12	0.755228	0.534777
TFB3	0.749204	0.546735
TRZ1	0.747734	0.549542
CYR1	0.746608	0.551615
SCC4	0.746342	0.552142
BET3	0.745916	0.553161
JIP5	0.743506	0.55756
RET2	0.741697	0.561123
RFC4	0.738729	0.566655
MCD4	0.737225	0.569622
TFB2	0.734669	0.574444
RPN11	0.734655	0.574467
URB1	0.733414	0.576758
IPL1	0.729453	0.584261
NIP1	0.729445	0.584284
RFC2	0.729054	0.585155
MGE1	0.726713	0.589611
GCD1	0.722388	0.597812
KIN28	0.72058	0.601077
LSG1	0.715716	0.61
MDN1	0.714852	0.611684
RPC19	0.712115	0.616518
ILV5	0.705323	0.629175
BDP1	0.705004	0.629862
CDC2	0.699429	0.639737
RIX7	0.698634	0.641077
GCD6	0.698613	0.641088
CDC4	0.697847	0.642509
WRS1	0.695717	0.646323
RIB2	0.693036	0.651386
SEC10	0.689841	0.656987
LSM4	0.689164	0.658179
SPB4	0.689144	0.658202
TIM44	0.688055	0.660011
RNR2	0.680465	0.673746
YML023C	0.679177	0.676105
RGR1	0.677955	0.67827
SMP3	0.675081	0.683081
ARP7	0.671775	0.688877
CNS1	0.6705	0.690997
OST2	0.667784	0.696025
RRP1	0.663553	0.703322
UBA1	0.659217	0.710435
FAS1	0.65487	0.717468
NAM9	0.654319	0.718328
MYO2	0.652952	0.720515
DIS3	0.645583	0.732806
ARC35	0.64519	0.733368
YPT1	0.64465	0.734089
YBR089W	0.643453	0.735945
GCD10	0.638119	0.744696
SIS1	0.633668	0.751386
YDR267C	0.630099	0.757022
SMC2	0.629624	0.757869
HSF1	0.629569	0.757915
RPT1	0.628851	0.759026
HSH49	0.626414	0.762543
BBP1	0.623986	0.766529
SAS10	0.623014	0.767881
DSL1	0.619106	0.773826
ENP1	0.618389	0.774891
AVO1	0.618095	0.775395
YPR085C	0.617247	0.776678
SUI2	0.610273	0.786621
NET1	0.609469	0.787801
SEC17	0.609302	0.788018
RTS2	0.603584	0.796277
TOA1	0.602514	0.797915
SMC3	0.599489	0.801844
POP8	0.599257	0.802245
CCT4	0.596816	0.805624
SMC1	0.590578	0.814284
PRP3	0.584355	0.822772
SEC15	0.582826	0.824547
RSE1	0.581677	0.82614
GWT1	0.581611	0.826254
ORC3	0.578086	0.830573
BET4	0.577293	0.831558
SEN1	0.574144	0.835693
POL30	0.568346	0.842829
TRS23	0.563812	0.848156
BIG1	0.563383	0.848614
MCM3	0.554805	0.858408
MET30	0.550569	0.86315
SSU72	0.548213	0.865819
PBN1	0.543919	0.870355
LAS1	0.543367	0.870962
YGR198W	0.538262	0.876163
FOL1	0.535368	0.87929
NOG2	0.533352	0.881283
PRP6	0.532034	0.882669
TIM54	0.530735	0.883757
YPL238C	0.528851	0.885464
KOG1	0.526073	0.888053
ACP1	0.523968	0.889702
RET1	0.517416	0.895922
YGL069C	0.516638	0.896518
YTM1	0.516351	0.896667
RPN7	0.510217	0.902486
CEG1	0.507307	0.905327
HRP1	0.506978	0.905647
TOM22	0.506372	0.906151
TUB2	0.501965	0.909817
FMP44	0.501497	0.910286
YGR073C	0.500397	0.911214
SRP101	0.496	0.915063
CWC2	0.490837	0.91929
SAH1	0.490778	0.919347
PKC1	0.487106	0.922085
KRS1	0.486112	0.922772
SEC5	0.483491	0.924788
YLR339C	0.472249	0.932841
CCT2	0.471033	0.93362
COG2	0.470966	0.933666
RSP5	0.470934	0.9337
YGR265W	0.469903	0.93433
NOP15	0.468581	0.935258
SNP1	0.466291	0.936942
CDC21	0.464393	0.937972
CDC31	0.464391	0.937972
TIF35	0.462966	0.938855
PRP46	0.461146	0.939702
PRE6	0.459357	0.94079
DSN1	0.448823	0.946839
SDS22	0.447343	0.947698
CDC48	0.445722	0.948614
SUP35	0.441687	0.951134
SGT1	0.440005	0.951982
YOR060C	0.434043	0.954983
ENP2	0.433452	0.955269
RPN3	0.4325	0.955727
SEN34	0.425327	0.959473
TCP1	0.42096	0.961627
NOC2	0.411381	0.96559
SSY1	0.410032	0.966163
PMI40	0.407644	0.967022
NBP35	0.391333	0.972806
PRP31	0.365544	0.980195
SPP381	0.355212	0.982623
SNU56	0.332842	0.987354
UTP9	0.326942	0.988522
EPL1	0.317087	0.989874
SEN2	0.316526	0.989943
CDC39	0.31635	0.99
ULP1	0.315962	0.990092
RSC3	0.310366	0.990836
CDC23	0.305663	0.991398
RFA1	0.3052	0.991455
PRP5	0.299051	0.992039
MRS5	0.296356	0.992371
RPS20	0.295927	0.992497
YBR124W	0.294714	0.992635
EFB1	0.294503	0.992646
SUA5	0.287846	0.993345
PZF1	0.286272	0.993459
SNM1	0.285198	0.993551
CSE4	0.284866	0.993608
CHS2	0.279645	0.994055
DNA2	0.278315	0.994238
POL1	0.275684	0.994502
GUK1	0.270155	0.994777
ORC6	0.265701	0.995063
RPB8	0.262365	0.995281
ECM9	0.262225	0.995292
YFH1	0.261009	0.995395
GRC3	0.257664	0.995785
POP4	0.25083	0.99614
SEC21	0.249048	0.996243
SPC29	0.248563	0.996254
CFD1	0.245107	0.996552
DED1	0.243905	0.996655
PWP1	0.240852	0.996735
MRPS18	0.23643	0.99693
CDC34	0.235605	0.996976
TAF8	0.23528	0.997022
YDR196C	0.232848	0.997125
DPB11	0.229777	0.997274
TAF4	0.223123	0.997491
BCD1	0.221274	0.997549
SEC2	0.213542	0.997892
CDC36	0.210521	0.998007
MAK16	0.204651	0.998236
YDR437W	0.204144	0.998247
RPC53	0.199124	0.998396
HEM15	0.197583	0.998419
LAS17	0.193648	0.998534
NSA2	0.191209	0.998591
RPB5	0.186958	0.998729
SCD5	0.184049	0.998809
PGI1	0.176652	0.999015
RRP43	0.173137	0.999038
CLF1	0.169034	0.999072
PRP9	0.167597	0.999118
DIM1	0.167172	0.999118
CSE1	0.152877	0.999313
ATP16	0.152785	0.999336
AAR2	0.152142	0.999336
CDC37	0.150437	0.99937
GPI8	0.143454	0.999439
RPN6	0.139414	0.999507
PUP1	0.128624	0.999645
NUG1	0.128265	0.999656
HEM1	0.125304	0.999691
RRP9	0.122751	0.999714
GPI2	0.115271	0.999737
PRP28	0.112469	0.999748
UTP20	0.10308	0.999771
ERG1	0.100343	0.999805
ESS1	0.0971001	0.999817
TIP20	0.0921712	0.999828
KAR1	0.0801611	0.999874
FRQ1	0.0707116	0.999874
SNU71	0.0665154	0.999885
STT4	0.065332	0.999885
UBA2	0.0627949	0.999885
YGR114C	0.0595321	0.999897
ABF1	0.0589609	0.999908
YJL009W	0.0558404	0.999908
RSC6	0.0522757	0.999908
RIB7	0.0491419	0.999908
YJR012C	0.0464783	0.999908
SEC26	0.0459316	0.999908
PRE5	0.0453602	0.999908
NHP2	0.0447511	0.999908
NAT2	0.0443735	0.999908
YDL152W	0.0414863	0.999908
HCA4	0.0402877	0.999908
ALG1	0.0370931	0.999908
EXO70	0.0370052	0.999908
VHT1	0.0358667	0.999908
ERG11	0.0347699	0.999908
RPS2	0.0294653	0.999908
YJL195C	0.0242301	0.99992
YBR070C	0.0179846	0.999931
ACC1	0.0153709	0.999943
HIP1	0.0126159	0.999943
RRP3	0.00982971	0.999943
NOB1	0.00860115	0.999943
SEC1	0.00508268	0.999943
YNL313C	-0.00303563	0.999954
GCD14	-0.00378627	0.999954
MES1	-0.00415802	0.999954
YGL047W	-0.00424578	0.999954
STN1	-0.00494915	0.999954
RAP1	-0.0126451	0.999954
RPR2	-0.0131344	0.999954
MTR2	-0.0149485	0.999954
RPC31	-0.0160872	0.999966
TRS20	-0.0166206	0.999966
YIF1	-0.0176886	0.999966
YAH1	-0.0182629	0.999966
PGK1	-0.0194936	0.999966
YER048W-A	-0.0272852	0.999966
RPC40	-0.0327567	0.999966
SCM3	-0.0346884	0.999966
MAK5	-0.035633	0.999966
NFS1	-0.0495816	0.999977
PDI1	-0.0507864	0.999977
SRP68	-0.051211	0.999977
NSL1	-0.0549678	0.999988
RSM10	-0.05935	1
PRP42	-0.0623068	1
NAR1	-0.0654857	1
YDR341C	-0.065978	1
SEC7	-0.0693805	1
YCL041C	-0.0716107	1
DBP10	-0.0793683	1
APC1	-0.0793798	1
EXO84	-0.0813674	1
MAK21	-0.0862376	1
HEM4	-0.106748	1
TFG1	-0.109687	1
YNL158W	-0.111472	1
TYS1	-0.119886	1
RLP7	-0.122682	1
YGL074C	-0.123601	1
RIO1	-0.12375	1
TOR2	-0.125496	1
RPT2	-0.12796	1
RNA14	-0.130305	1
KAR2	-0.140124	1
BFR2	-0.141105	1
LSM8	-0.150591	1
MED6	-0.152034	1
ESF2	-0.158634	1
ERG10	-0.161632	1
SUA7	-0.164572	1
ARP2	-0.171616	1
SEC63	-0.171831	1
FAS2	-0.172904	1
KAE1	-0.173405	1
UBC1	-0.17391	1
UTP22	-0.174822	1
RVB1	-0.185004	1
POP1	-0.188149	1
ERG20	-0.193672	1
UTR5	-0.194496	1
POL12	-0.197702	1
YGL239C	-0.201284	1
YDL193W	-0.2031	1
CTR86	-0.207359	1
YDR339C	-0.208894	1
IQG1	-0.210191	1
RFC3	-0.213483	1
NRD1	-0.218223	1
SWI1	-0.218648	1
SGV1	-0.219072	1
IRA1	-0.222113	1
CDC13	-0.22701	1
POP7	-0.23064	1
GPA1	-0.237651	1
ORC2	-0.243486	1
CDC27	-0.245947	1
SNU23	-0.249411	1
NOP58	-0.251138	1
TAF3	-0.251946	1
MCM1	-0.260986	1
RIM2	-0.269403	1
GNA1	-0.271922	1
KRE9	-0.275254	1
ARP4	-0.278927	1
RRN3	-0.281139	1
DBF4	-0.284024	1
YOR287C	-0.286196	1
UTP4	-0.299632	1
APC11	-0.303212	1
SRP21	-0.306966	1
NUF2	-0.308318	1
GLC7	-0.308667	1
VAS1	-0.317159	1
GRS1	-0.317186	1
GCD2	-0.318586	1
MRS6	-0.318998	1
RPG1	-0.324862	1
TAF7	-0.327101	1
WBP1	-0.327496	1
BRX1	-0.334179	1
MSS4	-0.336037	1
CDC24	-0.337231	1
CDC14	-0.34032	1
UFE1	-0.341059	1
SPC42	-0.345048	1
TAO3	-0.358174	1
NOP8	-0.35918	1
RPC11	-0.360854	1
YOR262W	-0.362461	1
TOM40	-0.36639	1
YCR072C	-0.370515	1
SEC18	-0.370803	1
MPS1	-0.372517	1
RFC1	-0.373169	1
TIF34	-0.380363	1
STT3	-0.384614	1
NOP2	-0.386701	1
SGD1	-0.390559	1
VRG4	-0.39614	1
GPI10	-0.396376	1
IPP1	-0.40272	1
IDI1	-0.405386	1
HTB1	-0.406739	1
SNU114	-0.408317	1
YSH1	-0.414833	1
PRP45	-0.419489	1
SRP1	-0.422364	1
PCF11	-0.423357	1
PSE1	-0.426461	1
PTR3	-0.42996	1
CDC9	-0.432648	1
SPP2	-0.439715	1
PRP4	-0.439776	1
RPC17	-0.461606	1
NSE3	-0.463957	1
RLI1	-0.468526	1
DCP1	-0.470751	1
POP3	-0.472515	1
RPB2	-0.473118	1
DBP2	-0.475342	1
SEC27	-0.482976	1
RRN6	-0.48425	1
PRE7	-0.488857	1
YPR142C	-0.493037	1
NUP1	-0.502827	1
FMP47	-0.503107	1
RRS1	-0.504931	1
RSC58	-0.506537	1
ABD1	-0.518784	1
YBR190W	-0.522005	1
PRP11	-0.522158	1
YGR251W	-0.527734	1
ILV3	-0.532569	1
YCS4	-0.538576	1
RPL42A	-0.539195	1
ULP2	-0.548065	1
TRL1	-0.550707	1
UTP10	-0.555488	1
BCP1	-0.555847	1
LCB2	-0.562033	1
TRM5	-0.564903	1
YJL015C	-0.568225	1
DRS1	-0.568617	1
SCC2	-0.570696	1
CET1	-0.579169	1
RPO31	-0.579172	1
HEM12	-0.580314	1
SEC31	-0.583047	1
SLY1	-0.586979	1
UTP13	-0.595043	1
LST8	-0.595281	1
FAL1	-0.600066	1
CFT1	-0.610004	1
SPT14	-0.615977	1
RHO3	-0.616739	1
PSF3	-0.643628	1
YDR187C	-0.645686	1
SAM50	-0.650803	1
TAF11	-0.654465	1
RRP7	-0.672341	1
RRN9	-0.679986	1
PDS1	-0.683083	1
SEN54	-0.687954	1
SEC6	-0.694578	1
CDC19	-0.703777	1
PMA1	-0.711832	1
YBL073W	-0.713575	1
CDC8	-0.718338	1
TFC6	-0.718644	1
RIB5	-0.728985	1
PSF2	-0.731913	1
IMP4	-0.745198	1
DUT1	-0.748434	1
TSR1	-0.750616	1
NUD1	-0.750655	1
TIF5	-0.759774	1
CBF2	-0.761642	1
CDC60	-0.76877	1
PRP2	-0.776702	1
NOP4	-0.780188	1
YNR046W	-0.785902	1
YJL097W	-0.788572	1
CDC11	-0.789752	1
NPA3	-0.794464	1
YIL171W	-0.797992	1
RPN8	-0.798807	1
ALA1	-0.800939	1
TFC7	-0.804924	1
ERG25	-0.80608	1
PFY1	-0.812256	1
YGR046W	-0.813241	1
YJL010C	-0.813327	1
NOG1	-0.813446	1
NUP159	-0.815375	1
MAS6	-0.822964	1
PMH1	-0.833066	1
MMF1	-0.843253	1
PRP21	-0.844079	1
PNO1	-0.850122	1
TEL2	-0.856834	1
FAF1	-0.868534	1
DOP1	-0.868842	1
HEM3	-0.870048	1
SPB1	-0.871584	1
PRP39	-0.873193	1
RPL32	-0.876292	1
RKI1	-0.883624	1
MTR10	-0.896776	1
RIX1	-0.909138	1
CBF5	-0.933234	1
SEC16	-0.938365	1
CSL4	-0.943921	1
CKS1	-0.947238	1
CDC7	-0.95017	1
POP6	-0.950629	1
YRB1	-0.951138	1
SRP72	-0.957426	1
NNF1	-0.961174	1
CBK1	-0.971801	1
YJL018W	-0.986947	1
CDC20	-0.988497	1
CDS1	-1.00269	1
SEC62	-1.007	1
SFI1	-1.01189	1
FBA1	-1.01546	1
TAD2	-1.04628	1
YHC1	-1.0523	1
ORC5	-1.06341	1
CWC25	-1.06347	1
SHQ1	-1.07129	1
RRN7	-1.07566	1
MTR4	-1.07733	1
ROK1	-1.10495	1
SEC11	-1.1117	1
APC5	-1.13151	1
GLE1	-1.13687	1
YRB2	-1.16607	1
MED4	-1.19907	1
PRT1	-1.20144	1
DFR1	-1.2223	1
SPC110	-1.2349	1
DBP6	-1.24332	1
GLN4	-1.26374	1
TSC13	-1.27703	1
TFA2	-1.28067	1
RNT1	-1.28857	1
MCM2	-1.30255	1
PSA1	-1.31818	1
TBF1	-1.3494	1
APC4	-1.3709	1
PAN1	-1.37132	1
IRR1	-1.38173	1
CDC28	-1.38737	1
ILS1	-1.42351	1
TSC10	-1.44205	1
MED7	-1.46526	1
RPT5	-1.48577	1
TFB1	-1.52152	1
RFC5	-1.55589	1
KRE5	-1.56456	1
MEX67	-1.59743	1
ESA1	-1.61874	1
VTI1	-1.64126	1
MCD1	-2.32011	1
