# Supplementary material for: Essential gene disruptions reveal complex relationships between phenotypic robustness, pleiotropy, and fitness
Source: Mol Syst Biol. 2015 Jan 21;11(1):773. doi: 10.15252/msb.20145264 (PMC4332149; doi:10.15252/msb.20145264)
Supplement: Supplementary file 15 [file msb0011-0773-sd15.xlsx]

## Sheet: Sheet1
gene	GR	SD	CV	PP	publishedrelativeGR	HighLow	PercentDead
NOP1	0.35346	0.044422	0.125678	3.51075	0.751	High	0.0169173
YDR355C	0.316807	0.0551894	0.174205	3.46504	NA	High	0.0376712
CDC42	0.276289	0.0481168	0.174154	2.86041	0.782	High	0.0848586
PIS1	0.381126	0.0547881	0.143753	2.76445	0.984	High	0.012605
SFH1	0.341145	0.0569993	0.167083	2.51347	1.006	High	0.00446429
YLR198C	0.385861	0.0404327	0.104786	2.489	NA	High	0.00164204
YMR185W	0.401139	0.0626946	0.156292	2.45713	0.991	High	0.028626
RPB3	0.219747	0.0594723	0.27064	2.42199	0.861	High	0.0360465
YLR317W	0.230943	0.0336602	0.145751	2.36764	NA	High	0.0365535
YLR458W	0.285928	0.052331	0.183022	2.28246	NA	High	0.031746
PDS5	0.330161	0.0955915	0.28953	2.22872	0.999	High	0.00375234
TIF6	0.261861	0.0549118	0.209699	2.16931	0.831	High	0.0888303
SAD1	0.371689	0.0429822	0.11564	2.16276	0.953	High	0.0039722
GCD7	0.316596	0.0565358	0.178574	2.15138	0.992	High	0.0144124
NOC4	0.332271	0.0601168	0.180927	2.13115	0.85	High	0.00775862
CEP3	0.38855	0.0640147	0.164753	2.05136	0.997	High	0.0180941
GPI15	0.348936	0.0542611	0.155504	2.04809	0.786	High	0.00484653
IWS1	0.351811	0.0466571	0.13262	2.04384	NA	High	0.0781671
CDC53	0.423441	0.05984	0.141318	2.03949	1.008	High	0.0030581
RNA1	0.4377	0.0541248	0.123657	2.02129	0.991	High	0.024077
RVB2	0.360523	0.0706646	0.196006	2.01171	0.929	High	0.0080573
PRI1	0.34702	0.0601752	0.173406	1.98815	0.847	High	0.0287611
HSH155	0.342194	0.0530856	0.155133	1.93831	1.013	High	0.020284
YLR243W	0.373885	0.0753922	0.201646	1.93196	0.95	High	0.0044405
PRE2	0.336287	0.0557627	0.165818	1.92208	0.9	High	0.0087146
SEC14	0.314154	0.0784902	0.249847	1.88825	1.016	High	0.0167411
NUP116	0.414967	0.0456119	0.109917	1.88383	0.98	High	0.0136752
CMD1	0.407386	0.0529295	0.129925	1.87655	0.972	High	0.00594059
SAM35	0.362648	0.0432191	0.119176	1.80371	1.011	High	0.0265252
NMT1	0.368713	0.0957637	0.259724	1.79877	0.981	High	0.00886382
RCL1	0.253506	0.0622875	0.245704	1.7983	1.001	High	0.1264
SME1	0.419997	0.0459526	0.109412	1.79525	0.993	High	0.0352734
AFG2	0.326233	0.0578156	0.177221	1.7729	1.003	High	0.012218
DIB1	0.363574	0.0763972	0.210128	1.76771	0.844	High	0.00374883
IFH1	0.361785	0.0800079	0.221148	1.76604	0.991	High	0.00248344
CUS1	0.357665	0.0535104	0.14961	1.75827	1.003	High	0.010157
SEC59	0.393883	0.0700524	0.177851	1.74363	1.009	High	0.00362582
GAA1	0.211827	0.0548307	0.258847	1.73819	0.71	High	0.00980392
PCM1	0.351472	0.0723267	0.205782	1.73422	0.961	High	0.0421053
ERG12	0.287122	0.0591212	0.20591	1.73178	1.016	High	0.0488722
POL5	0.410493	0.0701779	0.17096	1.72908	1	High	0.00452489
CDC5	0.369788	0.0658245	0.178006	1.72664	0.998	High	0.0262097
SPC24	0.332506	0.0402316	0.120995	1.70953	0.989	High	0.0154044
YNL114C	0.338571	0.0629818	0.186022	1.70427	NA	High	0.00269179
SRP72	0.384448	0.0639472	0.166335	-0.957426	1.005	Low	0.0315488
NNF1	0.388565	0.049562	0.127552	-0.961174	1.003	Low	0.0110024
CBK1	0.390937	0.0568065	0.145309	-0.971801	0.999	Low	0.0273082
YJL018W	0.250389	0.052395	0.209254	-0.986947	NA	Low	0.0141767
CDC20	0.345122	0.0690614	0.200107	-0.988497	0.998	Low	0.0475138
CDS1	0.268774	0.0595381	0.221517	-1.00269	1.007	Low	0.0257985
SEC62	0.394839	0.0476889	0.120781	-1.007	0.994	Low	0.00275229
SFI1	0.354113	0.0665286	0.187874	-1.01189	0.913	Low	0.0310493
FBA1	0.311551	0.0475503	0.152625	-1.01546	0.891	Low	0.0313853
TAD2	0.282799	0.0802785	0.283872	-1.04628	1.001	Low	0.0972222
YHC1	0.274509	0.0693996	0.252813	-1.0523	0.999	Low	0.0500611
ORC5	0.308895	0.0635857	0.205849	-1.06341	0.997	Low	0.00580046
CWC25	0.337166	0.0953315	0.282744	-1.06347	0.962	Low	0.0239913
SHQ1	0.332408	0.0518747	0.156057	-1.07129	1.003	Low	0.0668973
RRN7	0.316299	0.0544273	0.172075	-1.07566	1.005	Low	0.0224215
MTR4	0.307362	0.0629876	0.20493	-1.07733	0.988	Low	0.0582278
ROK1	0.239851	0.0456184	0.190195	-1.10495	1.01	Low	0.0201923
SEC11	0.357669	0.0498524	0.139381	-1.1117	1.012	Low	0.00862069
APC5	0.27722	0.0579163	0.208918	-1.13151	1.01	Low	0.0497685
GLE1	0.327337	0.0491109	0.150032	-1.13687	0.996	Low	0.0366667
YRB2	0.290662	0.0644457	0.22172	-1.16607	1.001	Low	0.0710306
MED4	0.382619	0.0661981	0.173013	-1.19907	0.992	Low	0.0442177
PRT1	0.352705	0.0621583	0.176233	-1.20144	1	Low	0.00603448
DFR1	0.354799	0.0920624	0.259478	-1.2223	1.002	Low	0.0549763
SPC110	0.34002	0.0642723	0.189025	-1.2349	1	Low	0.00618812
DBP6	0.292737	0.0563374	0.19245	-1.24332	1.001	Low	0.0560224
GLN4	0.36131	0.0659731	0.182594	-1.26374	1	Low	0.0367063
TSC13	0.289733	0.0519656	0.179357	-1.27703	1.012	Low	0.0678426
TFA2	0.224509	0.0479588	0.213616	-1.28067	1.007	Low	0.090584
RNT1	0.262785	0.0329112	0.12524	-1.28857	1.006	Low	0.0075
MCM2	0.352838	0.0764954	0.2168	-1.30255	0.999	Low	0.00380952
PSA1	0.22303	0.0494421	0.221684	-1.31818	0.998	Low	0.205742
TBF1	0.232805	0.0562061	0.24143	-1.3494	1.006	Low	0.0470723
APC4	0.351973	0.081806	0.232421	-1.3709	1.007	Low	0.0630915
PAN1	0.280308	0.0480454	0.171402	-1.37132	0.999	Low	0.00295276
IRR1	0.213625	0.05515	0.258163	-1.38173	0.987	Low	0.118132
CDC28	0.284977	0.0538875	0.189094	-1.38737	1.001	Low	0.276455
ILS1	0.274373	0.0628425	0.229041	-1.42351	1.004	Low	0.0518135
TSC10	0.239392	0.042811	0.178833	-1.44205	1.005	Low	0.0289352
MED7	0.308961	0.0589765	0.190887	-1.46526	0.992	Low	0.0954198
RPT5	0.367983	0.0899234	0.244368	-1.48577	0.985	Low	0.0628366
TFB1	0.22495	0.0456402	0.202891	-1.52152	0.999	Low	0.0419355
RFC5	0.180011	0.0526512	0.292489	-1.55589	0.999	Low	0.25729
KRE5	0.289955	0.0398728	0.137513	-1.56456	0.997	Low	0.0195258
MEX67	0.226764	0.0503393	0.22199	-1.59743	0.992	Low	0.0328542
ESA1	0.26605	0.0461462	0.173449	-1.61874	0.999	Low	0.0109019
MCD1	0.15621	0.0521691	0.333968	-2.32011	0.997	Low	0.0687023
