# Supplementary material for: Essential gene disruptions reveal complex relationships between phenotypic robustness, pleiotropy, and fitness
Source: Mol Syst Biol. 2015 Jan 21;11(1):773. doi: 10.15252/msb.20145264 (PMC4332149; doi:10.15252/msb.20145264)
Supplement: Supplementary file 16 [file msb0011-0773-sd16.xlsx]

## Sheet: tet.gr.data.csv
	gene	dox	expNumber	rate	cd	foldX	lag	t_init	t_max	t1	t2	t3	t4	t5	t6	t7	t8	t9	t10	t11	t12
2616	ADE13	0.610352	140719	NA	NA	NA	NA	NA	NA	310	110	71	63	33	33	58	67	67	56	63	62
2617	ADE13	0.610352	140719	NA	NA	NA	NA	NA	NA	381	286	124	106	83	66	0	0	0	0	0	0
2618	ADE13	0.610352	140719	NA	NA	3.61818	NA	1	9	531	480	256	191	190	165	170	569	597	0	0	0
2619	ADE13	0.610352	140719	NA	NA	7.89286	NA	1	14	214	221	139	74	51	38	42	32	28	28	39	57
2620	ADE13	0.610352	140719	0.170058	0.979548	4.01684	0.0080081	1	9	1247	1581	1810	1991	2298	2667	3463	4373	5009	0	0	0
2621	ADE13	0.610352	140719	0.422047	0.97471	29.5581	1.35334	1	10	129	174	216	267	312	563	869	1164	2396	3813	0	0
2622	ADE13	0.610352	140719	0.514469	0.990093	66.5714	1.86733	1	11	77	121	124	153	187	377	775	1166	1590	3019	5126	0
2623	ADE13	0.610352	140719	0.455886	0.994559	44.1086	1.90812	1	11	175	238	205	285	441	819	1049	1815	2801	3952	7719	0
2624	ADE13	0.610352	140719	NA	NA	NA	NA	NA	NA	0	90	57	39	23	0	0	0	0	0	0	0
2625	ADE13	0.610352	140719	0.314498	0.962118	8.19048	NA	2	10	0	80	42	47	84	99	138	265	229	344	0	0
2626	ADE13	0.610352	140719	NA	NA	4.46154	NA	2	9	0	130	143	117	169	192	139	469	522	0	0	0
2627	ADE13	0.610352	140719	0.536055	0.997634	164.67	NA	2	13	0	108	97	151	239	366	629	1027	1765	3339	5785	8097
2628	ADE13	0.610352	140719	0.497859	0.98713	99.9394	NA	2	13	0	87	66	74	159	210	482	712	925	1788	2588	3981
2629	ADE13	0.610352	140719	0.397601	0.991261	18.5827	NA	2	9	0	139	232	290	470	651	882	1489	2583	0	0	0
2630	ADE13	0.610352	140719	0.424049	0.947348	18.6098	NA	2	10	0	101	113	82	161	196	465	710	919	1526	0	0
2631	ADE13	0.610352	140719	NA	NA	NA	NA	NA	NA	0	80	33	123	189	205	418	750	1331	1906	4009	5952
2632	ADE13	0.610352	140719	0.501266	0.987851	50.9419	NA	2	13	0	86	97	89	123	152	235	299	476	994	1857	2787
2633	ADE13	0.610352	140719	NA	NA	NA	NA	NA	NA	0	97	119	146	234	314	470	1231	0	0	0	0
2634	ADE13	0.610352	140719	NA	NA	NA	NA	NA	NA	0	107	132	158	235	335	537	1026	0	0	0	0
2635	ADE13	0.610352	140719	0.512149	0.997952	481.276	NA	2	17	0	98	124	148	194	314	491	930	1317	2577	4062	6801
2636	ADE13	0.610352	140719	0.520798	0.991144	426.152	NA	2	17	0	119	130	66	126	239	367	777	1007	1591	2709	3563
2637	ADE13	0.610352	140719	0.498809	0.980093	528.476	NA	2	17	0	103	159	152	247	427	568	856	1138	2930	5043	7653
2638	ADE13	0.610352	140719	0.529067	0.993021	1663.31	NA	2	17	0	29	67	131	154	239	497	670	1528	1955	3880	5945
2639	ADE13	0.610352	140719	0.515067	0.99414	98.3708	NA	2	13	0	89	124	142	163	211	443	592	1124	2043	3121	4512
2640	ADE13	0.610352	140719	0.528126	0.991306	197.309	NA	2	13	0	90	55	92	196	330	446	639	1261	2530	4156	6771
2641	ADE13	0.610352	140719	0.49754	0.99334	235.034	NA	2	15	0	117	139	144	325	476	783	1335	2236	3320	5121	6919
2642	ADE13	0.610352	140719	0.460704	0.995381	82.9618	NA	2	13	0	131	206	234	331	422	861	1286	1892	3180	4818	7912
2643	ADE13	0.610352	140719	0.490765	0.988972	165.058	NA	2	15	0	173	191	214	308	498	1197	1609	2268	4062	6129	9325
2644	ADE13	0.610352	140719	0.532457	0.991206	49.4118	NA	2	12	0	75	89	68	89	195	336	541	774	1363	2984	3360
2645	ADE13	0.610352	140719	0.576428	0.995802	254.333	NA	2	12	0	21	33	60	134	228	382	649	1062	1698	3132	5341
2646	ADE13	0.610352	140719	0.459219	0.992353	48.4714	NA	2	12	0	104	70	149	145	219	338	447	1012	1371	2179	3393
2647	ADE13	0.610352	140719	0.487109	0.992995	422.508	NA	2	16	0	90	65	102	186	276	522	622	1114	1531	2636	5340
2648	ADE13	0.610352	140719	0.599277	0.977954	270.4	NA	2	12	0	31	30	96	182	319	503	1010	1259	2849	5536	8112
2649	ADE13	0.610352	140719	NA	NA	NA	NA	NA	NA	0	103	64	61	58	21	24	25	20	0	0	0
2650	ADE13	0.610352	140719	0.479389	0.993796	64.622	NA	2	13	0	209	268	354	366	575	764	1499	2729	4118	5982	9651
2651	ADE13	0.610352	140719	0.587786	0.978552	115.259	NA	2	11	0	27	29	62	159	266	383	937	1115	1787	3112	222
2652	ADE13	0.610352	140719	0.481885	0.996464	1015.21	NA	4	20	0	0	0	66	151	184	266	503	780	1257	2089	3573
2653	ADE13	0.610352	140719	0.472488	0.987615	49.9091	NA	4	14	0	0	0	55	85	129	189	372	428	850	1672	1282
2654	ADE13	0.610352	140719	NA	NA	6.14286	NA	1	20	301	158	80	75	70	55	56	61	62	49	71	66
2655	ADE13	0.610352	140719	NA	NA	5.43056	NA	1	19	244	194	160	126	126	92	95	86	104	80	87	72
2656	ADE13	0.610352	140719	0.475563	0.993685	1106.81	1.57737	1	20	176	200	291	421	603	820	1273	2645	3972	5663	10288	14830
2657	ADE13	0.610352	140719	0.534089	0.984475	1000.79	3.43909	1	20	282	318	421	591	581	710	843	1818	3825	6638	8996	17567
2658	ADE13	0.610352	140719	0.462299	0.99113	1027.23	1.90495	1	20	162	235	272	333	573	890	1030	1563	2783	4310	8356	11892
2659	ADE13	0.610352	140719	NA	NA	NA	NA	NA	NA	0	47	39	29	23	0	0	0	0	0	0	0
2660	ADE13	0.610352	140719	0.488321	0.993717	260.722	NA	2	15	0	72	90	146	196	297	487	619	1104	1662	3491	4821
2661	ADE13	0.610352	140719	0.494298	0.994819	275.72	NA	2	15	0	107	178	206	228	349	588	916	1568	2281	4706	5753
2662	ADE13	0.610352	140719	0.400826	0.974787	19.3182	1.12365	1	9	242	287	358	436	672	972	1844	2374	4675	88	0	0
2663	ADE13	0.610352	140719	0.438732	0.939568	34.3776	NA	2	10	0	98	153	183	209	288	460	927	1428	3369	1798	4281
2664	ADE13	0.610352	140719	0.463483	0.995133	930.424	NA	2	20	0	139	211	272	380	422	585	1013	1866	2456	3992	7140
2665	ADE13	0.610352	140719	0.481516	0.993581	336.549	NA	2	16	0	133	191	219	425	638	814	1557	2745	4315	6593	10305
2666	ADE13	0.610352	140719	0.467705	0.997142	344.487	NA	2	16	0	117	178	230	325	411	663	1174	1956	3026	4344	6938
2667	ADE13	0.610352	140719	0.470905	0.997433	430.408	NA	4	18	0	0	0	211	251	397	720	1094	1540	2880	4355	6786
2668	ADE13	0.610352	140719	0.446305	0.990332	747.248	NA	4	20	0	0	0	210	360	528	616	1366	1882	3050	4837	6910
2669	ADE13	0.610352	140719	0.513234	0.99209	644.558	NA	4	19	0	0	0	165	196	279	388	572	1302	1779	3703	4937
2670	ADE13	0.610352	140719	NA	NA	NA	NA	NA	NA	287	249	284	325	335	360	361	405	409	453	437	427
2671	ADE13	0.610352	140719	0.535487	0.991763	86.0769	2.22646	1	12	156	178	223	249	395	731	1212	1747	2850	7110	10337	13428
2672	ADE13	0.610352	140719	0.482729	0.975781	56.3885	2.08148	1	12	139	176	225	206	344	438	1230	1887	2352	4049	5314	7838
2673	ADE13	0.610352	140719	0.501963	0.984716	405.192	2.53285	1	15	156	181	215	266	448	627	983	1483	2373	4239	7849	9502
2674	ADE13	0.610352	140719	NA	NA	NA	NA	NA	NA	879	227	106	77	21	0	0	0	0	0	0	0
2675	ADE13	0.610352	140719	NA	NA	NA	NA	NA	NA	485	277	209	96	64	48	0	0	0	0	0	0
2676	ADE13	0.610352	140719	NA	NA	NA	NA	NA	NA	0	41	65	117	82	0	0	0	0	0	0	0
2677	ADE13	0.610352	140719	NA	NA	NA	NA	NA	NA	0	113	121	154	181	0	0	0	0	0	0	0
2678	ADE13	0.610352	140719	NA	NA	NA	NA	NA	NA	0	26	74	91	150	0	0	0	0	0	0	0
2679	ADE13	0.610352	140719	0.466861	0.996561	59.6139	NA	2	11	0	101	184	228	330	510	767	1314	2048	3353	6021	0
2680	ADE13	0.610352	140719	NA	NA	NA	NA	NA	NA	0	118	152	245	329	601	197	316	1826	4042	7503	11177
2681	ADE13	0.610352	140719	NA	NA	NA	NA	NA	NA	0	157	124	121	93	96	83	108	88	83	93	62
2682	ADE13	0.610352	140719	0.422793	0.926176	84.8966	NA	2	12	0	87	136	240	383	569	562	576	1472	2555	3669	7386
2683	ADE13	0.610352	140719	0.559365	0.997105	728.489	NA	2	17	0	94	92	140	151	261	410	838	1249	2045	4178	7269
2684	ADE13	0.610352	140719	0.49991	0.991543	71.918	NA	2	12	0	122	213	269	328	433	718	1543	2395	3847	6459	8774
2685	ADE13	0.610352	140719	0.485198	0.945566	49.27	NA	2	12	0	100	103	181	211	363	257	978	1306	2584	3613	4927
2686	ADE13	0.610352	140719	0.553302	0.966278	555.962	NA	2	15	0	26	30	107	158	221	313	914	1046	1470	2899	3957
2687	ADE13	0.610352	140719	0.514835	0.989907	444.137	NA	2	15	0	80	100	251	409	574	1061	1662	2669	4456	6278	8810
2688	ADE13	0.610352	140719	0.489234	0.993923	170.83	NA	2	15	0	121	112	222	267	405	605	1243	2099	3199	4931	7218
2689	ADE13	0.610352	140719	0.537656	0.987607	787.967	NA	2	17	0	120	153	216	364	549	877	1809	2409	5188	7260	10625
2690	ADE13	0.610352	140719	NA	NA	NA	NA	NA	NA	0	76	84	145	146	0	0	0	0	0	0	0
2691	ADE13	0.610352	140719	0.384044	0.98283	15.8655	NA	2	9	0	119	195	250	300	579	923	1036	1888	0	0	0
2692	ADE13	0.610352	140719	0.426929	0.992907	19.608	NA	2	9	0	176	245	380	600	752	1283	2289	3451	0	0	0
2693	ADE13	0.610352	140719	0.488649	0.997279	431.663	NA	2	17	0	95	106	182	279	348	509	854	1270	2189	3307	6240
2694	ADE13	0.610352	140719	NA	NA	NA	NA	NA	NA	0	103	110	194	173	100	372	582	283	522	873	1613
2695	ADE13	0.610352	140719	NA	NA	NA	NA	NA	NA	0	173	227	340	444	330	0	0	0	0	0	0
2696	ADE13	0.610352	140719	0.479715	0.993007	169.512	NA	2	14	0	211	240	499	593	945	1759	2849	3893	5793	12423	17094
2697	ADE13	0.610352	140719	0.530432	0.983996	143.91	NA	2	14	0	123	100	229	294	320	365	620	1204	2838	3659	6564
2698	ADE13	0.610352	140719	NA	NA	NA	NA	NA	NA	0	199	136	91	62	0	0	0	0	0	0	0
2699	ADE13	0.610352	140719	NA	NA	NA	NA	NA	NA	0	87	76	71	46	49	0	0	0	0	0	0
2700	ADE13	0.610352	140719	NA	NA	NA	NA	NA	NA	0	72	44	39	33	0	0	0	0	0	0	0
2701	ADE13	0.610352	140719	0.429008	0.99385	68.3772	NA	3	14	0	0	448	521	648	1107	1528	2684	3598	4792	8424	14159
2702	ADE13	0.610352	140719	NA	NA	NA	NA	NA	NA	0	0	0	43	93	195	242	358	0	0	0	0
2703	ADE13	0.610352	140719	0.264134	0.964036	66.55	NA	4	19	0	0	0	20	39	59	32	28	152	194	311	389
1857	ARP4	0.610352	140719	NA	NA	NA	NA	NA	NA	1411	2004	759	688	357	0	0	0	0	0	0	0
1858	ARP4	0.610352	140719	NA	NA	NA	NA	NA	NA	356	406	184	38	24	0	0	0	0	0	0	0
1859	ARP4	0.610352	140719	NA	NA	NA	NA	NA	NA	45	50	37	21	0	0	0	0	0	0	0	0
1860	ARP4	0.610352	140719	0.181783	0.975096	36.7005	1.66869	1	17	197	250	288	321	338	368	403	482	701	817	877	1061
1861	ARP4	0.610352	140719	0.500932	0.945994	110.775	5.66271	1	17	222	241	250	267	247	465	578	832	739	905	1442	4748
1862	ARP4	0.610352	140719	NA	NA	NA	NA	NA	NA	0	51	35	25	22	0	0	0	0	0	0	0
1863	ARP4	0.610352	140719	0.439688	0.995306	105.886	NA	2	15	0	280	392	444	516	872	1297	1695	2841	4765	6931	12212
1864	ARP4	0.610352	140719	0.463669	0.957903	55.76	NA	2	13	0	175	188	302	319	382	586	532	1181	2815	2795	4709
1865	ARP4	0.610352	140719	NA	NA	NA	NA	NA	NA	0	139	161	212	216	222	299	0	0	0	0	0
1866	ARP4	0.610352	140719	0.517176	0.975791	128.726	NA	2	15	0	182	164	197	183	335	457	949	1388	1816	2944	4575
1867	ARP4	0.610352	140719	0.405776	0.949472	11.7619	NA	2	9	0	174	168	201	325	762	1007	1650	1976	0	0	0
1868	ARP4	0.610352	140719	0.402147	0.995816	207.281	NA	2	20	0	242	242	284	306	416	595	948	1520	2305	2918	4938
1869	ARP4	0.610352	140719	NA	NA	3.90476	NA	2	20	0	164	139	110	88	68	90	69	73	67	66	89
1870	ARP4	0.610352	140719	0.429465	0.990584	123.988	NA	2	17	0	162	167	192	231	428	608	737	819	1241	1799	3781
1871	ARP4	0.610352	140719	0.464021	0.990781	454.281	NA	2	20	0	128	180	168	224	422	562	1205	1712	2596	3551	6326
1872	ARP4	0.610352	140719	0.434204	0.992715	297.628	NA	2	20	0	191	205	311	345	445	617	962	1260	2352	3301	6202
1873	ARP4	0.610352	140719	0.483486	0.988951	294.297	NA	2	17	0	148	172	174	346	427	594	754	1060	2327	3227	6265
1874	ARP4	0.610352	140719	0.452954	0.994828	306.363	NA	2	20	0	157	222	170	238	326	479	758	1392	1966	3530	4985
1875	ARP4	0.610352	140719	0.516111	0.982736	54.6872	NA	2	12	0	195	240	301	367	580	684	1233	2876	4785	7944	10664
1876	ARP4	0.610352	140719	0.329456	0.945696	10.9641	NA	2	11	0	251	259	264	291	410	457	595	960	1577	2752	0
1877	ARP4	0.610352	140719	NA	NA	NA	NA	NA	NA	0	0	178	43	46	25	0	0	0	0	0	0
1878	ARP4	0.610352	140719	NA	NA	NA	NA	NA	NA	0	0	0	182	203	251	276	310	401	0	0	0
1879	ARP4	0.610352	140719	0.244566	0.957953	25	NA	4	19	0	0	0	169	179	325	393	443	551	723	801	1320
1880	ARP4	0.610352	140719	NA	NA	NA	NA	NA	NA	1364	336	195	56	0	0	0	0	0	0	0	0
1881	ARP4	0.610352	140719	NA	NA	NA	NA	NA	NA	371	432	138	54	38	0	0	0	0	0	0	0
1882	ARP4	0.610352	140719	NA	NA	NA	NA	NA	NA	356	185	139	101	0	0	0	0	0	0	0	0
1883	ARP4	0.610352	140719	NA	NA	NA	NA	NA	NA	186	169	85	37	26	26	0	0	0	0	0	0
1884	ARP4	0.610352	140719	NA	NA	NA	NA	NA	NA	428	353	81	27	0	0	0	0	0	0	0	0
1885	ARP4	0.610352	140719	NA	NA	7.21111	NA	1	20	649	450	352	213	170	148	130	140	117	112	155	147
1886	ARP4	0.610352	140719	NA	NA	NA	NA	NA	NA	2831	1185	309	62	26	0	0	0	0	0	0	0
1887	ARP4	0.610352	140719	NA	NA	NA	NA	NA	NA	44	126	271	64	26	0	0	0	0	0	0	0
1888	ARP4	0.610352	140719	NA	NA	4.67961	NA	1	15	482	461	354	246	182	158	172	142	103	114	172	206
1889	ARP4	0.610352	140719	NA	NA	NA	NA	NA	NA	308	350	193	90	48	32	30	30	0	0	0	0
1890	ARP4	0.610352	140719	NA	NA	NA	NA	NA	NA	42	333	169	83	60	35	0	0	0	0	0	0
1891	ARP4	0.610352	140719	NA	NA	NA	NA	NA	NA	0	290	157	138	70	46	35	0	0	0	0	0
1892	ARP4	0.610352	140719	NA	NA	NA	NA	NA	NA	0	187	107	49	59	48	39	38	29	40	0	0
1893	ARP4	0.610352	140719	NA	NA	NA	NA	NA	NA	0	836	318	100	31	0	0	0	0	0	0	0
1894	ARP4	0.610352	140719	0.405348	0.995787	318.428	NA	2	20	0	187	201	293	354	537	657	879	1073	1704	2845	3439
1895	ARP4	0.610352	140719	0.494375	0.990012	631.152	NA	2	20	0	165	214	270	328	465	667	1019	1723	3586	6010	8619
1896	ARP4	0.610352	140719	NA	NA	NA	NA	NA	NA	0	0	71	61	56	53	44	45	0	0	0	0
1897	ARP4	0.610352	140719	NA	NA	NA	NA	NA	NA	0	0	648	915	876	838	850	846	817	797	853	875
1898	ARP4	0.610352	140719	NA	NA	NA	NA	NA	NA	0	0	0	41	35	20	32	0	0	0	0	0
1899	ARP4	0.610352	140719	NA	NA	NA	NA	NA	NA	0	192	186	253	309	444	718	1038	0	0	0	0
1900	ARP4	0.610352	140719	NA	NA	NA	NA	NA	NA	0	0	114	90	84	72	79	84	84	93	70	57
1901	ARP4	0.610352	140719	NA	NA	NA	NA	NA	NA	0	0	101	88	97	91	0	0	0	0	0	0
1902	ARP4	0.610352	140719	NA	NA	NA	NA	NA	NA	0	0	0	46	37	36	55	40	57	80	0	0
1903	ARP4	0.610352	140719	NA	NA	NA	NA	NA	NA	135	137	154	187	243	180	0	0	0	0	0	0
1904	ARP4	0.610352	140719	0.502845	0.960624	354.482	NA	2	17	0	85	92	56	60	200	356	446	756	930	1772	3240
1905	ARP4	0.610352	140719	0.252048	0.984859	14.0412	NA	2	17	0	170	176	205	229	322	356	332	397	461	522	589
1906	ARP4	0.610352	140719	0.42486	0.997579	441.854	NA	2	20	0	213	241	256	383	521	809	1332	2091	2842	4815	7010
1907	ARP4	0.610352	140719	0.429881	0.998347	513.593	NA	2	20	0	108	121	199	256	268	396	511	782	1278	1819	2849
1908	ARP4	0.610352	140719	0.478601	0.993842	272.171	NA	2	17	0	199	241	276	413	602	1307	1965	3043	4423	7461	11147
1909	ARP4	0.610352	140719	0.480316	0.992911	666.831	NA	2	20	0	89	118	163	213	402	564	987	1287	2872	3928	6383
1910	ARP4	0.610352	140719	0.176238	0.985727	4.10394	NA	2	18	0	279	361	426	443	598	724	854	956	1006	1145	1034
1911	ARP4	0.610352	140719	0.388343	0.995578	116.982	NA	2	16	0	112	119	173	223	342	485	667	954	1500	2076	2700
1912	ARP4	0.610352	140719	0.32611	0.982416	190.329	NA	2	20	0	161	254	288	325	388	505	932	1213	1759	2041	2804
1913	ARP4	0.610352	140719	0.44324	0.994579	379.679	NA	2	16	0	218	316	380	594	845	1066	1972	3229	4687	7802	10361
1914	ARP4	0.610352	140719	0.437403	0.989664	30.4444	NA	2	11	0	117	128	189	296	406	585	1188	1956	2409	3562	2856
1915	ARP4	0.610352	140719	0.400018	0.96501	219.336	NA	2	19	0	149	151	169	267	308	422	521	903	1651	2816	2344
1916	ARP4	0.610352	140719	NA	NA	NA	NA	NA	NA	0	148	163	252	295	381	122	990	1321	4072	6585	8913
1917	ARP4	0.610352	140719	NA	NA	NA	NA	NA	NA	0	192	196	307	330	0	0	0	0	0	0	0
1918	ARP4	0.610352	140719	NA	NA	4.125	NA	2	10	0	99	93	70	61	34	24	26	49	29	0	0
1919	ARP4	0.610352	140719	NA	NA	NA	NA	NA	NA	0	171	182	213	361	458	410	0	0	0	0	0
1920	ARP4	0.610352	140719	NA	NA	11.9732	NA	2	9	0	224	239	269	292	310	1003	1374	2682	1801	5389	7909
1921	ARP4	0.610352	140719	0.478445	0.988334	132.507	NA	2	15	0	144	161	178	227	457	500	1001	1619	2673	3672	5168
1922	ARP4	0.610352	140719	NA	NA	NA	NA	NA	NA	0	48	42	36	32	0	0	0	0	0	0	0
1923	ARP4	0.610352	140719	0.296839	0.982673	9.58788	NA	2	11	0	165	172	244	281	397	440	754	1044	1388	1582	0
1924	ARP4	0.610352	140719	0.274635	0.978324	22.4888	NA	2	17	0	178	179	241	240	294	336	409	497	569	648	1058
1925	ARP4	0.610352	140719	0.416439	0.905467	43.6087	NA	2	11	0	207	317	332	420	605	922	1921	1451	2301	9027	0
1926	ARP4	0.610352	140719	NA	NA	NA	NA	NA	NA	0	105	86	81	74	40	59	73	41	50	52	20
1927	ARP4	0.610352	140719	NA	NA	NA	NA	NA	NA	0	782	77	69	65	51	59	65	55	52	65	0
1928	ARP4	0.610352	140719	NA	NA	NA	NA	NA	NA	0	92	34	38	35	25	57	66	43	23	24	0
1929	ARP4	0.610352	140719	NA	NA	NA	NA	NA	NA	0	0	92	53	37	36	26	23	21	0	0	0
1930	ARP4	0.610352	140719	NA	NA	NA	NA	NA	NA	0	0	163	3355	846	312	395	100	0	0	0	0
1931	ARP4	0.610352	140719	NA	NA	NA	NA	NA	NA	0	0	167	153	139	126	133	142	124	106	119	96
1932	ARP4	0.610352	140719	NA	NA	4	NA	3	17	0	0	45	140	122	114	123	96	113	136	111	105
1933	ARP4	0.610352	140719	NA	NA	30.5308	NA	4	13	0	0	0	211	319	369	735	1403	1046	790	1021	1214
1934	ARP4	0.610352	140719	NA	NA	NA	NA	NA	NA	0	0	0	136	112	76	606	408	396	329	475	304
1392	CDC33	0.610352	140719	NA	NA	NA	NA	NA	NA	369	144	95	56	20	0	0	0	0	0	0	0
1393	CDC33	0.610352	140719	NA	NA	NA	NA	NA	NA	241	277	90	57	46	87	37	40	90	35	0	0
1394	CDC33	0.610352	140719	NA	NA	NA	NA	NA	NA	234	169	96	46	60	57	49	51	53	44	42	324
1395	CDC33	0.610352	140719	NA	NA	NA	NA	NA	NA	117	110	56	37	0	0	0	0	0	0	0	0
1396	CDC33	0.610352	140719	NA	NA	NA	NA	NA	NA	132	199	139	48	30	23	0	0	0	0	0	0
1397	CDC33	0.610352	140719	0.465874	0.989832	49.7796	2.62909	1	12	245	433	314	343	502	711	1032	1770	3815	4723	7049	12196
1398	CDC33	0.610352	140719	NA	NA	NA	NA	NA	NA	427	368	281	183	162	54	0	0	0	0	0	0
1399	CDC33	0.610352	140719	NA	NA	NA	NA	NA	NA	107	152	140	113	88	59	50	23	0	0	0	0
1400	CDC33	0.610352	140719	NA	NA	NA	NA	NA	NA	102	99	68	28	0	0	0	0	0	0	0	0
1401	CDC33	0.610352	140719	0.441204	0.994281	69.7808	1.39595	1	12	333	376	542	728	1081	1415	2645	4509	6160	9733	13736	23237
1402	CDC33	0.610352	140719	NA	NA	NA	NA	NA	NA	11619	8016	4968	3835	2820	4853	2529	2768	4686	2406	2063	2526
1403	CDC33	0.610352	140719	0.366999	0.963143	21.9974	1.85957	1	11	390	550	607	767	862	1141	1273	2355	3911	5897	8579	0
1404	CDC33	0.610352	140719	NA	NA	NA	NA	NA	NA	209	170	135	58	47	59	0	0	0	0	0	0
1405	CDC33	0.610352	140719	NA	NA	NA	NA	NA	NA	177	161	141	126	118	115	108	119	123	104	99	129
1406	CDC33	0.610352	140719	NA	NA	NA	NA	NA	NA	0	215	138	52	72	0	0	0	0	0	0	0
1407	CDC33	0.610352	140719	NA	NA	NA	NA	NA	NA	0	83	57	42	20	0	0	0	0	0	0	0
1408	CDC33	0.610352	140719	NA	NA	NA	NA	NA	NA	0	133	142	179	128	157	132	78	193	110	0	0
1409	CDC33	0.610352	140719	0.412237	0.980729	25.61	NA	2	10	0	200	290	349	464	961	1083	1804	2769	5122	0	0
1410	CDC33	0.610352	140719	0.489725	0.974334	95.8866	NA	2	13	0	238	315	392	450	608	1107	1902	3325	5321	4906	13341
1411	CDC33	0.610352	140719	0.483618	0.996428	384.19	NA	2	16	0	200	296	386	569	802	1529	2448	3956	6125	9656	14449
1412	CDC33	0.610352	140719	0.474586	0.993747	60.224	NA	2	12	0	183	226	294	365	568	1084	1711	2842	3567	6174	11021
1413	CDC33	0.610352	140719	0.493253	0.99491	178.214	NA	2	15	0	103	108	127	163	293	492	931	1402	2203	3433	5019
1414	CDC33	0.610352	140719	0.404895	0.996384	18.3679	NA	2	11	0	193	241	230	308	487	656	1115	1762	2503	3545	0
1415	CDC33	0.610352	140719	0.461601	0.985879	163.419	NA	2	15	0	260	358	508	624	979	1125	2349	4366	6629	8586	14408
1416	CDC33	0.610352	140719	0.477242	0.998164	70.4038	NA	2	12	0	208	269	419	495	881	1363	2384	3699	6012	8761	14644
1417	CDC33	0.610352	140719	NA	NA	NA	NA	NA	NA	0	2272	1981	1365	1041	1725	638	625	1782	579	282	623
1418	CDC33	0.610352	140719	NA	NA	NA	NA	NA	NA	0	289	326	518	191	236	217	211	234	177	171	195
1419	CDC33	0.610352	140719	0.487357	0.996576	214.596	NA	2	16	0	285	337	416	519	731	1185	2036	3682	5800	9381	13520
1420	CDC33	0.610352	140719	NA	NA	NA	NA	NA	NA	0	76	63	52	44	0	0	0	0	0	0	0
1421	CDC33	0.610352	140719	NA	NA	NA	NA	NA	NA	0	307	230	86	74	0	0	0	0	0	0	0
1422	CDC33	0.610352	140719	0.5025	0.98862	63.7273	NA	2	12	0	187	213	262	318	780	882	1641	3088	4861	7168	11917
1423	CDC33	0.610352	140719	0.440976	0.99025	62.3333	NA	2	12	0	213	325	450	548	1113	1613	2334	4492	5958	8481	13277
1424	CDC33	0.610352	140719	NA	NA	3.46154	NA	2	9	0	90	47	38	34	31	26	36	32	0	0	0
1425	CDC33	0.610352	140719	0.519419	0.994965	184.613	NA	2	15	0	137	148	151	265	352	788	1188	1974	3647	5323	8436
1426	CDC33	0.610352	140719	0.468415	0.991891	781.866	NA	2	20	0	172	200	293	395	630	966	1198	2522	3359	5002	8673
1427	CDC33	0.610352	140719	0.431943	0.998175	116.882	NA	2	15	0	348	386	443	674	996	1415	2184	3735	5781	8571	12849
1428	CDC33	0.610352	140719	0.533035	0.990815	106.87	NA	2	14	0	100	107	129	164	176	222	573	928	1328	2417	4123
1429	CDC33	0.610352	140719	0.549625	0.987035	148.638	NA	2	14	0	149	155	200	238	394	567	1417	2676	4237	5785	9855
1430	CDC33	0.610352	140719	NA	NA	NA	NA	NA	NA	379	388	291	100	90	72	55	82	86	61	49	47
1431	CDC33	0.610352	140719	NA	NA	NA	NA	NA	NA	467	362	189	156	118	48	46	110	37	35	27	0
1432	CDC33	0.610352	140719	NA	NA	NA	NA	NA	NA	323	257	122	67	38	48	49	37	0	0	0	0
1433	CDC33	0.610352	140719	NA	NA	NA	NA	NA	NA	457	387	55	34	27	22	24	20	22	0	0	0
1434	CDC33	0.610352	140719	0.489559	0.995755	203.321	2.36099	1	15	868	1227	1408	1493	2087	2751	5537	8146	13931	22404	39882	55960
1435	CDC33	0.610352	140719	NA	NA	7.83333	NA	2	16	0	188	173	90	71	59	56	49	49	39	36	35
1436	CDC33	0.610352	140719	NA	NA	NA	NA	NA	NA	0	144	121	117	85	88	104	109	34	105	34	35
1437	CDC33	0.610352	140719	NA	NA	NA	NA	NA	NA	0	28	30	21	21	0	0	0	0	0	0	0
1438	CDC33	0.610352	140719	NA	NA	NA	NA	NA	NA	0	81	43	31	27	20	0	0	0	0	0	0
1439	CDC33	0.610352	140719	NA	NA	3.09524	NA	2	11	0	65	39	39	35	38	28	32	22	24	21	0
1440	CDC33	0.610352	140719	0.437065	0.998215	294.37	NA	2	17	0	270	375	473	708	1118	1766	2854	4499	6619	9339	13372
1441	CDC33	0.610352	140719	0.47824	0.991516	665.081	NA	2	19	0	172	287	407	518	803	1026	2164	2843	5960	8363	13357
1442	CDC33	0.610352	140719	0.459857	0.995341	813.287	NA	2	20	0	188	303	338	418	791	1269	2148	3083	4793	7291	11452
1443	CDC33	0.610352	140719	NA	NA	3.11111	NA	3	18	0	0	130	118	103	86	84	99	72	85	85	87
1444	CDC33	0.610352	140719	NA	NA	NA	NA	NA	NA	0	0	70	60	54	33	49	45	40	32	24	35
1445	CDC33	0.610352	140719	NA	NA	3.6068	NA	1	20	743	685	551	424	340	342	332	262	342	353	286	298
1446	CDC33	0.610352	140719	NA	NA	NA	NA	NA	NA	189	233	344	323	327	262	286	283	274	284	278	260
1447	CDC33	0.610352	140719	0.42065	0.996913	134.213	1.28725	1	14	253	309	390	598	799	1468	1861	2686	4614	6171	9291	16419
1448	CDC33	0.610352	140719	NA	NA	NA	NA	NA	NA	565	558	524	504	0	0	0	0	0	0	0	0
1449	CDC33	0.610352	140719	NA	NA	NA	NA	NA	NA	0	75	73	68	67	63	66	62	61	63	63	63
1450	CDC33	0.610352	140719	NA	NA	NA	NA	NA	NA	0	156	32	26	22	24	23	21	21	22	22	27
1451	CDC33	0.610352	140719	NA	NA	NA	NA	NA	NA	0	255	44	33	30	25	26	20	0	0	0	0
1452	CDC33	0.610352	140719	NA	NA	NA	NA	NA	NA	0	50	34	24	20	21	25	20	22	25	22	23
1453	CDC33	0.610352	140719	NA	NA	NA	NA	NA	NA	0	35	26	26	24	22	0	0	0	0	0	0
1454	CDC33	0.610352	140719	NA	NA	NA	NA	NA	NA	0	0	96	32	24	34	25	0	0	0	0	0
1455	CDC33	0.610352	140719	NA	NA	NA	NA	NA	NA	1260	1172	1103	1047	1042	984	963	963	991	955	954	951
1456	CDC33	0.610352	140719	NA	NA	NA	NA	NA	NA	1426	1754	2145	726	0	0	0	0	0	0	0	0
1457	CDC33	0.610352	140719	0.443676	0.997828	175.352	1.3678	1	14	196	279	309	510	676	957	1467	2673	3642	5730	9013	14540
1458	CDC33	0.610352	140719	0.480389	0.998225	408.872	2.43392	1	17	218	238	261	378	537	733	1134	2099	3221	5511	7997	13155
1459	CDC33	0.610352	140719	0.432847	0.995245	107.42	NA	2	14	0	333	386	500	840	1215	2068	2546	3991	6951	10081	16342
1460	CDC33	0.610352	140719	0.590884	0.989828	379.82	NA	2	15	0	67	61	87	150	226	592	1109	1745	3193	4400	7014
1461	CDC33	0.610352	140719	0.471804	0.995917	65.5109	NA	2	11	0	137	212	373	481	844	1400	2413	3317	5984	8975	0
1462	CDC33	0.610352	140719	0.495447	0.995364	44.8558	NA	2	11	0	215	252	327	572	933	1740	2584	4727	6870	9644	0
1463	CDC33	0.610352	140719	0.472465	0.998804	85.4412	NA	2	12	0	170	281	377	571	836	1450	2375	3776	6205	9607	14525
1464	CDC33	0.610352	140719	0.429103	0.997128	438.548	NA	2	18	0	239	327	539	720	949	1484	2505	3847	5825	8171	13821
1465	CDC33	0.610352	140719	NA	NA	NA	NA	NA	NA	0	104	133	255	376	541	832	1311	0	0	0	0
1466	CDC33	0.610352	140719	0.459756	0.992086	43.0104	NA	2	11	0	193	271	392	481	950	1337	2161	3335	6478	8301	0
1467	CDC33	0.610352	140719	0.440186	0.991822	49.6815	NA	2	11	0	135	171	289	398	812	1166	1588	2296	3999	6707	0
1468	CDC33	0.610352	140719	0.492833	0.997138	353.776	NA	2	16	0	156	244	346	469	683	1121	2105	3496	5340	8926	13190
1469	CDC33	0.610352	140719	0.457449	0.998273	210.234	NA	2	15	0	201	303	449	549	998	1375	2290	3774	5703	9002	13980
1470	CDC33	0.610352	140719	0.49757	0.995837	152.174	NA	2	14	0	118	92	148	256	368	770	1210	1703	2921	4133	6274
1471	CDC33	0.610352	140719	NA	NA	NA	NA	NA	NA	0	227	288	293	258	222	210	242	246	275	254	290
1472	CDC33	0.610352	140719	NA	NA	NA	NA	NA	NA	0	245	381	564	478	421	393	353	372	355	334	329
1473	CDC33	0.610352	140719	0.573653	0.96697	453.083	NA	2	17	0	72	56	53	48	132	315	593	832	1319	2014	2986
1474	CDC33	0.610352	140719	0.479334	0.994873	405	NA	2	17	0	134	163	276	402	475	734	1127	1938	3107	5793	8991
1475	CDC33	0.610352	140719	0.494301	0.983796	802.698	NA	2	19	0	199	304	385	515	714	1572	2797	5048	6389	9562	15295
1476	CDC33	0.610352	140719	0.451906	0.996281	324.303	NA	2	17	0	165	197	253	369	566	838	1451	2480	3791	5037	8508
1477	CDC33	0.610352	140719	NA	NA	NA	NA	NA	NA	0	155	140	128	37	42	115	74	44	81	43	79
1478	CDC33	0.610352	140719	0.219515	0.968807	6.50649	NA	2	16	0	94	105	77	119	157	193	220	291	341	381	490
1479	CDC33	0.610352	140719	0.48848	0.99479	278.377	NA	2	16	0	273	372	440	651	908	1718	3088	5000	7058	12471	16999
1480	CDC33	0.610352	140719	NA	NA	NA	NA	NA	NA	0	33	33	24	25	25	23	23	25	22	20	21
1481	CDC33	0.610352	140719	NA	NA	NA	NA	NA	NA	0	471	195	111	23	0	0	0	0	0	0	0
1482	CDC33	0.610352	140719	NA	NA	5.67407	NA	2	17	0	766	567	468	436	396	419	384	357	350	339	274
1483	CDC33	0.610352	140719	NA	NA	NA	NA	NA	NA	0	74	61	43	43	40	43	44	45	42	46	22
1484	CDC33	0.610352	140719	NA	NA	NA	NA	NA	NA	0	0	139	28	32	61	75	69	68	76	0	0
1485	CDC33	0.610352	140719	NA	NA	NA	NA	NA	NA	0	0	0	405	363	307	343	340	371	360	355	279
1486	CDC33	0.610352	140719	NA	NA	NA	NA	NA	NA	0	0	0	44	63	49	53	66	86	88	78	55
3750	CDC53	0.610352	140719	NA	NA	NA	NA	NA	NA	191	144	123	176	90	0	0	0	0	0	0	0
3751	CDC53	0.610352	140719	0.472611	0.997421	246.043	2.92019	1	16	300	301	411	438	525	725	1272	2242	3273	5616	8215	13496
3752	CDC53	0.610352	140719	NA	NA	NA	NA	NA	NA	706	759	806	805	971	1334	0	0	0	0	0	0
3753	CDC53	0.610352	140719	NA	NA	NA	NA	NA	NA	324	378	399	446	382	343	376	364	361	407	439	669
3754	CDC53	0.610352	140719	NA	NA	NA	NA	NA	NA	141	190	228	299	377	459	824	0	0	0	0	0
3755	CDC53	0.610352	140719	0.168312	0.907965	5.58919	0.146773	1	9	185	211	277	305	342	341	442	741	1034	0	0	0
3756	CDC53	0.610352	140719	0.484758	0.991265	116.702	2.46796	1	14	181	249	286	282	319	614	1145	1933	2743	4071	6837	10583
3757	CDC53	0.610352	140719	0.321506	0.960612	10.067	2.03733	1	11	179	217	195	253	237	495	726	1004	1214	1537	1802	0
3758	CDC53	0.610352	140719	NA	NA	NA	NA	NA	NA	164	175	191	153	138	129	141	133	129	178	163	197
3759	CDC53	0.610352	140719	0.473696	0.9942	204.725	2.32493	1	16	200	212	234	319	418	687	1142	2170	3191	4220	7225	12379
3760	CDC53	0.610352	140719	0.455361	0.991252	256.334	2.7444	1	17	387	305	421	448	646	930	1948	3177	4141	6461	10040	13707
3761	CDC53	0.610352	140719	0.428901	0.982213	21.2609	1.7702	1	9	100	69	125	170	286	301	573	1117	1467	0	0	0
3762	CDC53	0.610352	140719	0.530738	0.993262	289.392	3.04072	1	16	154	150	148	143	299	379	814	1162	2325	3312	6540	9774
3763	CDC53	0.610352	140719	NA	NA	NA	NA	NA	NA	0	103	114	117	107	285	33	1048	1248	0	0	0
3764	CDC53	0.610352	140719	NA	NA	NA	NA	NA	NA	0	212	101	33	20	0	0	0	0	0	0	0
3765	CDC53	0.610352	140719	NA	NA	NA	NA	NA	NA	0	99	85	82	60	46	83	75	59	53	57	110
3766	CDC53	0.610352	140719	NA	NA	NA	NA	NA	NA	0	84	61	55	28	36	31	24	0	0	0	0
3767	CDC53	0.610352	140719	0.345737	0.982228	166.85	NA	2	19	0	28	20	26	22	56	69	92	128	182	198	292
3768	CDC53	0.610352	140719	0.36152	0.981787	39.4528	NA	2	13	0	93	53	131	160	221	254	451	512	921	1182	2091
3769	CDC53	0.610352	140719	0.537531	0.992395	214.879	NA	2	13	0	33	85	116	128	209	263	468	962	1486	2598	5183
3770	CDC53	0.610352	140719	0.547061	0.984506	820.333	NA	2	15	0	30	69	135	173	362	443	856	1911	2766	4682	7417
3771	CDC53	0.610352	140719	NA	NA	NA	NA	NA	NA	0	97	39	123	75	227	333	521	733	1067	1542	2603
3772	CDC53	0.610352	140719	0.308988	0.979756	30.4488	NA	2	19	0	127	139	176	137	165	282	331	381	581	795	1306
3773	CDC53	0.610352	140719	NA	NA	NA	NA	NA	NA	0	82	95	32	86	167	297	567	865	1647	2705	4579
3774	CDC53	0.610352	140719	NA	NA	3.31847	NA	2	9	0	157	163	173	158	172	324	389	521	0	0	0
3775	CDC53	0.610352	140719	NA	NA	13.1875	NA	2	9	0	84	48	121	144	178	405	405	633	0	0	0
3776	CDC53	0.610352	140719	0.483649	0.988497	668.373	NA	2	18	0	110	134	213	256	412	681	1570	2038	2970	4879	7442
3777	CDC53	0.610352	140719	0.522758	0.985236	885.91	NA	2	20	0	100	116	125	144	273	396	618	1555	2583	3091	5291
3778	CDC53	0.610352	140719	0.360605	0.965358	46.3226	NA	2	14	0	47	31	63	90	95	192	279	309	420	465	650
3779	CDC53	0.610352	140719	0.489701	0.995058	87.6111	NA	2	13	0	144	190	240	344	589	1001	1840	2963	4433	6322	9463
3780	CDC53	0.610352	140719	0.516035	0.992867	155.408	NA	2	13	0	71	92	105	234	408	581	1087	1677	2867	4278	6845
3781	CDC53	0.610352	140719	0.496538	0.978905	108.295	NA	2	14	0	48	44	76	206	197	352	639	931	1612	2599	3337
3782	CDC53	0.610352	140719	NA	NA	NA	NA	NA	NA	0	23	101	114	192	213	521	1054	0	0	0	0
3783	CDC53	0.610352	140719	0.235342	0.973219	34.6087	NA	2	17	0	30	26	35	23	79	99	122	156	154	259	324
3784	CDC53	0.610352	140719	0.503884	0.988492	468.542	NA	2	17	0	107	139	265	256	440	742	1731	2203	3609	5744	8469
3785	CDC53	0.610352	140719	NA	NA	NA	NA	NA	NA	0	68	25	24	106	53	100	232	303	332	614	834
3786	CDC53	0.610352	140719	NA	NA	NA	NA	NA	NA	0	65	20	53	84	143	273	486	678	1140	2007	3895
3787	CDC53	0.610352	140719	0.522987	0.991842	468.371	NA	2	17	0	70	74	110	155	204	293	660	1059	1751	3168	5009
3788	CDC53	0.610352	140719	0.464275	0.988273	62.5217	NA	2	11	0	46	97	116	182	394	524	774	1290	1879	2876	0
3789	CDC53	0.610352	140719	NA	NA	NA	NA	NA	NA	464	498	526	417	102	96	91	77	352	0	0	0
3790	CDC53	0.610352	140719	NA	NA	4.83582	NA	1	11	307	324	301	172	123	115	113	106	94	67	75	23
3791	CDC53	0.610352	140719	0.428799	0.995228	103.591	2.04172	1	14	225	268	356	458	620	870	1120	1994	2765	5095	7013	10267
3792	CDC53	0.610352	140719	0.424178	0.943147	24.4	1.78583	1	10	230	282	372	410	428	646	1140	2458	3572	5612	0	0
3793	CDC53	0.610352	140719	NA	NA	7.77778	NA	1	20	420	387	373	323	317	282	227	148	179	187	164	157
3794	CDC53	0.610352	140719	0.349844	0.963006	11.3488	0.710635	1	8	215	227	328	418	579	811	1477	2440	0	0	0	0
3795	CDC53	0.610352	140719	0.457411	0.998471	110.849	2.84662	1	14	131	119	176	213	236	425	536	934	1291	2247	3582	5512
3796	CDC53	0.610352	140719	0.306123	0.964413	73.8992	NA	2	19	0	137	119	157	244	247	473	638	706	837	1227	2094
3797	CDC53	0.610352	140719	0.472475	0.994192	384.282	NA	2	19	0	202	255	288	334	395	608	1057	1953	3103	4513	6787
3798	CDC53	0.610352	140719	0.229319	0.984445	37.4545	NA	2	20	0	98	88	173	201	218	216	273	355	463	611	783
3799	CDC53	0.610352	140719	NA	NA	5.05	NA	2	16	0	101	89	64	61	50	40	22	39	24	22	27
3800	CDC53	0.610352	140719	NA	NA	NA	NA	NA	NA	0	110	177	189	260	408	519	905	0	0	0	0
3801	CDC53	0.610352	140719	0.446431	0.991313	410.433	NA	2	17	0	90	93	216	320	360	690	900	1760	2545	4140	5876
3802	CDC53	0.610352	140719	0.408439	0.997023	123.219	NA	2	20	0	96	122	123	182	277	375	580	852	1452	2178	2816
3803	CDC53	0.610352	140719	NA	NA	NA	NA	NA	NA	192	149	92	79	68	21	0	0	0	0	0	0
3804	CDC53	0.610352	140719	NA	NA	NA	NA	NA	NA	461	163	51	53	63	54	51	45	29	41	0	0
3805	CDC53	0.610352	140719	0.53268	0.987846	265.484	NA	2	16	0	77	81	62	104	193	264	399	903	1859	2297	3942
3806	CDC53	0.610352	140719	NA	NA	NA	NA	NA	NA	0	58	28	43	101	153	318	516	855	1271	2274	3338
3807	CDC53	0.610352	140719	NA	NA	7.48889	NA	2	9	0	337	171	107	76	45	52	58	53	25	27	53
3808	CDC53	0.610352	140719	NA	NA	NA	NA	NA	NA	0	0	0	96	91	73	65	71	88	86	103	115
3809	CDC53	0.610352	140719	NA	NA	6.24	NA	4	20	0	0	0	30	30	27	36	37	33	32	25	32
3810	CDC53	0.610352	140719	0.468221	0.997278	58.4088	2.01048	1	12	170	159	183	257	392	717	1105	1820	2955	4291	6172	9287
3811	CDC53	0.610352	140719	0.475255	0.991725	85.6807	3.33716	1	14	124	131	119	143	199	239	442	712	1429	1887	2836	4722
3812	CDC53	0.610352	140719	NA	NA	NA	NA	NA	NA	176	210	237	281	266	0	0	0	0	0	0	0
3813	CDC53	0.610352	140719	0.462518	0.9917	99.5182	2.14785	1	14	137	175	240	245	355	429	890	1231	2256	3002	5623	7918
3814	CDC53	0.610352	140719	0.461914	0.991742	105.941	2.06853	1	14	202	219	332	294	495	710	1320	2408	3194	5040	6896	10845
3815	CDC53	0.610352	140719	0.474111	0.993644	110.359	2.17862	1	14	198	221	220	292	452	670	1423	2044	3192	5333	7205	10888
3816	CDC53	0.610352	140719	NA	NA	NA	NA	NA	NA	255	270	288	329	210	274	375	532	584	0	0	0
3817	CDC53	0.610352	140719	0.394995	0.984994	15.417	1.45194	1	9	247	251	294	428	569	1021	1405	2177	3808	0	0	0
3818	CDC53	0.610352	140719	0.413673	0.95345	19.45	1.51289	1	9	160	167	234	206	379	627	1010	1421	3112	0	0	0
3819	CDC53	0.610352	140719	0.411613	0.988367	21.7403	1.60287	1	10	335	387	460	581	803	1326	1729	3507	4797	7283	0	0
3820	CDC53	0.610352	140719	0.459251	0.995307	172.912	1.53373	1	15	283	286	357	502	963	1304	2407	3476	5884	8049	12139	17520
3821	CDC53	0.610352	140719	0.464379	0.997471	104.82	2.10137	1	13	133	167	168	304	376	544	763	1264	2242	3161	4941	8194
3822	CDC53	0.610352	140719	0.490006	0.994147	124.216	NA	2	14	0	111	146	203	268	419	768	1383	2250	3508	5177	6603
3823	CDC53	0.610352	140719	0.488136	0.999144	110.5	NA	2	12	0	60	109	205	218	369	597	996	1701	2662	4133	6630
3824	CDC53	0.610352	140719	0.489001	0.995387	937.989	NA	2	19	0	89	102	186	241	311	579	968	1747	2634	4187	6388
3825	CDC53	0.610352	140719	0.50511	0.982737	167.762	NA	2	14	0	75	42	65	142	168	427	643	882	1282	2192	3289
3826	CDC53	0.610352	140719	NA	NA	NA	NA	NA	NA	0	80	36	74	134	231	382	632	795	1232	1526	2091
3827	CDC53	0.610352	140719	0.419598	0.995204	68.055	NA	2	13	0	109	139	251	372	417	575	931	1466	2524	3070	5162
3828	CDC53	0.610352	140719	0.466217	0.993929	321.522	NA	2	17	0	113	162	207	254	442	645	1173	2051	2935	4507	6274
3829	CDC53	0.610352	140719	0.471808	0.996938	103.503	NA	2	14	0	165	243	257	317	595	965	1348	2109	3716	5914	9307
3830	CDC53	0.610352	140719	0.49578	0.98431	472.43	NA	2	18	0	158	184	242	354	523	1195	2231	3070	4124	6884	10871
3831	CDC53	0.610352	140719	NA	NA	NA	NA	NA	NA	0	133	179	287	403	819	0	0	0	0	0	0
3832	CDC53	0.610352	140719	0.421682	0.958427	489.797	NA	2	20	0	83	87	107	79	141	319	327	740	896	1034	1715
3833	CDC53	0.610352	140719	0.367639	0.943456	12.478	NA	2	9	0	216	182	302	334	522	1051	1412	2271	0	0	0
3834	CDC53	0.610352	140719	NA	NA	NA	NA	NA	NA	0	83	77	75	22	24	69	23	25	25	0	0
3835	CDC53	0.610352	140719	0.35392	0.992318	21.4746	NA	2	15	0	124	118	131	190	222	324	536	694	1051	1541	1663
3836	CDC53	0.610352	140719	0.467486	0.988379	458.247	NA	2	17	0	158	194	335	468	839	1743	2232	3308	4762	8386	12261
3837	CDC53	0.610352	140719	0.504818	0.989711	156.511	NA	2	13	0	81	47	101	142	200	503	698	1059	1604	3165	4840
3838	CDC53	0.610352	140719	0.563351	0.974522	104.522	NA	3	11	0	0	23	88	110	214	327	640	933	1627	2404	0
3839	CDC53	0.610352	140719	0.433875	0.972599	150.231	NA	3	17	0	0	26	52	102	136	214	348	452	561	871	1246
3840	CDC53	0.610352	140719	0.492721	0.996351	43.3939	NA	3	11	0	0	66	100	128	224	362	628	1007	1671	2864	0
3841	CDC53	0.610352	140719	0.531841	0.974542	1827.17	NA	4	20	0	0	0	36	127	136	258	502	728	1162	1940	3374
3670	DED1	0.610352	140719	0.474054	0.979332	25.6786	3.48268	1	11	206	189	183	140	322	357	765	1076	1938	3332	3595	0
3671	DED1	0.610352	140719	0.514616	0.996397	113.413	2.93892	1	13	161	143	186	221	327	469	697	1330	2463	3553	6656	9823
3672	DED1	0.610352	140719	0.468265	0.992439	211.759	2.95757	1	16	163	175	162	263	354	469	689	1227	1714	2229	4422	6996
3673	DED1	0.610352	140719	0.439067	0.987268	75.6964	2.17122	1	13	224	261	334	395	642	681	1213	1921	3740	4593	6078	10346
3674	DED1	0.610352	140719	0.387154	0.97761	17.0755	0.923413	1	9	159	181	228	392	522	641	914	1991	2715	0	0	0
3675	DED1	0.610352	140719	0.478818	0.995552	111.125	2.81482	1	14	152	192	204	196	367	412	671	1157	2074	3113	4615	6763
3676	DED1	0.610352	140719	0.42013	0.911088	56.9163	3.49359	1	14	251	265	378	412	599	777	1041	1256	794	2532	4081	6156
3677	DED1	0.610352	140719	0.470138	0.997782	132.631	2.18963	1	14	130	169	158	209	299	457	809	1332	2159	3123	4801	8219
3678	DED1	0.610352	140719	0.422231	0.994869	558.851	1.95319	1	20	148	183	224	327	436	676	775	1312	2137	2600	4197	7229
3679	DED1	0.610352	140719	0.507779	0.992103	539.263	1.66751	1	16	112	76	131	224	388	547	1228	1808	2377	4157	5707	9654
3680	DED1	0.610352	140719	0.543651	0.975934	70.7794	NA	2	11	0	68	84	82	189	298	770	1072	1236	2331	4813	98
3681	DED1	0.610352	140719	0.480292	0.991764	59.0057	NA	2	12	0	174	220	296	348	596	921	2026	2612	4349	6239	10267
3682	DED1	0.610352	140719	0.415691	0.936351	14.8889	NA	2	9	0	135	159	197	219	373	919	1401	2010	0	0	0
3683	DED1	0.610352	140719	0.419881	0.955037	18.0342	NA	2	9	0	190	146	238	366	644	1150	1485	2633	0	0	0
3684	DED1	0.610352	140719	0.493811	0.992237	64.7237	NA	2	11	0	76	93	203	274	521	786	1090	2200	3314	4919	0
3685	DED1	0.610352	140719	0.484961	0.997366	73.2624	NA	2	13	0	171	178	141	270	411	717	1083	1862	2834	4370	7084
3686	DED1	0.610352	140719	0.464847	0.993916	151.145	NA	2	15	0	172	178	240	380	499	1080	1507	2545	3696	5757	9598
3687	DED1	0.610352	140719	0.522681	0.994453	408.648	NA	2	17	0	91	105	133	223	452	700	1389	1843	3157	5267	9008
3688	DED1	0.610352	140719	0.484635	0.995881	145.779	NA	2	14	0	113	167	178	267	415	537	991	1603	2518	4790	6805
3689	DED1	0.610352	140719	0.555623	0.987286	282.409	NA	2	15	0	70	82	44	74	176	331	521	842	1172	2305	3785
3690	DED1	0.610352	140719	0.452895	0.995885	370.611	NA	2	17	0	113	138	257	294	556	851	1263	2225	3281	4686	7604
3691	DED1	0.610352	140719	0.467179	0.991196	658.673	NA	2	20	0	159	172	211	485	611	1079	1770	2521	4027	6425	9388
3692	DED1	0.610352	140719	NA	NA	NA	NA	NA	NA	0	84	34	118	206	233	439	695	1289	2242	4184	5742
3693	DED1	0.610352	140719	0.587859	0.994035	758.783	NA	2	16	0	23	23	48	79	183	313	471	799	1540	2143	3744
3694	DED1	0.610352	140719	NA	NA	NA	NA	NA	NA	751	289	167	97	0	0	0	0	0	0	0	0
3695	DED1	0.610352	140719	NA	NA	NA	NA	NA	NA	392	230	139	103	93	73	0	0	0	0	0	0
3696	DED1	0.610352	140719	NA	NA	NA	NA	NA	NA	259	235	168	69	48	45	0	0	0	0	0	0
3697	DED1	0.610352	140719	NA	NA	NA	NA	NA	NA	1882	631	561	286	195	175	184	258	127	111	143	450
3698	DED1	0.610352	140719	NA	NA	NA	NA	NA	NA	2516	1130	537	435	377	325	281	218	169	44	146	424
3699	DED1	0.610352	140719	0.393133	0.986633	58.7361	1.66611	1	13	341	431	515	520	853	1562	1924	2686	3732	5520	10064	12839
3700	DED1	0.610352	140719	0.34836	0.988946	20.0054	0.498469	1	10	185	265	354	430	529	946	1185	1882	2500	3701	0	0
3701	DED1	0.610352	140719	0.429359	0.996898	717.615	0.676526	1	20	148	224	356	396	642	881	1436	2360	3804	5033	7825	12023
3702	DED1	0.610352	140719	0.489497	0.988923	522.868	3.06355	1	18	129	148	208	182	312	434	544	759	1868	2202	3558	6806
3703	DED1	0.610352	140719	0.444797	0.99385	480.283	2.10239	1	19	191	230	240	338	447	664	1070	1810	2991	3563	6036	10682
3704	DED1	0.610352	140719	NA	NA	NA	NA	NA	NA	248	284	282	295	331	270	361	429	485	494	690	610
3705	DED1	0.610352	140719	NA	NA	NA	NA	NA	NA	0	235	151	109	53	65	52	54	47	49	54	44
3706	DED1	0.610352	140719	NA	NA	NA	NA	NA	NA	0	120	51	44	32	31	28	30	22	23	35	39
3707	DED1	0.610352	140719	0.40222	0.969644	13.6161	NA	2	9	0	112	131	184	226	361	726	1168	1525	0	0	0
3708	DED1	0.610352	140719	0.447237	0.99486	299.335	NA	2	17	0	200	266	301	453	897	1144	1801	3147	4468	6880	11092
3709	DED1	0.610352	140719	0.452399	0.993847	54.8103	NA	2	13	0	290	311	309	563	799	1290	1639	3297	4835	7979	10502
3710	DED1	0.610352	140719	0.452855	0.989342	100.617	NA	2	14	0	133	191	217	314	461	734	964	1824	2259	4705	7689
3711	DED1	0.610352	140719	0.42036	0.99691	357.874	NA	2	18	0	111	130	141	285	327	534	763	1161	1993	3010	4113
3712	DED1	0.610352	140719	0.455409	0.993835	222.409	NA	2	16	0	149	219	298	398	635	774	1094	2080	2976	4521	7010
3713	DED1	0.610352	140719	NA	NA	NA	NA	NA	NA	0	0	63	57	45	30	0	0	0	0	0	0
3714	DED1	0.610352	140719	NA	NA	NA	NA	NA	NA	0	0	66	31	44	23	43	43	34	34	46	45
3715	DED1	0.610352	140719	NA	NA	NA	NA	NA	NA	0	0	0	103	100	76	74	106	65	60	68	65
3716	DED1	0.610352	140719	NA	NA	NA	NA	NA	NA	0	0	0	168	138	122	114	184	69	95	0	0
3717	DED1	0.610352	140719	0.367762	0.972257	16.9635	0.63624	1	9	301	435	454	703	807	1602	1941	3312	5106	0	0	0
3718	DED1	0.610352	140719	0.457221	0.992602	24.1088	1.17079	1	9	239	245	353	557	702	1413	2112	3608	5762	0	0	0
3719	DED1	0.610352	140719	NA	NA	4.44118	NA	1	20	151	114	105	90	63	65	64	86	56	65	64	36
3720	DED1	0.610352	140719	NA	NA	NA	NA	NA	NA	0	180	231	346	464	758	879	1757	0	0	0	0
3721	DED1	0.610352	140719	NA	NA	NA	NA	NA	NA	0	156	211	307	373	0	0	0	0	0	0	0
3722	DED1	0.610352	140719	0.470222	0.991009	733.194	NA	2	20	0	108	132	144	290	321	601	1107	1615	2516	3982	5103
3723	DED1	0.610352	140719	NA	NA	NA	NA	NA	NA	188	202	255	313	362	583	860	0	0	0	0	0
3724	DED1	0.610352	140719	0.456278	0.997164	308.785	1.72829	1	17	135	201	244	338	363	640	879	1611	2484	3555	6096	8946
3725	DED1	0.610352	140719	0.389225	0.987896	236.656	0.903796	1	17	285	388	375	792	979	1409	1901	2947	4750	6656	8808	13679
3726	DED1	0.610352	140719	0.47265	0.991844	80.4076	2.04149	1	12	186	189	157	284	532	799	1385	2020	2911	4517	7266	12624
3727	DED1	0.610352	140719	0.350828	0.995253	54.5419	0.477173	1	15	406	483	652	955	1579	2029	2933	3911	5408	7408	10084	12697
3728	DED1	0.610352	140719	0.453252	0.992865	125.004	1.18679	1	14	228	264	450	566	857	1372	1629	3279	5457	7852	12548	19237
3729	DED1	0.610352	140719	0.537708	0.993333	83.4259	2.27414	1	12	108	127	131	145	248	562	807	1474	2507	4108	5985	9010
3730	DED1	0.610352	140719	0.497965	0.988657	54.8312	1.64429	1	11	161	160	206	283	460	935	1820	2072	3687	6185	8773	0
3731	DED1	0.610352	140719	NA	NA	NA	NA	NA	NA	0	111	147	67	177	206	323	562	603	924	1090	1266
3732	DED1	0.610352	140719	0.469006	0.991536	50.0763	NA	2	13	0	118	158	162	188	246	330	599	1185	1751	2573	3925
3733	DED1	0.610352	140719	0.439285	0.997747	319.733	NA	2	17	0	126	86	181	251	356	459	661	1090	1668	2870	4302
3734	DED1	0.610352	140719	0.469859	0.973576	71.2022	NA	2	12	0	121	89	198	287	406	629	728	2008	3014	4020	6337
3735	DED1	0.610352	140719	0.260624	0.951464	31.2921	NA	2	20	0	143	89	146	159	198	211	437	461	574	666	771
3736	DED1	0.610352	140719	0.553283	0.967043	285.762	NA	2	13	0	101	153	209	251	535	584	1080	2028	3823	5822	7661
3737	DED1	0.610352	140719	0.454885	0.993639	52.1897	NA	2	12	0	116	148	204	280	445	910	1284	1811	2915	4687	6054
3738	DED1	0.610352	140719	0.468735	0.990043	60.1395	NA	2	12	0	129	160	221	253	539	893	1221	2051	2738	5410	7758
3739	DED1	0.610352	140719	NA	NA	NA	NA	NA	NA	0	71	70	25	108	142	182	359	426	0	0	0
3740	DED1	0.610352	140719	0.371776	0.977033	10.324	NA	2	9	0	179	226	282	398	727	1123	1723	1848	0	0	0
3741	DED1	0.610352	140719	0.442283	0.991285	194.945	NA	2	15	0	109	182	219	276	455	795	1283	1772	2690	3561	7255
3742	DED1	0.610352	140719	0.449796	0.991258	152.221	NA	2	14	0	86	99	133	246	398	612	850	1202	2020	3879	5907
3743	DED1	0.610352	140719	NA	NA	NA	NA	NA	NA	0	32	83	144	187	372	0	0	0	0	0	0
3744	DED1	0.610352	140719	0.476583	0.994997	100.726	NA	2	13	0	226	258	458	562	820	1332	2356	3019	5056	9979	14452
3745	DED1	0.610352	140719	0.481518	0.968069	109.767	NA	2	13	0	116	172	204	379	497	601	1017	1778	1699	4799	8312
3746	DED1	0.610352	140719	0.481407	0.970438	83.1717	NA	2	12	0	113	99	221	321	487	739	727	2060	3646	5257	8234
3747	DED1	0.610352	140719	0.485292	0.995204	280.5	NA	2	16	0	151	144	280	342	468	815	1305	2080	4143	5949	8563
3748	DED1	0.610352	140719	0.406612	0.950887	21.0227	NA	2	9	0	88	124	124	271	340	517	658	1850	0	0	0
3749	DED1	0.610352	140719	NA	NA	NA	NA	NA	NA	0	0	157	265	309	530	806	813	1249	713	2927	4329
2813	NSE1	0.610352	140719	NA	NA	NA	NA	NA	NA	513	291	128	122	82	60	43	85	58	56	0	0
2814	NSE1	0.610352	140719	NA	NA	3.95652	NA	1	13	182	116	84	68	56	50	46	49	57	63	48	116
2815	NSE1	0.610352	140719	NA	NA	NA	NA	NA	NA	577	394	290	155	148	142	30	36	64	94	142	175
2816	NSE1	0.610352	140719	0.465304	0.984494	78.7812	1.35396	1	12	320	381	566	637	924	1962	3728	4283	7055	10820	16558	25210
2817	NSE1	0.610352	140719	0.354014	0.977305	12.5637	0.334475	1	8	557	778	938	1283	1796	2461	4535	6998	0	0	0	0
2818	NSE1	0.610352	140719	0.52287	0.991808	208.242	3.11374	1	15	120	146	159	162	222	315	638	842	1629	2075	4555	7866
2819	NSE1	0.610352	140719	0.4687	0.987075	638.335	1.92553	1	18	173	187	203	256	521	831	1078	1526	3379	5220	7134	10835
2820	NSE1	0.610352	140719	0.474025	0.984334	102.291	3.92333	1	15	299	331	386	414	509	658	1044	1073	1874	3804	6758	9431
2821	NSE1	0.610352	140719	0.51579	0.97795	376.158	2.71902	1	17	152	175	214	213	412	435	640	1696	2877	4686	7013	9482
2822	NSE1	0.610352	140719	NA	NA	NA	NA	NA	NA	161	137	73	58	44	47	0	0	0	0	0	0
2823	NSE1	0.610352	140719	NA	NA	NA	NA	NA	NA	156	179	261	271	369	823	981	0	0	0	0	0
2824	NSE1	0.610352	140719	NA	NA	NA	NA	NA	NA	0	443	172	134	140	172	189	96	98	130	105	99
2825	NSE1	0.610352	140719	NA	NA	NA	NA	NA	NA	0	161	136	201	146	101	87	126	140	149	120	5420
2826	NSE1	0.610352	140719	NA	NA	NA	NA	NA	NA	0	75	64	41	21	0	0	0	0	0	0	0
2827	NSE1	0.610352	140719	0.416831	0.94579	22.4125	NA	2	10	0	80	80	142	113	279	358	430	857	1793	0	0
2828	NSE1	0.610352	140719	0.566093	0.984999	96.2955	NA	2	13	0	88	98	129	137	208	324	387	1031	1846	3600	5690
2829	NSE1	0.610352	140719	0.362629	0.974694	18.5347	NA	2	12	0	119	101	169	192	360	561	810	915	1188	1494	1872
2830	NSE1	0.610352	140719	NA	NA	NA	NA	NA	NA	0	88	67	126	164	0	0	0	0	0	0	0
2831	NSE1	0.610352	140719	0.343033	0.9107	11.2549	NA	2	9	0	51	101	111	195	356	528	378	574	3806	4414	7343
2832	NSE1	0.610352	140719	NA	NA	NA	NA	NA	NA	0	86	101	98	140	266	461	827	0	0	0	0
2833	NSE1	0.610352	140719	0.527823	0.965891	1644.23	NA	2	18	0	30	31	44	118	170	221	626	942	664	2067	3797
2834	NSE1	0.610352	140719	0.238195	0.992696	11.825	NA	2	15	0	120	180	133	178	214	246	350	461	536	722	893
2835	NSE1	0.610352	140719	0.587336	0.964116	603.195	NA	2	18	0	100	109	77	123	95	386	638	943	2177	3234	5133
2836	NSE1	0.610352	140719	0.360671	0.984423	71.2353	NA	2	20	0	85	93	114	138	182	262	292	585	861	1017	1548
2837	NSE1	0.610352	140719	0.48604	0.990377	1160.93	NA	2	19	0	102	106	133	222	490	608	1148	1785	2706	3991	6754
2839	NSE1	0.610352	140719	NA	NA	NA	NA	NA	NA	0	0	227	77	68	59	40	40	31	43	39	24
2840	NSE1	0.610352	140719	NA	NA	NA	NA	NA	NA	0	0	0	237	235	133	137	162	155	158	176	216
2841	NSE1	0.610352	140719	NA	NA	NA	NA	NA	NA	0	0	0	88	102	91	97	109	101	114	112	1132
2842	NSE1	0.610352	140719	NA	NA	3.6087	NA	4	14	0	0	0	83	62	48	39	38	35	23	24	25
2843	NSE1	0.610352	140719	NA	NA	3.14286	NA	1	14	154	116	92	79	59	74	58	83	57	73	68	49
2844	NSE1	0.610352	140719	NA	NA	3.01852	NA	1	13	325	326	235	127	113	122	123	123	114	118	119	108
2845	NSE1	0.610352	140719	NA	NA	NA	NA	NA	NA	955	254	117	95	97	84	86	0	0	0	0	0
2846	NSE1	0.610352	140719	NA	NA	5.83333	NA	1	16	30	74	136	175	174	151	135	164	149	126	131	124
2847	NSE1	0.610352	140719	0.523458	0.983364	473.463	2.88722	1	17	245	248	229	282	431	593	1207	2377	4109	7329	7887	13686
2848	NSE1	0.610352	140719	0.454862	0.987768	52.2381	1.56462	1	11	147	214	276	327	395	702	1201	1586	2265	4644	7679	0
2849	NSE1	0.610352	140719	NA	NA	4.2973	NA	2	13	0	37	90	90	97	93	96	112	118	159	104	140
2850	NSE1	0.610352	140719	NA	NA	NA	NA	NA	NA	0	96	103	77	89	25	24	56	37	29	0	0
2851	NSE1	0.610352	140719	NA	NA	NA	NA	NA	NA	0	104	166	196	309	306	0	0	0	0	0	0
2852	NSE1	0.610352	140719	NA	NA	28.6014	NA	2	20	0	153	167	138	159	287	354	414	362	494	405	602
2853	NSE1	0.610352	140719	0.436796	0.965651	42.6552	NA	2	11	0	103	87	183	229	263	548	707	973	2259	3711	0
2854	NSE1	0.610352	140719	0.502906	0.983839	1113.23	NA	2	20	0	117	192	233	292	550	583	1043	2296	3937	5939	8785
2855	NSE1	0.610352	140719	NA	NA	NA	NA	NA	NA	0	109	170	225	70	109	225	1442	1912	2121	4100	28
2856	NSE1	0.610352	140719	NA	NA	NA	NA	NA	NA	0	75	83	157	239	244	332	1032	486	717	4111	8335
2857	NSE1	0.610352	140719	0.568449	0.942883	294.26	NA	2	15	0	127	177	225	154	688	688	1002	1230	3945	8070	11181
2858	NSE1	0.610352	140719	NA	NA	NA	NA	NA	NA	0	0	163	238	260	395	521	818	0	0	0	0
2859	NSE1	0.610352	140719	NA	NA	NA	NA	NA	NA	0	0	0	186	253	334	155	251	228	2247	4576	6110
2860	NSE1	0.610352	140719	NA	NA	5.4	NA	4	14	0	0	0	65	208	268	271	351	238	290	333	325
2861	NSE1	0.610352	140719	NA	NA	NA	NA	NA	NA	0	0	0	111	109	129	80	69	64	59	57	0
2862	NSE1	0.610352	140719	NA	NA	NA	NA	NA	NA	0	0	0	255	188	229	352	446	0	0	0	0
2863	NSE1	0.610352	140719	0.491855	0.985331	705.649	1.44284	1	17	97	142	196	231	338	587	817	1467	1843	4882	7068	9270
2864	NSE1	0.610352	140719	0.495052	0.99517	1179.15	1.63528	1	19	111	128	180	235	325	612	967	1471	2888	3810	7458	9017
2865	NSE1	0.610352	140719	0.468159	0.997165	220.335	1.65885	1	15	182	208	301	399	568	794	1350	2462	3487	5797	9323	13717
2866	NSE1	0.610352	140719	0.370578	0.913891	67.4093	1.50597	1	13	215	252	353	426	598	995	986	1777	1603	4389	5272	4990
2867	NSE1	0.610352	140719	NA	NA	NA	NA	NA	NA	0	134	150	143	122	121	86	82	39	119	89	64
2868	NSE1	0.610352	140719	0.564369	0.985777	555.081	NA	2	17	0	71	80	94	62	104	135	339	572	1243	1846	2487
2869	NSE1	0.610352	140719	NA	NA	NA	NA	NA	NA	0	111	159	269	325	0	0	0	0	0	0	0
2870	NSE1	0.610352	140719	NA	NA	NA	NA	NA	NA	0	133	165	172	344	0	0	0	0	0	0	0
2872	NSE1	0.610352	140719	0.436887	0.918628	21.8537	NA	2	9	0	76	41	109	128	320	431	732	896	0	0	0
2873	NSE1	0.610352	140719	NA	NA	NA	NA	NA	NA	0	58	21	28	116	151	278	501	1032	0	0	0
2874	NSE1	0.610352	140719	NA	NA	NA	NA	NA	NA	0	111	79	191	265	0	0	0	0	0	0	0
2875	NSE1	0.610352	140719	NA	NA	NA	NA	NA	NA	0	95	45	74	162	175	266	382	598	1510	1624	2738
2876	NSE1	0.610352	140719	0.37508	0.909859	63.7258	NA	2	11	0	82	62	181	199	318	539	368	789	1391	3951	2377
2877	NSE1	0.610352	140719	0.539002	0.986904	1016.28	NA	2	16	0	32	32	70	137	256	361	559	866	1782	2769	4871
2878	NSE1	0.610352	140719	0.43655	0.988837	106.433	NA	2	13	0	30	85	106	147	261	375	538	775	1733	2042	2236
2879	NSE1	0.610352	140719	0.493672	0.978576	96.4179	NA	2	15	0	134	206	191	244	356	715	1002	2474	3684	4265	6067
2880	NSE1	0.610352	140719	NA	NA	NA	NA	NA	NA	0	121	170	214	244	0	0	0	0	0	0	0
2881	NSE1	0.610352	140719	0.49005	0.992557	313.591	NA	2	15	0	115	175	146	326	471	785	1204	1898	3469	4241	7179
2882	NSE1	0.610352	140719	0.552366	0.989317	376.568	NA	2	17	0	146	152	261	403	387	620	1057	2348	4117	7691	9748
2883	NSE1	0.610352	140719	0.599788	0.994039	575.2	NA	2	13	0	25	57	104	166	375	542	913	2027	3047	5806	10825
2884	NSE1	0.610352	140719	0.307928	0.990395	38.6067	NA	2	19	0	89	104	130	151	241	343	433	538	857	1038	1051
2885	NSE1	0.610352	140719	0.340533	0.983966	31.5561	NA	2	19	0	196	221	244	268	292	563	693	968	1483	2102	2452
2886	NSE1	0.610352	140719	0.495537	0.997441	263.933	NA	2	15	0	149	233	318	407	747	1312	2156	3345	5384	8858	13643
2887	NSE1	0.610352	140719	0.551028	0.96711	1614.92	NA	2	17	0	26	52	99	142	336	493	735	891	2341	6190	6355
2888	NSE1	0.610352	140719	0.381743	0.971377	11.5429	NA	2	9	0	175	198	290	332	599	1120	1559	2020	0	0	0
2889	NSE1	0.610352	140719	0.479909	0.943136	262.144	NA	4	16	0	0	0	187	347	677	1143	2010	2658	2757	3443	10196
2890	NSE1	0.610352	140719	NA	NA	NA	NA	NA	NA	0	0	0	25	56	160	222	337	543	194	1128	1720
2891	NSE1	0.610352	140719	0.46901	0.990271	117.585	NA	4	15	0	0	0	436	576	980	1453	2202	3224	7630	9486	14728
3111	POL5	0.610352	140719	NA	NA	NA	NA	NA	NA	126	123	107	84	60	62	61	56	27	0	0	0
3112	POL5	0.610352	140719	NA	NA	NA	NA	NA	NA	2241	2219	2123	2075	1959	1925	1917	1899	1753	1643	1694	1547
3113	POL5	0.610352	140719	0.466254	0.986065	33.8263	1.38429	1	10	190	221	306	410	493	969	1627	2712	4723	6427	0	0
3114	POL5	0.610352	140719	0.500962	0.960772	124.483	3.45567	1	14	153	192	168	254	151	595	749	926	1297	1470	4334	6962
3115	POL5	0.610352	140719	NA	NA	6.60714	NA	1	19	185	180	166	159	153	142	139	98	76	69	88	75
3116	POL5	0.610352	140719	0.489778	0.993873	254.249	2.04487	1	16	205	221	319	357	514	764	1335	2679	4142	6099	9549	12919
3117	POL5	0.610352	140719	0.302671	0.976546	24.6835	1.12575	1	15	219	218	327	320	474	749	954	1492	1637	2042	2439	3440
3118	POL5	0.610352	140719	0.269419	0.981048	28.3742	2.04902	1	19	155	173	177	194	295	369	386	550	735	1104	1356	1448
3119	POL5	0.610352	140719	0.453184	0.991751	308.035	2.73048	1	17	173	187	224	317	377	505	892	1427	1776	2978	4168	8191
3120	POL5	0.610352	140719	0.468478	0.993628	198.743	1.71539	1	15	171	211	261	385	440	837	1428	2110	3049	5178	9240	11949
3121	POL5	0.610352	140719	0.46751	0.995071	74.1893	1.61355	1	12	169	226	322	368	468	821	1318	2463	3355	5640	8326	12538
3122	POL5	0.610352	140719	0.469885	0.998842	181.535	2.2202	1	15	198	225	276	276	461	757	1214	1919	2814	4639	7956	11633
3123	POL5	0.610352	140719	0.460696	0.988333	497.298	1.24469	1	18	178	219	258	417	602	816	1792	3041	3979	5789	9155	13936
3124	POL5	0.610352	140719	0.429896	0.996005	87.0488	1.79042	1	13	123	161	162	272	335	499	812	1166	1633	2458	4302	6400
3125	POL5	0.610352	140719	0.500282	0.980282	61.3387	NA	2	13	0	99	62	102	104	155	170	257	407	844	1491	2590
3126	POL5	0.610352	140719	NA	NA	NA	NA	NA	NA	0	63	46	30	25	29	22	20	0	0	0	0
3127	POL5	0.610352	140719	0.523087	0.980968	88.5433	NA	2	13	0	157	176	127	247	454	822	1536	2206	2476	6051	11245
3128	POL5	0.610352	140719	0.527947	0.988287	59.0339	NA	2	11	0	59	91	90	163	367	503	989	1365	2756	3483	0
3129	POL5	0.610352	140719	0.569449	0.941718	70.6587	NA	2	11	0	208	336	473	279	916	2321	4020	6262	9171	14697	0
3130	POL5	0.610352	140719	NA	NA	NA	NA	NA	NA	0	69	63	62	148	134	56	57	48	57	704	574
3131	POL5	0.610352	140719	0.510993	0.964101	50.2316	NA	2	12	0	104	96	95	192	190	250	832	1122	1868	3187	4772
3132	POL5	0.610352	140719	NA	NA	59.443	NA	2	13	0	158	207	265	272	349	287	1501	2459	2930	4668	4718
3134	POL5	0.610352	140719	NA	NA	NA	NA	NA	NA	0	130	163	147	284	0	0	0	0	0	0	0
3135	POL5	0.610352	140719	0.509011	0.963497	119.723	NA	2	13	0	125	112	200	244	235	870	1254	1805	3096	4383	6629
3136	POL5	0.610352	140719	NA	NA	NA	NA	NA	NA	0	129	64	169	91	303	343	665	937	1812	3170	5454
3137	POL5	0.610352	140719	0.466725	0.985449	298.667	NA	2	17	0	216	279	407	542	716	908	2170	3494	4679	7718	12417
3138	POL5	0.610352	140719	0.445584	0.95312	103.382	NA	2	14	0	121	110	159	266	243	509	671	1429	1211	2484	2976
3139	POL5	0.610352	140719	0.511104	0.993505	158.778	NA	2	14	0	99	106	126	150	275	533	701	1212	2134	4003	5209
3140	POL5	0.610352	140719	0.486755	0.985847	341.171	NA	2	15	0	70	83	191	225	405	835	1203	1693	2643	4989	7271
3141	POL5	0.610352	140719	0.383012	0.995142	31.4673	NA	2	12	0	107	160	188	266	364	514	908	1139	1880	2606	3367
3142	POL5	0.610352	140719	NA	NA	NA	NA	NA	NA	0	152	149	186	281	653	897	1247	0	0	0	0
3143	POL5	0.610352	140719	NA	NA	NA	NA	NA	NA	0	0	80	193	235	403	0	0	0	0	0	0
3144	POL5	0.610352	140719	NA	NA	NA	NA	NA	NA	0	0	137	222	356	588	0	0	0	0	0	0
3145	POL5	0.610352	140719	0.541387	0.956218	321.368	NA	4	15	0	0	0	87	156	237	484	586	552	1005	1921	3299
3146	POL5	0.610352	140719	0.303362	0.946443	14.6875	NA	4	13	0	0	0	81	80	154	269	298	322	467	622	878
3147	POL5	0.610352	140719	NA	NA	NA	NA	NA	NA	387	186	84	37	0	0	0	0	0	0	0	0
3148	POL5	0.610352	140719	NA	NA	NA	NA	NA	NA	205	217	137	99	29	0	0	0	0	0	0	0
3149	POL5	0.610352	140719	NA	NA	NA	NA	NA	NA	250	250	211	78	61	67	72	53	38	47	36	0
3150	POL5	0.610352	140719	NA	NA	NA	NA	NA	NA	166	95	83	69	59	0	0	0	0	0	0	0
3151	POL5	0.610352	140719	NA	NA	NA	NA	NA	NA	245	117	92	75	0	0	0	0	0	0	0	0
3152	POL5	0.610352	140719	NA	NA	NA	NA	NA	NA	179	190	93	74	58	60	48	51	40	50	42	26
3153	POL5	0.610352	140719	0.437925	0.996731	163.554	4.29284	1	17	130	145	165	218	276	329	465	535	651	1137	1488	2430
3154	POL5	0.610352	140719	NA	NA	6.44379	NA	1	9	180	212	265	169	210	198	294	757	1089	374	2549	12712
3155	POL5	0.610352	140719	NA	NA	NA	NA	NA	NA	0	79	44	34	27	0	0	0	0	0	0	0
3156	POL5	0.610352	140719	0.280925	0.986391	36.9714	NA	2	20	0	140	211	233	379	447	594	873	968	1059	1269	1527
3157	POL5	0.610352	140719	0.28876	0.913109	31.7451	NA	2	20	0	51	62	73	87	93	94	81	214	262	346	412
3158	POL5	0.610352	140719	NA	NA	NA	NA	NA	NA	0	0	0	53	43	39	38	35	27	22	0	0
3159	POL5	0.610352	140719	NA	NA	NA	NA	NA	NA	0	0	0	253	54	117	841	1723	2010	3897	7464	12932
3160	POL5	0.610352	140719	NA	NA	NA	NA	NA	NA	0	0	0	123	231	306	563	0	0	0	0	0
3161	POL5	0.610352	140719	0.482906	0.973868	249.353	1.78184	1	15	150	188	191	426	574	701	879	1790	4212	5897	8438	12302
3162	POL5	0.610352	140719	0.47086	0.995997	631.598	1.76658	1	18	132	155	225	281	531	685	932	1477	2405	4582	6979	10176
3163	POL5	0.610352	140719	0.483404	0.972876	1644.77	1.62892	1	19	132	165	226	299	598	708	1307	1179	2868	4948	9454	12769
3164	POL5	0.610352	140719	0.425551	0.957331	18.435	1.49483	1	9	186	177	257	379	364	610	1425	2263	3263	0	0	0
3165	POL5	0.610352	140719	NA	NA	NA	NA	NA	NA	0	163	171	244	260	441	692	869	0	0	0	0
3166	POL5	0.610352	140719	0.471263	0.987542	729.388	NA	2	18	0	85	127	193	298	388	702	1003	1423	2113	5033	7189
3167	POL5	0.610352	140719	NA	NA	NA	NA	NA	NA	0	81	73	70	66	63	64	61	0	0	0	0
3168	POL5	0.610352	140719	0.444254	0.994517	868.217	NA	2	20	0	161	212	283	523	743	855	1674	2194	3934	5365	9425
3169	POL5	0.610352	140719	NA	NA	NA	NA	NA	NA	0	144	203	275	343	0	0	0	0	0	0	0
3170	POL5	0.610352	140719	0.52567	0.98691	769.752	NA	2	20	0	109	174	205	433	533	884	1432	2713	4654	6158	9644
3171	POL5	0.610352	140719	NA	NA	NA	NA	NA	NA	0	83	55	46	23	0	0	0	0	0	0	0
3172	POL5	0.610352	140719	NA	NA	4.93878	NA	3	15	0	0	484	380	339	253	257	246	194	193	222	283
3173	POL5	0.610352	140719	NA	NA	7.39474	NA	3	13	0	0	281	218	164	101	76	89	52	77	82	48
3174	POL5	0.610352	140719	NA	NA	5.72926	NA	4	11	0	0	0	229	244	321	483	633	387	779	1312	0
3175	POL5	0.610352	140719	NA	NA	NA	NA	NA	NA	0	0	0	40	34	23	22	23	50	60	64	57
3176	POL5	0.610352	140719	0.452217	0.997145	225.033	1.53767	1	15	151	201	263	348	463	688	1164	1985	2714	4041	7183	11055
3177	POL5	0.610352	140719	0.431139	0.993923	32.1118	2.08275	1	11	161	176	194	249	357	549	822	1521	2174	2767	5170	0
3178	POL5	0.610352	140719	NA	NA	NA	NA	NA	NA	169	193	249	224	285	0	0	0	0	0	0	0
3179	POL5	0.610352	140719	0.446315	0.995834	211.7	1.2232	1	15	200	275	336	457	648	1015	1919	2695	3859	6818	9686	13733
3180	POL5	0.610352	140719	0.41316	0.991333	28.2349	1.16955	1	10	166	188	230	418	509	767	1148	1647	2897	4687	0	0
3181	POL5	0.610352	140719	0.458291	0.996572	100.471	1.67342	1	13	191	238	296	337	585	854	1412	2438	3093	5478	8885	14112
3182	POL5	0.610352	140719	0.523023	0.989521	81.42	1.65649	1	11	100	145	176	233	263	578	1112	1771	2564	4432	8142	0
3183	POL5	0.610352	140719	0.463049	0.969723	22.6096	1.36224	1	9	146	176	183	248	387	759	1270	2379	3301	0	0	0
3184	POL5	0.610352	140719	0.243005	0.984034	19.1776	NA	2	17	0	107	122	179	221	248	355	500	530	663	893	1031
3185	POL5	0.610352	140719	0.286846	0.9586	13.4595	NA	2	13	0	74	84	104	138	202	321	351	463	466	943	996
3186	POL5	0.610352	140719	0.528528	0.988071	393.179	NA	2	16	0	100	78	155	148	387	490	975	1322	2349	4748	6860
3187	POL5	0.610352	140719	0.549976	0.977116	142.419	NA	2	14	0	191	217	245	347	540	793	1023	1537	2317	6617	12214
3188	POL5	0.610352	140719	0.488147	0.989422	252.255	NA	2	15	0	102	146	226	252	564	806	1537	1923	3205	6163	8565
3189	POL5	0.610352	140719	0.444058	0.980045	19.7969	NA	2	10	0	261	303	312	478	746	1539	2102	3638	5167	0	0
3190	POL5	0.610352	140719	0.4351	0.988914	21.5986	NA	2	10	0	147	170	208	274	491	805	1281	1854	3175	0	0
3191	POL5	0.610352	140719	0.460313	0.99476	201.983	NA	2	15	0	116	127	198	313	586	702	1127	1610	2623	4883	7923
3192	POL5	0.610352	140719	0.485782	0.99116	168.467	NA	2	15	0	105	113	143	220	280	519	765	1663	1873	3283	5552
3193	POL5	0.610352	140719	NA	NA	NA	NA	NA	NA	0	136	191	257	322	0	0	0	0	0	0	0
3194	POL5	0.610352	140719	NA	NA	NA	NA	NA	NA	0	63	63	80	138	0	0	0	0	0	0	0
3195	POL5	0.610352	140719	0.530681	0.995106	172.86	NA	2	14	0	114	135	205	229	273	548	805	1688	2823	4373	7220
3196	POL5	0.610352	140719	0.493013	0.992865	52.2308	NA	2	11	0	168	130	203	364	509	713	1299	2446	3655	6790	0
3197	POL5	0.610352	140719	0.291979	0.952931	28.844	NA	2	18	0	141	168	182	216	321	620	654	933	984	1243	1847
3198	POL5	0.610352	140719	0.33459	0.974315	15.2571	NA	2	11	0	48	35	52	67	118	107	217	287	351	534	0
3199	POL5	0.610352	140719	0.52148	0.987697	94.9355	NA	2	11	0	31	31	81	127	227	333	517	894	1511	2943	0
3200	POL5	0.610352	140719	0.562155	0.960208	270.417	NA	2	13	0	24	26	68	112	212	161	493	980	1813	2790	4333
3201	POL5	0.610352	140719	0.403502	0.970945	16.6133	NA	2	9	0	75	124	113	181	368	521	742	1246	711	1193	2627
3202	POL5	0.610352	140719	0.56809	0.992038	252.647	NA	2	14	0	54	51	83	124	299	352	725	1143	2252	3948	7582
3203	POL5	0.610352	140719	0.539973	0.989383	170.403	NA	2	14	0	134	177	184	366	433	874	1961	2914	4271	8160	11628
3204	POL5	0.610352	140719	0.43589	0.987405	28.2581	NA	2	10	0	124	184	213	308	522	962	1282	1961	3504	0	0
3205	POL5	0.610352	140719	0.117714	0.904366	3.37931	NA	2	13	0	116	172	179	201	232	217	282	302	303	392	355
3206	POL5	0.610352	140719	0.582802	0.990965	357.512	NA	2	14	0	41	45	77	164	378	540	920	1534	2627	5047	7507
3207	POL5	0.610352	140719	0.54706	0.976061	100.759	NA	2	13	0	92	111	87	116	261	562	1144	1393	2255	3267	4631
3208	POL5	0.610352	140719	NA	NA	NA	NA	NA	NA	0	72	109	121	189	89	576	991	1390	2946	4800	6897
3209	POL5	0.610352	140719	0.510346	0.993036	168.523	NA	2	14	0	107	127	148	192	410	667	1028	2061	2990	4475	6920
3210	POL5	0.610352	140719	NA	NA	NA	NA	NA	NA	0	36	28	92	168	0	0	0	0	0	0	0
3211	POL5	0.610352	140719	NA	NA	NA	NA	NA	NA	0	77	28	64	83	191	246	696	834	341	1674	1018
3212	POL5	0.610352	140719	0.501375	0.996452	45.9073	NA	2	11	0	205	240	263	502	762	1509	2156	3383	5810	9411	0
3213	POL5	0.610352	140719	0.440561	0.983593	36.066	NA	2	10	0	106	171	234	313	509	694	1158	2122	3823	0	0
3214	POL5	0.610352	140719	0.484821	0.946764	33.4124	NA	2	10	0	115	159	97	211	412	755	973	1739	3241	0	0
3215	POL5	0.610352	140719	0.359313	0.971632	31.0323	NA	2	14	0	104	95	141	93	185	269	310	577	749	1056	1179
3216	POL5	0.610352	140719	NA	NA	NA	NA	NA	NA	0	0	45	72	94	169	219	487	704	0	0	0
3217	POL5	0.610352	140719	NA	NA	4.25	NA	4	13	0	0	0	32	50	94	102	136	88	85	134	136
3218	POL5	0.610352	140719	NA	NA	NA	NA	NA	NA	0	0	0	130	162	206	112	223	146	0	0	0
2892	PTA1	0.610352	140719	NA	NA	5.52344	NA	1	12	707	694	478	325	367	452	246	217	128	128	148	267
2893	PTA1	0.610352	140719	NA	NA	NA	NA	NA	NA	253	182	64	38	0	0	0	0	0	0	0	0
2894	PTA1	0.610352	140719	NA	NA	NA	NA	NA	NA	475	431	372	242	236	248	265	212	356	0	0	0
2895	PTA1	0.610352	140719	NA	NA	NA	NA	NA	NA	373	170	151	114	150	169	154	122	114	125	126	0
2896	PTA1	0.610352	140719	NA	NA	NA	NA	NA	NA	166	185	128	117	115	123	96	80	85	105	40	44
2897	PTA1	0.610352	140719	NA	NA	NA	NA	NA	NA	152	145	146	198	248	347	585	0	0	0	0	0
2898	PTA1	0.610352	140719	NA	NA	NA	NA	NA	NA	318	351	432	278	0	0	0	0	0	0	0	0
2899	PTA1	0.610352	140719	0.408144	0.996455	98.2057	6.23156	1	18	189	166	207	141	185	295	318	327	393	572	879	1327
2900	PTA1	0.610352	140719	NA	NA	NA	NA	NA	NA	278	334	410	547	809	926	1631	0	0	0	0	0
2901	PTA1	0.610352	140719	0.401482	0.993564	64.2724	1.95771	1	14	312	332	482	450	762	1151	1383	2534	3289	5397	8040	11479
2902	PTA1	0.610352	140719	NA	NA	NA	NA	NA	NA	247	296	359	569	967	54	558	2298	0	0	0	0
2903	PTA1	0.610352	140719	0.35607	0.992998	13.1597	0.652598	1	9	144	167	227	353	467	593	991	1544	1895	0	0	0
2904	PTA1	0.610352	140719	0.417526	0.957216	99.2587	4.47371	1	19	201	205	264	335	423	467	517	749	707	1265	1451	3828
2905	PTA1	0.610352	140719	NA	NA	NA	NA	NA	NA	153	165	202	309	429	563	0	0	0	0	0	0
2906	PTA1	0.610352	140719	0.400193	0.995287	44.4781	2.39073	1	13	396	389	404	579	702	1094	1825	2582	4112	5544	7569	12481
2907	PTA1	0.610352	140719	0.412735	0.970284	53.2819	2.27629	1	13	155	172	149	179	248	645	808	1208	1503	2267	2891	4813
2908	PTA1	0.610352	140719	NA	NA	NA	NA	NA	NA	400	404	397	459	688	925	0	0	0	0	0	0
2909	PTA1	0.610352	140719	0.321445	0.945212	23.4634	NA	2	18	0	201	164	174	166	279	585	653	854	1116	1287	1557
2910	PTA1	0.610352	140719	0.531778	0.972048	450.61	NA	2	15	0	41	73	122	174	231	429	358	998	1982	3014	3906
2911	PTA1	0.610352	140719	0.424452	0.985986	274.288	NA	2	18	0	139	152	218	275	546	722	942	1232	2635	4090	5821
2912	PTA1	0.610352	140719	NA	NA	NA	NA	NA	NA	0	34	29	50	158	193	280	0	0	0	0	0
2913	PTA1	0.610352	140719	0.442063	0.978966	268.263	NA	2	19	0	186	227	233	277	386	604	761	1692	2365	2517	5954
2914	PTA1	0.610352	140719	0.490194	0.983593	386	NA	2	15	0	38	45	125	168	287	456	697	1027	1177	2075	4521
2915	PTA1	0.610352	140719	NA	NA	NA	NA	NA	NA	0	144	141	99	120	121	123	121	114	136	191	194
2916	PTA1	0.610352	140719	NA	NA	98.3514	NA	2	13	0	40	37	45	120	215	307	391	266	469	497	1570
2917	PTA1	0.610352	140719	0.419336	0.990182	82.2376	NA	2	14	0	204	202	293	492	621	717	1453	2134	3128	4951	6667
2918	PTA1	0.610352	140719	0.306742	0.95793	38.6032	NA	2	18	0	85	72	63	107	153	145	181	358	449	604	739
2919	PTA1	0.610352	140719	0.45609	0.989011	376.517	NA	2	18	0	89	104	60	120	213	296	496	664	1194	1580	2338
2920	PTA1	0.610352	140719	NA	NA	NA	NA	NA	NA	0	55	97	146	231	335	0	0	0	0	0	0
2921	PTA1	0.610352	140719	NA	NA	NA	NA	NA	NA	0	127	201	247	194	317	494	0	0	0	0	0
2922	PTA1	0.610352	140719	0.462039	0.972941	21.8678	NA	2	10	0	121	134	183	200	401	638	1474	1816	2646	1708	6794
2923	PTA1	0.610352	140719	0.480733	0.965348	24.2162	NA	2	9	0	37	43	134	166	277	337	832	896	0	0	0
2924	PTA1	0.610352	140719	0.458681	0.975893	34.9	NA	2	10	0	110	119	274	304	718	853	1464	1769	3839	0	0
2925	PTA1	0.610352	140719	0.432277	0.983508	212.847	NA	2	17	0	131	166	146	289	412	651	721	1387	1854	3197	4448
2926	PTA1	0.610352	140719	0.426765	0.988491	128.976	NA	2	14	0	85	152	199	220	348	618	871	1508	2372	3098	3872
2927	PTA1	0.610352	140719	0.425285	0.99652	111.459	NA	2	20	0	85	98	112	141	153	212	365	466	804	1159	1929
2928	PTA1	0.610352	140719	0.387404	0.983534	67.5932	NA	2	14	0	118	176	149	272	370	657	952	1202	1885	2235	3487
2929	PTA1	0.610352	140719	0.402852	0.989833	21.8826	NA	2	12	0	264	270	298	388	546	746	1356	1676	3327	4231	5777
2930	PTA1	0.610352	140719	NA	NA	NA	NA	NA	NA	0	88	29	80	93	189	474	619	725	1214	1901	2807
2931	PTA1	0.610352	140719	0.423098	0.925314	55.0789	NA	2	12	0	63	38	137	185	147	267	468	739	1128	1539	2093
2932	PTA1	0.610352	140719	NA	NA	NA	NA	NA	NA	0	117	86	142	220	364	606	0	0	0	0	0
2933	PTA1	0.610352	140719	NA	NA	NA	NA	NA	NA	0	0	189	237	314	488	738	1161	1548	0	0	0
2934	PTA1	0.610352	140719	NA	NA	NA	NA	NA	NA	0	0	0	59	51	44	48	25	0	0	0	0
2935	PTA1	0.610352	140719	NA	NA	NA	NA	NA	NA	0	0	0	21	21	24	22	0	0	0	0	0
2936	PTA1	0.610352	140719	0.422584	0.98407	340.687	NA	4	20	0	0	0	99	134	161	221	389	698	1078	1373	1713
2937	PTA1	0.610352	140719	0.405538	0.979772	81.1667	NA	4	15	0	0	0	66	107	160	234	487	632	758	1058	1775
2938	PTA1	0.610352	140719	NA	NA	3.6988	NA	1	15	307	249	129	99	83	86	99	125	124	143	118	193
2939	PTA1	0.610352	140719	NA	NA	3.36111	NA	1	16	242	166	149	108	99	106	72	104	76	82	95	128
2940	PTA1	0.610352	140719	NA	NA	3.33333	NA	2	15	0	250	184	123	109	100	80	84	75	96	77	137
2941	PTA1	0.610352	140719	0.46072	0.994881	129.253	NA	2	15	0	158	215	260	320	331	612	967	1354	2173	3170	5410
2942	PTA1	0.610352	140719	0.392104	0.97231	24.4433	NA	2	10	0	97	141	213	217	509	686	950	1155	2371	0	0
2943	PTA1	0.610352	140719	0.115334	0.971613	23.064	0	1	20	203	222	259	293	359	357	383	465	928	1267	1197	982
2944	PTA1	0.610352	140719	0.379765	0.975573	15.1772	NA	2	12	0	237	250	295	248	494	588	776	1406	2424	2616	3597
2945	PTA1	0.610352	140719	0.349852	0.972285	13.776	NA	2	10	0	183	286	323	547	604	818	1690	2272	2521	0	0
2946	PTA1	0.610352	140719	0.275802	0.964694	6.2293	NA	2	10	0	157	179	281	358	387	513	978	978	961	0	0
2947	PTA1	0.610352	140719	0.356398	0.958869	14.6548	NA	2	10	0	84	100	123	167	184	271	435	760	1231	696	877
2948	PTA1	0.610352	140719	NA	NA	4.16667	NA	3	11	0	0	325	265	232	225	159	117	151	118	78	4813
2949	PTA1	0.610352	140719	NA	NA	NA	NA	NA	NA	0	0	237	195	174	165	0	0	0	0	0	0
2950	PTA1	0.610352	140719	NA	NA	NA	NA	NA	NA	0	0	100	87	49	167	0	0	0	0	0	0
2951	PTA1	0.610352	140719	NA	NA	NA	NA	NA	NA	0	0	110	59	54	42	35	37	0	0	0	0
2952	PTA1	0.610352	140719	0.41735	0.982391	267.729	NA	4	19	0	0	0	207	312	374	598	916	1150	1557	3676	4940
2953	PTA1	0.610352	140719	NA	NA	NA	NA	NA	NA	0	0	0	224	200	177	167	176	147	142	130	121
2954	PTA1	0.610352	140719	0.440447	0.997154	96.6577	1.4324	1	13	111	169	174	243	338	484	797	1312	2083	3209	4789	6524
2955	PTA1	0.610352	140719	0.448795	0.990575	52.6992	2.15442	1	12	133	186	196	243	353	409	720	1246	1829	2548	5088	7009
2956	PTA1	0.610352	140719	0.389231	0.993593	88.3927	1.53529	1	14	303	349	416	588	866	1091	2012	2526	3641	5296	7583	12360
2957	PTA1	0.610352	140719	0.416999	0.997588	29.1927	1.73066	1	11	602	729	968	1049	1529	2194	3612	5651	8550	13177	17574	0
2958	PTA1	0.610352	140719	NA	NA	NA	NA	NA	NA	200	217	238	305	0	0	0	0	0	0	0	0
2959	PTA1	0.610352	140719	0.419646	0.995094	67.6573	2.05876	1	14	321	370	446	451	828	997	1774	2446	3945	6018	8911	12047
2960	PTA1	0.610352	140719	NA	NA	9.22619	NA	1	9	168	180	189	207	210	259	469	579	1550	596	0	0
2961	PTA1	0.610352	140719	NA	NA	NA	NA	NA	NA	352	447	563	604	696	0	0	0	0	0	0	0
2962	PTA1	0.610352	140719	NA	NA	NA	NA	NA	NA	800	748	339	273	91	81	85	108	74	106	101	52
2963	PTA1	0.610352	140719	0.479507	0.995578	515	NA	2	16	0	25	39	55	150	168	292	412	601	1237	1864	2874
2964	PTA1	0.610352	140719	0.428637	0.993515	151.49	NA	2	17	0	49	89	105	189	257	444	707	988	1312	1965	2407
2965	PTA1	0.610352	140719	0.401144	0.990924	121.582	NA	2	15	0	146	153	206	370	444	856	1043	1779	2360	3192	5515
2966	PTA1	0.610352	140719	0.468595	0.989877	128.53	NA	2	14	0	83	106	146	235	280	589	880	1301	2651	3499	4756
2967	PTA1	0.610352	140719	0.433747	0.995222	117.222	NA	2	14	0	88	81	148	191	316	550	790	1142	1724	2272	4292
2968	PTA1	0.610352	140719	0.440334	0.985906	29.2642	NA	2	11	0	106	127	160	224	269	451	803	1109	2194	3102	0
2969	PTA1	0.610352	140719	0.40985	0.995614	24.6164	NA	2	11	0	232	294	334	548	784	1338	1894	2675	4497	5711	0
2970	PTA1	0.610352	140719	0.502874	0.995502	94.7619	NA	2	13	0	84	89	113	155	310	545	785	1341	2382	3396	4768
2971	PTA1	0.610352	140719	0.45154	0.990445	36.9355	NA	2	12	0	70	62	108	100	152	323	454	715	1108	1629	2290
2972	PTA1	0.610352	140719	0.264102	0.980553	59.7955	NA	2	19	0	88	103	137	198	220	283	302	361	503	777	948
2973	PTA1	0.610352	140719	0.423794	0.994966	46.5926	NA	2	14	0	81	83	108	166	261	383	580	912	1619	1859	2411
2974	PTA1	0.610352	140719	0.477205	0.946239	171.622	NA	2	14	0	60	45	105	214	226	331	998	1161	1215	2595	3944
2975	PTA1	0.610352	140719	0.377537	0.994678	23.7913	NA	2	11	0	115	130	172	312	423	572	806	1233	1811	2736	0
2976	PTA1	0.610352	140719	0.44027	0.958492	24.7326	NA	2	11	0	93	86	114	134	148	320	389	627	1469	2127	0
2977	PTA1	0.610352	140719	0.543613	0.973876	229.733	NA	2	15	0	86	108	201	334	357	371	1233	1903	3533	5118	9118
2978	PTA1	0.610352	140719	0.425869	0.979774	64.6526	NA	2	14	0	213	238	329	406	650	825	1009	1575	3686	4788	6924
2979	PTA1	0.610352	140719	0.43923	0.979739	31.627	NA	2	11	0	126	183	148	362	458	553	1025	1782	2257	3985	0
2980	PTA1	0.610352	140719	0.506753	0.986835	39.1605	NA	2	11	0	243	288	345	526	644	1207	2468	4300	6991	9516	0
2981	PTA1	0.610352	140719	0.404018	0.95759	39.6585	NA	2	11	0	41	114	141	235	248	353	666	994	1007	1626	45
2982	PTA1	0.610352	140719	0.401189	0.960721	35.5535	NA	2	12	0	383	485	922	796	890	1287	1640	2447	4797	5922	13617
2983	PTA1	0.610352	140719	0.408653	0.91153	93.3053	NA	2	15	0	131	159	205	376	530	804	1120	880	1139	1524	4633
2984	PTA1	0.610352	140719	0.422824	0.970237	53.4074	NA	2	12	0	81	106	174	223	318	519	744	984	1216	3455	4326
2985	PTA1	0.610352	140719	NA	NA	NA	NA	NA	NA	0	85	87	114	161	164	200	231	0	0	0	0
2986	PTA1	0.610352	140719	0.480831	0.975079	149.83	NA	2	17	0	106	165	205	189	292	321	608	1288	2366	3272	4115
2987	PTA1	0.610352	140719	0.427676	0.975698	162.282	NA	2	16	0	298	347	377	661	811	1565	1405	2403	4573	8413	9474
2988	PTA1	0.610352	140719	0.389993	0.955397	41.6494	NA	2	13	0	98	77	104	210	251	433	759	1003	877	1317	1372
2989	PTA1	0.610352	140719	0.457427	0.92927	671.067	NA	2	17	0	60	66	100	216	158	240	357	966	1617	1748	2107
2990	PTA1	0.610352	140719	0.226028	0.973821	13.6852	NA	2	10	0	108	122	133	164	228	312	362	496	1478	0	0
2991	PTA1	0.610352	140719	NA	NA	NA	NA	NA	NA	0	115	79	63	78	0	0	0	0	0	0	0
2992	PTA1	0.610352	140719	NA	NA	NA	NA	NA	NA	0	93	127	184	204	0	0	0	0	0	0	0
2993	PTA1	0.610352	140719	0.439883	0.995276	54.8655	NA	2	13	0	119	142	199	223	316	557	826	1351	2147	2680	4965
2994	PTA1	0.610352	140719	0.417789	0.986531	47.4947	NA	2	13	0	95	114	178	200	242	414	670	1071	1239	2637	3194
2995	PTA1	0.610352	140719	NA	NA	NA	NA	NA	NA	0	32	21	31	91	125	0	0	0	0	0	0
2996	PTA1	0.610352	140719	0.362308	0.950914	50.4933	NA	2	13	0	225	288	469	476	835	1083	1800	1467	2954	5205	5668
2997	PTA1	0.610352	140719	0.160006	0.959307	5.06202	NA	2	20	0	129	195	226	250	269	333	391	449	581	629	653
2998	PTA1	0.610352	140719	0.328594	0.977398	16.7	NA	2	11	0	150	227	241	373	376	564	737	1073	1775	2505	16152
2999	PTA1	0.610352	140719	NA	NA	NA	NA	NA	NA	0	131	191	240	339	0	0	0	0	0	0	0
3000	PTA1	0.610352	140719	NA	NA	85.2353	NA	2	13	0	34	90	118	163	231	311	441	291	170	1000	1419
3001	PTA1	0.610352	140719	NA	NA	NA	NA	NA	NA	0	22	57	76	98	163	322	336	0	0	0	0
3002	PTA1	0.610352	140719	NA	NA	NA	NA	NA	NA	0	0	259	233	196	136	141	137	123	0	0	0
3003	PTA1	0.610352	140719	NA	NA	NA	NA	NA	NA	0	0	166	129	120	73	107	101	73	0	0	0
3357	RNA1	0.610352	140719	NA	NA	NA	NA	NA	NA	1107	857	230	103	55	27	0	0	0	0	0	0
3358	RNA1	0.610352	140719	0.356634	0.973856	36.8447	2.38545	1	14	175	161	209	240	281	366	733	892	1550	1993	2240	3035
3359	RNA1	0.610352	140719	NA	NA	NA	NA	NA	NA	199	231	274	194	47	0	0	0	0	0	0	0
3360	RNA1	0.610352	140719	0.475843	0.971803	240.57	1.55941	1	15	158	167	227	285	663	830	1214	1431	4026	5948	8912	10969
3361	RNA1	0.610352	140719	0.395477	0.998132	89.8168	1.95065	1	15	202	229	299	314	470	657	995	1439	2067	3471	5029	6206
3362	RNA1	0.610352	140719	0.544287	0.957294	121.09	3.04397	1	13	145	161	224	340	464	639	631	813	1975	3275	9299	11963
3363	RNA1	0.610352	140719	0.426818	0.997128	88.15	2.00601	1	13	200	204	254	304	432	790	1153	1601	2659	3981	5916	7861
3364	RNA1	0.610352	140719	NA	NA	NA	NA	NA	NA	713	787	905	1356	1852	3053	4961	0	0	0	0	0
3365	RNA1	0.610352	140719	0.394905	0.987667	49.6916	1.9577	1	13	227	229	375	430	624	819	1078	1608	2089	3886	6592	7903
3366	RNA1	0.610352	140719	0.465917	0.997396	563.052	1.16522	1	17	115	148	191	277	413	679	1038	1983	2842	4311	6861	10276
3367	RNA1	0.610352	140719	0.498109	0.997829	768.206	1.57141	1	18	107	146	207	228	333	563	1080	1572	2692	4373	6926	10079
3368	RNA1	0.610352	140719	0.409833	0.986167	118.057	1.41237	1	18	174	188	225	268	580	884	1145	1701	2393	3914	5227	7007
3369	RNA1	0.610352	140719	NA	NA	NA	NA	NA	NA	0	1079	387	232	74	63	61	31	61	0	0	0
3370	RNA1	0.610352	140719	NA	NA	NA	NA	NA	NA	0	52	24	25	20	22	20	0	0	0	0	0
3371	RNA1	0.610352	140719	0.495955	0.987243	38.8961	NA	2	12	0	123	77	168	88	194	351	546	801	1413	2320	2995
3372	RNA1	0.610352	140719	0.278435	0.910399	61.0984	NA	2	11	0	122	198	277	341	383	877	818	752	3461	7454	0
3373	RNA1	0.610352	140719	0.301606	0.971958	8.24576	NA	2	9	0	118	139	202	298	286	434	735	973	235	306	496
3374	RNA1	0.610352	140719	NA	NA	NA	NA	NA	NA	0	56	110	148	212	329	0	0	0	0	0	0
3375	RNA1	0.610352	140719	NA	NA	NA	NA	NA	NA	0	55	54	125	164	280	0	0	0	0	0	0
3376	RNA1	0.610352	140719	NA	NA	NA	NA	NA	NA	0	37	64	156	171	0	0	0	0	0	0	0
3377	RNA1	0.610352	140719	0.457604	0.978195	36.9925	NA	2	11	0	185	134	218	330	379	990	1614	2034	2912	4957	0
3378	RNA1	0.610352	140719	NA	NA	3.93939	NA	2	14	0	114	130	125	85	72	70	49	52	73	70	42
3379	RNA1	0.610352	140719	0.424519	0.983929	61.6694	NA	2	13	0	121	143	139	311	419	734	838	1454	2068	3372	4800
3380	RNA1	0.610352	140719	NA	NA	NA	NA	NA	NA	0	93	104	113	207	196	0	0	0	0	0	0
3381	RNA1	0.610352	140719	NA	NA	NA	NA	NA	NA	0	115	151	208	384	451	663	0	0	0	0	0
3382	RNA1	0.610352	140719	0.39564	0.984019	16.7843	NA	2	10	0	107	102	133	234	276	525	561	1028	1712	0	0
3383	RNA1	0.610352	140719	0.489281	0.965225	157.297	NA	2	14	0	88	96	64	165	281	547	753	1260	1597	2253	3656
3384	RNA1	0.610352	140719	0.485429	0.9981	116.228	NA	2	14	0	149	193	195	289	431	635	1196	1860	3191	4873	7953
3385	RNA1	0.610352	140719	0.534545	0.992357	544.83	NA	2	17	0	47	59	80	148	206	357	530	1062	2182	3345	4532
3386	RNA1	0.610352	140719	0.489492	0.997713	926.492	NA	2	18	0	59	76	134	201	343	529	796	1453	2516	3982	5538
3387	RNA1	0.610352	140719	0.43901	0.988677	76.0833	NA	2	13	0	90	84	152	173	262	382	668	1017	1776	2323	2950
3388	RNA1	0.610352	140719	0.485512	0.998172	114.73	NA	2	13	0	111	148	194	328	472	749	1301	2215	3652	5603	8874
3389	RNA1	0.610352	140719	0.485263	0.989117	897.321	NA	2	18	0	53	56	96	187	264	502	611	1302	1615	3098	4740
3390	RNA1	0.610352	140719	0.490544	0.994427	83.0603	NA	2	13	0	116	140	216	259	383	658	933	1805	3318	4815	6957
3391	RNA1	0.610352	140719	0.502816	0.924584	38.3025	NA	2	10	0	119	173	235	206	270	875	1504	2695	4558	0	0
3392	RNA1	0.610352	140719	0.330789	0.989727	43.469	NA	2	18	0	114	113	113	184	276	362	324	481	602	940	1426
3393	RNA1	0.610352	140719	0.554201	0.995948	934.232	NA	2	18	0	89	56	82	186	282	455	943	1484	2549	3902	5551
3394	RNA1	0.610352	140719	0.500375	0.952277	148.52	NA	2	15	0	43	25	61	109	163	420	528	642	838	1363	1949
3395	RNA1	0.610352	140719	0.541892	0.996172	94.2041	NA	2	12	0	101	98	153	342	523	934	1420	2438	4525	6493	9232
3396	RNA1	0.610352	140719	0.545289	0.954074	39.7692	NA	2	10	0	48	38	26	89	167	304	467	796	1034	0	0
3397	RNA1	0.610352	140719	0.574197	0.971361	813.636	NA	3	15	0	0	22	84	122	145	366	546	1071	1618	2900	4501
3398	RNA1	0.610352	140719	NA	NA	NA	NA	NA	NA	0	0	0	56	48	44	26	30	39	34	22	20
3399	RNA1	0.610352	140719	NA	NA	NA	NA	NA	NA	0	0	0	181	150	139	151	136	0	0	0	0
3400	RNA1	0.610352	140719	NA	NA	NA	NA	NA	NA	0	0	0	266	108	272	253	85	0	0	0	0
3401	RNA1	0.610352	140719	NA	NA	NA	NA	NA	NA	0	0	0	68	43	35	34	23	54	39	0	0
3402	RNA1	0.610352	140719	0.515334	0.991861	1381.3	2.07375	1	20	101	117	192	184	314	484	716	1094	1843	3610	6656	10865
3403	RNA1	0.610352	140719	NA	NA	NA	NA	NA	NA	0	35	72	54	61	0	0	0	0	0	0	0
3404	RNA1	0.610352	140719	0.461393	0.996211	55.4549	NA	2	12	0	277	380	380	665	951	1489	2327	4310	6710	9084	15361
3405	RNA1	0.610352	140719	0.477783	0.990259	1954.9	NA	2	20	0	115	116	221	247	418	722	1196	2012	3482	4634	6426
3406	RNA1	0.610352	140719	0.494811	0.994345	292.443	NA	2	16	0	131	174	188	310	496	1006	1497	2621	3522	5814	8614
3407	RNA1	0.610352	140719	NA	NA	NA	NA	NA	NA	0	0	273	122	89	73	85	69	32	102	31	0
3408	RNA1	0.610352	140719	NA	NA	NA	NA	NA	NA	0	0	0	26	47	60	52	47	20	70	47	0
3409	RNA1	0.610352	140719	0.366553	0.991334	73.8944	1.01722	1	20	180	213	258	381	603	658	1056	1730	2376	3378	4600	5079
3410	RNA1	0.610352	140719	NA	NA	NA	NA	NA	NA	167	173	170	172	208	226	202	250	259	250	278	283
3411	RNA1	0.610352	140719	0.469152	0.985034	1372.39	NA	2	20	0	92	189	224	235	449	752	1493	2153	2805	4531	6779
3412	RNA1	0.610352	140719	0.425791	0.99582	581.722	NA	2	20	0	133	209	255	295	400	631	993	1689	2543	3641	4985
3413	RNA1	0.610352	140719	0.387327	0.98514	14.1667	NA	2	9	0	120	152	198	422	463	721	1129	1700	0	0	0
3414	RNA1	0.610352	140719	0.359846	0.968136	11.064	NA	2	9	0	125	147	167	224	410	607	879	1383	0	0	0
3415	RNA1	0.610352	140719	NA	NA	NA	NA	NA	NA	0	66	59	47	40	46	27	24	32	22	0	0
3416	RNA1	0.610352	140719	0.409442	0.983837	16.5241	1.11554	1	9	187	226	228	349	608	891	1472	2231	3090	0	0	0
3417	RNA1	0.610352	140719	0.481961	0.987125	39.1917	1.62588	1	10	120	145	185	201	327	580	1026	1634	2419	4703	0	0
3418	RNA1	0.610352	140719	0.414285	0.995296	36.7449	1.98496	1	12	392	412	445	588	932	1393	1889	3306	5196	6435	11201	14404
3419	RNA1	0.610352	140719	0.343896	0.950474	10.8473	0.582657	1	8	203	280	274	352	595	829	1496	2202	0	0	0	0
3420	RNA1	0.610352	140719	NA	NA	NA	NA	NA	NA	196	217	263	250	301	193	243	223	373	0	0	0
3421	RNA1	0.610352	140719	0.480635	0.992165	190.597	NA	2	15	0	124	146	184	239	375	841	1106	1796	2966	4720	6805
3422	RNA1	0.610352	140719	0.506845	0.995488	159.169	NA	2	13	0	59	73	107	226	342	511	856	1369	2634	4157	6293
3423	RNA1	0.610352	140719	0.479009	0.996706	184.316	NA	2	15	0	172	171	244	378	540	852	1575	2637	3623	6123	10450
3424	RNA1	0.610352	140719	0.486328	0.992174	916.66	NA	2	20	0	106	110	142	213	263	474	872	1408	2510	3356	5044
3425	RNA1	0.610352	140719	0.435984	0.996167	65.4138	NA	2	13	0	96	87	124	196	321	489	857	1068	1750	2533	3368
3426	RNA1	0.610352	140719	0.485122	0.994263	814.64	NA	2	20	0	178	237	287	373	630	978	1477	2590	5007	7440	9889
3427	RNA1	0.610352	140719	NA	NA	NA	NA	NA	NA	0	63	26	44	46	44	143	171	212	579	840	907
3428	RNA1	0.610352	140719	NA	NA	NA	NA	NA	NA	0	54	41	27	25	24	25	24	24	25	26	25
3429	RNA1	0.610352	140719	0.450787	0.998449	72.7328	NA	2	13	0	131	181	252	364	412	653	1059	1695	2818	4147	6226
3430	RNA1	0.610352	140719	0.43256	0.992926	40.5125	NA	2	13	0	103	80	100	187	221	415	573	1014	1364	2159	2759
3431	RNA1	0.610352	140719	0.471825	0.980145	31.6478	NA	2	10	0	159	198	244	360	480	995	1516	2660	5032	0	0
3432	RNA1	0.610352	140719	0.429943	0.987519	38.3852	NA	2	13	0	122	153	168	207	331	535	907	1575	2111	2645	3930
3433	RNA1	0.610352	140719	0.480214	0.995163	111.844	NA	2	13	0	135	170	253	392	518	922	1466	2503	4485	6641	9409
3434	RNA1	0.610352	140719	0.472322	0.972674	32.0137	NA	2	10	0	97	73	138	185	216	343	785	1153	2337	0	0
3435	RNA1	0.610352	140719	0.462912	0.991286	29.7941	NA	2	10	0	136	178	224	403	560	864	1466	2841	4052	0	0
3436	RNA1	0.610352	140719	0.486233	0.995879	37.0789	NA	2	11	0	114	120	163	231	366	584	1145	1762	2909	4227	0
3437	RNA1	0.610352	140719	0.434528	0.98803	43.4938	NA	2	13	0	162	213	263	311	361	647	938	1603	2959	3564	5379
3438	RNA1	0.610352	140719	0.401209	0.992281	72.6327	NA	2	20	0	147	222	234	320	630	858	1235	1927	2571	3828	4412
3439	RNA1	0.610352	140719	0.492342	0.990249	89.3353	NA	2	13	0	173	195	262	423	584	942	1465	3245	5257	7174	9914
3440	RNA1	0.610352	140719	NA	NA	NA	NA	NA	NA	0	242	285	302	511	0	0	0	0	0	0	0
3441	RNA1	0.610352	140719	NA	NA	NA	NA	NA	NA	0	115	171	186	265	0	0	0	0	0	0	0
3442	RNA1	0.610352	140719	NA	NA	NA	NA	NA	NA	0	94	123	167	260	395	621	1043	0	0	0	0
3443	RNA1	0.610352	140719	0.324657	0.931054	18.1948	NA	2	14	0	86	77	121	139	187	136	210	391	599	855	942
3444	RNA1	0.610352	140719	NA	NA	NA	NA	NA	NA	0	137	120	171	230	275	375	491	0	0	0	0
3445	RNA1	0.610352	140719	0.409728	0.995439	44.401	NA	2	13	0	197	227	272	373	501	813	1109	1916	2724	3637	6615
3446	RNA1	0.610352	140719	0.432326	0.987832	133.97	NA	2	15	0	133	145	239	281	504	610	811	1488	2566	4032	5644
3447	RNA1	0.610352	140719	0.4267	0.980611	24.3611	NA	2	10	0	108	116	193	276	302	552	978	1315	2631	0	0
3448	RNA1	0.610352	140719	NA	NA	NA	NA	NA	NA	0	192	210	335	385	532	0	0	0	0	0	0
3449	RNA1	0.610352	140719	0.497801	0.99487	311.938	NA	2	16	0	113	167	166	335	490	945	1232	2129	3531	6221	8884
3450	RNA1	0.610352	140719	NA	NA	NA	NA	NA	NA	0	105	105	204	211	368	0	0	0	0	0	0
3451	RNA1	0.610352	140719	0.498479	0.988599	109.454	NA	2	14	0	174	204	229	494	591	966	1670	3599	4698	7739	11459
3452	RNA1	0.610352	140719	0.534087	0.991718	148.899	NA	2	14	0	82	92	69	167	240	357	761	1254	1824	3356	4424
3453	RNA1	0.610352	140719	0.427764	0.996223	72.7946	NA	2	13	0	112	170	209	293	430	623	1085	1358	2326	3831	5636
3454	RNA1	0.610352	140719	0.526338	0.998448	131.926	NA	2	14	0	95	100	129	191	378	629	995	1758	2840	5031	6624
3455	RNA1	0.610352	140719	0.451737	0.988473	38.7931	NA	2	13	0	87	105	131	155	197	381	505	910	1721	1983	3243
3456	RNA1	0.610352	140719	0.481936	0.996254	134.717	NA	2	14	0	99	134	191	256	332	649	1056	1684	2476	4295	7038
3457	RNA1	0.610352	140719	0.521733	0.946775	182.851	NA	2	15	0	175	240	276	411	440	827	1120	1250	1227	4913	4871
3458	RNA1	0.610352	140719	0.458284	0.972173	61.6538	NA	2	14	0	104	113	136	172	225	314	313	809	1410	2001	3227
3459	RNA1	0.610352	140719	0.388512	0.948848	18.6	NA	2	10	0	80	94	145	170	160	414	536	861	1488	0	0
3460	RNA1	0.610352	140719	0.413881	0.981756	87.2548	NA	2	15	0	502	467	714	1164	1314	1848	3251	5294	6766	13944	16533
3461	RNA1	0.610352	140719	NA	NA	NA	NA	NA	NA	0	187	215	383	190	229	424	1573	3264	4544	0	0
3462	RNA1	0.610352	140719	0.364798	0.985604	17.0435	NA	4	13	0	0	0	23	44	56	93	117	152	220	366	352
3463	RPP1	0.610352	140719	NA	NA	NA	NA	NA	NA	235	255	287	320	235	656	1229	0	0	0	0	0
3464	RPP1	0.610352	140719	0.421562	0.964587	14.3671	3.63256	1	10	397	295	237	240	403	814	1004	2332	2291	3405	0	0
3465	RPP1	0.610352	140719	0.421752	0.998474	31.2	1.85872	1	11	170	178	237	268	415	674	950	1551	2355	3247	5304	0
3466	RPP1	0.610352	140719	0.300189	0.981379	15.6332	2.02197	1	13	398	423	481	555	845	833	1189	1709	2397	3563	4396	5178
3467	RPP1	0.610352	140719	0.53234	0.987977	37.6948	2.03591	1	10	213	267	233	380	456	946	2010	3378	5301	8029	0	0
3468	RPP1	0.610352	140719	0.342721	0.929634	11.5372	1.4891	1	9	188	198	269	291	282	551	836	1390	2169	0	0	0
3469	RPP1	0.610352	140719	0.331021	0.93726	9.35802	0.904098	1	8	162	170	209	272	345	540	1047	1516	0	0	0	0
3470	RPP1	0.610352	140719	0.456132	0.993794	65.7628	1.65644	1	12	177	156	225	356	531	678	1386	1888	3324	5121	8136	10259
3471	RPP1	0.610352	140719	0.397728	0.945986	13.7267	1.76113	1	9	161	170	189	191	316	465	943	1482	2210	0	0	0
3472	RPP1	0.610352	140719	0.450048	0.981749	45.6743	1.97704	1	12	218	254	305	353	417	916	1463	2588	3548	4802	7041	9957
3473	RPP1	0.610352	140719	0.398487	0.993736	30.7464	1.34163	1	11	209	239	323	409	565	911	1553	1800	2884	4694	6426	0
3474	RPP1	0.610352	140719	NA	NA	NA	NA	NA	NA	145	177	218	229	299	539	787	0	0	0	0	0
3475	RPP1	0.610352	140719	0.448053	0.988754	21.3511	2.12104	1	10	189	204	188	222	513	709	1192	1611	2576	4014	0	0
3476	RPP1	0.610352	140719	0.43061	0.992526	29.4455	2.03172	1	11	211	221	264	360	444	695	1101	2015	3004	4201	6213	0
3477	RPP1	0.610352	140719	0.38911	0.972697	16.0593	0.968934	1	9	118	158	164	211	317	582	923	1281	1895	0	0	0
3478	RPP1	0.610352	140719	NA	NA	NA	NA	NA	NA	0	46	29	21	32	22	0	0	0	0	0	0
3479	RPP1	0.610352	140719	0.369728	0.918721	13.5534	NA	2	10	0	103	107	126	136	287	397	319	968	1396	0	0
3480	RPP1	0.610352	140719	0.343313	0.994088	13.2968	NA	2	11	0	155	204	200	234	373	549	684	1094	1433	2061	0
3481	RPP1	0.610352	140719	NA	NA	NA	NA	NA	NA	0	85	94	23	86	148	319	487	798	1140	1816	2854
3482	RPP1	0.610352	140719	0.412401	0.903526	22.6316	NA	2	9	0	104	57	132	144	228	472	731	1290	0	0	0
3483	RPP1	0.610352	140719	NA	NA	NA	NA	NA	NA	0	66	155	141	277	539	679	1200	0	0	0	0
3484	RPP1	0.610352	140719	0.548059	0.977734	160.1	NA	2	13	0	37	30	55	129	244	355	731	873	1348	2151	3529
3485	RPP1	0.610352	140719	0.479139	0.997653	81.9074	NA	2	13	0	162	163	214	336	629	1012	1570	2420	4000	6039	9200
3486	RPP1	0.610352	140719	0.476211	0.996296	334.852	NA	2	16	0	122	189	199	383	580	935	1315	2545	3722	6008	7571
3487	RPP1	0.610352	140719	0.428515	0.939692	16.413	NA	2	9	0	184	211	210	311	849	1204	1618	3020	0	0	0
3488	RPP1	0.610352	140719	0.330978	0.979353	55.7101	NA	2	18	0	69	73	92	93	127	160	311	419	520	646	893
3489	RPP1	0.610352	140719	0.435555	0.900314	20.3881	NA	2	10	0	99	110	67	79	272	361	552	873	1366	0	0
3490	RPP1	0.610352	140719	0.497335	0.992282	649.569	NA	2	18	0	72	75	51	122	110	237	315	645	1020	1571	2515
3491	RPP1	0.610352	140719	0.540064	0.990881	83.3394	NA	2	14	0	109	114	116	109	227	434	766	1359	1921	3299	5119
3492	RPP1	0.610352	140719	0.459326	0.987948	39.0952	NA	2	12	0	26	21	28	40	88	130	221	272	466	587	821
3493	RPP1	0.610352	140719	0.554121	0.978215	42.7937	NA	2	11	0	87	63	74	76	175	369	782	968	1685	2696	0
3494	RPP1	0.610352	140719	0.450293	0.992128	176.036	NA	2	15	0	112	172	159	266	460	658	838	1401	1971	3995	6248
3495	RPP1	0.610352	140719	NA	NA	NA	NA	NA	NA	0	113	101	91	207	317	597	0	0	0	0	0
3496	RPP1	0.610352	140719	NA	NA	NA	NA	NA	NA	0	67	73	22	112	169	181	290	472	1018	1722	2660
3497	RPP1	0.610352	140719	0.506187	0.983403	184.971	NA	2	13	0	35	40	114	169	264	433	713	1032	1735	3007	4895
3498	RPP1	0.610352	140719	0.428815	0.993686	226.622	NA	2	15	0	96	74	174	261	414	519	900	1117	1820	3222	4700
3499	RPP1	0.610352	140719	0.437647	0.967926	22.5319	NA	2	10	0	141	187	223	244	539	800	1091	2481	3177	0	0
3500	RPP1	0.610352	140719	0.466023	0.994264	169.148	NA	2	15	0	115	176	217	242	405	681	1105	1944	2962	4078	6128
3501	RPP1	0.610352	140719	0.460245	0.976517	19.0611	NA	2	10	0	143	131	131	200	320	699	1046	1528	2497	0	0
3502	RPP1	0.610352	140719	0.532049	0.988752	42.8654	NA	2	12	0	60	68	79	52	123	200	347	586	1086	1586	2229
3503	RPP1	0.610352	140719	0.281983	0.908996	26.4062	NA	2	16	0	114	112	121	96	227	335	306	378	502	841	906
3504	RPP1	0.610352	140719	0.497622	0.997578	103.8	NA	2	12	0	75	114	183	277	436	822	1216	2249	3609	4653	7785
3505	RPP1	0.610352	140719	NA	NA	NA	NA	NA	NA	0	32	37	89	51	0	0	0	0	0	0	0
3506	RPP1	0.610352	140719	0.540066	0.995415	194.932	NA	2	12	0	44	102	137	202	327	555	908	1526	2425	5576	8577
3507	RPP1	0.610352	140719	0.452519	0.995891	44.3675	NA	2	12	0	117	165	183	264	365	619	940	1595	2686	3987	5191
3508	RPP1	0.610352	140719	0.479962	0.989703	50.0125	NA	2	12	0	160	195	193	274	588	971	1625	2179	3278	5510	8002
3509	RPP1	0.610352	140719	0.407594	0.987014	47	NA	2	15	0	44	41	46	72	103	176	306	412	568	658	861
3510	RPP1	0.610352	140719	0.453957	0.991465	50.9301	NA	2	12	0	143	197	226	352	458	724	989	1936	3325	4734	7283
3511	RPP1	0.610352	140719	0.454461	0.991173	39.3492	NA	2	11	0	126	206	226	301	653	968	1326	2366	3579	4958	0
3512	RPP1	0.610352	140719	0.514645	0.975865	39.1778	NA	2	11	0	97	108	90	138	400	631	890	1442	1997	3526	0
3513	RPP1	0.610352	140719	0.342063	0.916481	18.125	NA	2	11	0	104	80	89	250	372	341	473	578	982	1450	0
3514	RPP1	0.610352	140719	0.582852	0.985347	59.1364	NA	2	10	0	28	22	39	115	145	280	542	798	1301	0	0
3515	RPP1	0.610352	140719	0.533677	0.969017	143.417	NA	2	11	0	24	93	112	173	271	516	744	1604	2530	3442	0
3516	RPP1	0.610352	140719	NA	NA	NA	NA	NA	NA	0	118	152	215	292	513	749	1369	0	0	0	0
3517	RPP1	0.610352	140719	0.457809	0.982563	24.0595	NA	2	10	0	84	110	107	211	311	574	820	1559	2021	0	0
3518	RPP1	0.610352	140719	0.483204	0.996594	52.2079	NA	2	12	0	101	111	129	174	354	550	823	1338	2273	3623	5273
3519	RPP1	0.610352	140719	0.558768	0.98079	129.735	NA	2	12	0	34	43	116	108	238	487	887	1449	2118	2634	4411
3520	RPP1	0.610352	140719	0.394983	0.986231	23.2676	NA	2	13	0	144	168	142	220	274	544	787	1188	1593	1998	2698
3521	RPP1	0.610352	140719	NA	NA	NA	NA	NA	NA	0	38	34	47	83	221	354	565	0	0	0	0
3522	RPP1	0.610352	140719	0.481892	0.988627	113.209	NA	2	14	0	86	90	116	127	322	453	701	1082	1765	2988	4405
3523	RPP1	0.610352	140719	NA	NA	4.13333	NA	2	12	0	124	75	89	52	58	48	44	39	37	30	31
3524	RPP1	0.610352	140719	0.469197	0.975814	40.6286	NA	2	11	0	70	97	86	200	370	613	843	1243	1793	2844	0
3525	RPP1	0.610352	140719	0.479637	0.979249	135.63	NA	2	14	0	93	98	81	219	337	530	842	1190	1736	3179	4619
3527	RPP1	0.610352	140719	0.396798	0.988428	40.8795	NA	2	11	0	83	154	209	382	494	635	982	1550	2554	3393	0
3528	RPP1	0.610352	140719	0.470527	0.997912	116.969	NA	2	14	0	97	116	150	252	348	644	1001	1622	2382	4145	5687
3529	RPP1	0.610352	140719	0.445972	0.998162	225.974	NA	2	16	0	155	198	239	379	538	923	1347	1965	3343	5341	8397
3530	RPP1	0.610352	140719	0.494703	0.990199	53.974	NA	2	11	0	77	144	161	213	319	536	1138	1845	2744	4156	0
3531	RPP1	0.610352	140719	0.568968	0.992508	505.192	NA	2	13	0	26	47	114	176	315	538	873	1413	2696	4146	6408
3532	RPP1	0.610352	140719	0.511648	0.986232	130.373	NA	2	13	0	83	100	185	230	459	1033	1478	1977	3428	4768	8233
3533	RPP1	0.610352	140719	0.597665	0.985589	700.667	NA	3	16	0	0	21	34	48	81	211	431	722	1050	1631	2518
3534	RPP1	0.610352	140719	0.591982	0.990965	115.065	NA	3	12	0	0	31	48	129	203	398	698	1012	1883	2265	3567
3535	RPP1	0.610352	140719	NA	NA	NA	NA	NA	NA	0	0	0	150	245	475	872	1576	2107	2766	0	0
3537	RPP1	0.610352	140719	0.549868	0.989948	858.15	NA	4	19	0	0	0	20	27	63	113	139	328	475	906	1104
3538	RPP1	0.610352	140719	NA	NA	NA	NA	NA	NA	200	163	149	51	35	41	47	35	23	39	0	0
3539	RPP1	0.610352	140719	NA	NA	NA	NA	NA	NA	211	210	184	88	28	31	59	40	34	31	90	49
3540	RPP1	0.610352	140719	0.448575	0.978993	102.464	2.75192	1	14	166	187	182	206	224	523	934	1067	1748	2743	3755	7003
3541	RPP1	0.610352	140719	0.44108	0.991899	145.418	2.30558	1	15	225	254	314	363	423	755	1315	1617	3122	4566	6570	9579
3542	RPP1	0.610352	140719	0.411564	0.987402	23.637	1.29642	1	10	135	159	215	262	364	536	909	1629	2212	3191	0	0
3543	RPP1	0.610352	140719	0.407113	0.982681	83.4162	2.07458	1	17	185	203	275	325	407	733	869	1087	1930	3375	5318	6735
3544	RPP1	0.610352	140719	0.465469	0.998403	124.824	1.82134	1	14	136	164	221	247	389	561	884	1554	2416	3955	6198	7896
3545	RPP1	0.610352	140719	0.462895	0.996081	47.5772	1.59145	1	11	123	156	219	216	417	570	1041	1467	2291	3973	5852	0
3546	RPP1	0.610352	140719	0.50074	0.990833	79.7822	NA	2	12	0	101	185	153	287	596	946	1285	2090	3635	5677	8058
3547	RPP1	0.610352	140719	0.469887	0.99515	120.55	NA	2	14	0	109	100	144	226	286	551	812	1072	1939	3240	5240
3548	RPP1	0.610352	140719	0.486663	0.989622	65.4928	NA	2	14	0	138	222	214	195	251	361	434	787	1627	2591	3670
3549	RPP1	0.610352	140719	0.451976	0.988173	44.6491	NA	2	13	0	114	180	224	285	232	405	454	969	1649	2369	3554
3550	RPP1	0.610352	140719	0.470213	0.989634	215.317	NA	2	16	0	104	117	153	191	254	574	938	1185	2030	3069	5116
3551	RPP1	0.610352	140719	0.446537	0.987256	78.1802	NA	2	13	0	111	143	207	248	425	629	1262	1978	2747	3607	5700
3552	RPP1	0.610352	140719	0.394209	0.996479	33.6641	NA	2	11	0	131	185	254	380	618	911	1210	1830	2588	4410	0
3553	RPP1	0.610352	140719	0.46267	0.992078	190.802	NA	2	16	0	162	222	236	276	373	801	1242	1779	2515	4586	6894
3554	RPP1	0.610352	140719	0.364482	0.990886	15.8737	NA	2	10	0	190	267	340	416	715	1093	1581	2148	3016	0	0
3555	RPP1	0.610352	140719	0.483134	0.986821	226.781	NA	2	15	0	114	96	204	293	459	780	916	2188	3305	4807	6550
3556	RPP1	0.610352	140719	0.462974	0.997283	799.65	NA	2	20	0	103	108	191	210	290	464	659	1257	1763	3124	4507
3557	RPP1	0.610352	140719	0.276175	0.967739	9.28571	NA	2	16	0	63	72	92	119	206	268	326	345	454	516	544
3558	RPP1	0.610352	140719	0.422829	0.990635	118.843	NA	2	15	0	115	189	231	312	417	529	874	1320	2390	3707	4960
3559	RPP1	0.610352	140719	0.426958	0.99232	136.9	NA	2	14	0	120	211	262	374	731	1093	1539	2407	3315	5066	7200
3560	RPP1	0.610352	140719	0.224409	0.997706	17.3148	NA	2	15	0	108	178	228	243	255	355	396	471	597	796	942
3561	RPP1	0.610352	140719	0.384745	0.976289	70.0385	NA	2	14	0	114	78	119	246	324	450	691	930	1114	1715	2844
3562	RPP1	0.610352	140719	0.489179	0.989732	163.552	NA	2	15	0	58	71	84	112	160	317	452	949	1496	2069	2949
3563	RPP1	0.610352	140719	0.44252	0.993384	45.3301	NA	2	11	0	103	185	223	279	549	863	1360	2006	2804	4669	0
3564	RPP1	0.610352	140719	0.485354	0.980487	172.423	NA	2	15	0	71	93	138	177	218	325	357	990	1512	2242	3274
3565	RPP1	0.610352	140719	0.446456	0.998326	141.006	NA	2	15	0	157	178	278	375	642	1016	1644	2502	3811	5709	8927
3566	RPP1	0.610352	140719	0.54121	0.974479	322.608	NA	2	15	0	74	96	158	239	372	526	901	1195	1825	5804	9179
3567	RPP1	0.610352	140719	0.446117	0.983208	218.402	NA	2	16	0	82	99	163	168	388	624	828	1261	2289	2969	4333
3568	RPP1	0.610352	140719	0.249733	0.996282	28.2277	NA	2	18	0	101	148	171	220	245	289	335	475	609	769	996
3569	RPP1	0.610352	140719	0.488888	0.956465	767.412	NA	2	19	0	51	65	78	58	195	317	535	748	1029	1565	2662
3570	RPP1	0.610352	140719	0.450403	0.998846	794.189	NA	2	20	0	122	132	189	299	412	582	982	1595	2392	3945	5845
3571	RPP1	0.610352	140719	0.258381	0.985984	36.4731	NA	2	17	0	93	142	176	213	289	406	509	556	676	917	1013
3572	RPP1	0.610352	140719	NA	NA	81.8519	NA	4	14	0	0	0	42	44	50	51	27	31	31	37	169
3573	RPP1	0.610352	140719	0.558236	0.938935	382.152	NA	4	15	0	0	0	33	174	211	412	757	1208	1554	2432	4198
3574	RPP1	0.610352	140719	0.472773	0.993189	260.04	1.18509	1	15	100	155	209	255	377	531	883	1807	2687	4128	6049	8986
3575	RPP1	0.610352	140719	0.433935	0.99228	328.718	2.146	1	17	177	195	290	379	611	762	970	1288	2418	3347	5368	9602
3576	RPP1	0.610352	140719	0.425854	0.973231	138.922	NA	2	19	0	111	77	210	257	329	633	887	1339	1820	2538	3227
3577	RPP1	0.610352	140719	0.486821	0.98155	171.053	NA	2	15	0	75	86	103	93	255	403	598	942	1447	2254	3659
3578	RPP1	0.610352	140719	0.429996	0.996324	691.232	NA	2	20	0	95	106	173	199	291	431	674	1176	1482	2448	3631
3579	RPP1	0.610352	140719	NA	NA	NA	NA	NA	NA	0	192	275	360	465	0	0	0	0	0	0	0
3580	RPP1	0.610352	140719	NA	NA	NA	NA	NA	NA	0	113	166	162	219	0	0	0	0	0	0	0
3581	RPP1	0.610352	140719	0.40064	0.962813	102.849	NA	2	20	0	93	104	123	155	227	226	481	959	1242	1594	2059
3582	RPP1	0.610352	140719	0.452363	0.992669	43.5529	NA	2	11	0	85	88	160	242	390	471	858	1406	2402	3702	0
3583	RPP1	0.610352	140719	0.499898	0.996969	869.661	NA	2	20	0	131	121	180	224	363	698	1055	1835	2950	4194	7829
3584	RPP1	0.610352	140719	NA	NA	NA	NA	NA	NA	0	79	117	169	239	342	530	0	0	0	0	0
3585	RPP1	0.610352	140719	0.505373	0.977334	63.9	NA	2	12	0	80	88	118	245	257	553	1300	1752	2417	3620	5112
3586	RPP1	0.610352	140719	NA	NA	NA	NA	NA	NA	0	69	80	101	158	208	305	0	0	0	0	0
3587	RPP1	0.610352	140719	0.473315	0.996121	63.7901	NA	2	12	0	81	97	146	216	289	529	786	1283	2352	3569	5167
3588	RPP1	0.610352	140719	0.442311	0.993013	66.8114	NA	2	13	0	175	217	320	381	679	1185	1684	2909	4027	6111	8103
3589	RPP1	0.610352	140719	NA	NA	NA	NA	NA	NA	0	89	144	172	226	242	297	0	0	0	0	0
3590	RPP1	0.610352	140719	NA	NA	NA	NA	NA	NA	0	132	174	225	311	509	698	0	0	0	0	0
3591	RPP1	0.610352	140719	0.470949	0.991834	477.171	NA	2	17	0	158	212	289	484	665	1024	1980	3602	4875	6971	10114
3592	RPP1	0.610352	140719	0.479995	0.998125	93.352	2.3955	1	13	125	134	175	221	331	440	678	1095	1902	3135	5190	7790
3593	RPP1	0.610352	140719	0.485159	0.996449	43.9366	2.16828	1	11	205	227	306	316	449	788	1506	2192	3571	5355	9007	0
3594	RPP1	0.610352	140719	0.460666	0.998651	190.175	1.72059	1	15	177	186	246	314	478	831	1345	2035	3311	5079	7613	12132
3595	RPP1	0.610352	140719	0.477402	0.973586	32.4516	1.68186	1	10	124	144	183	213	267	567	1254	1725	2385	4024	0	0
3596	RPP1	0.610352	140719	0.451203	0.98643	34.7784	2.02039	1	11	167	190	226	321	357	565	887	1710	2766	4104	5808	0
3597	RPP1	0.610352	140719	0.44844	0.987154	27.7626	1.69517	1	10	139	158	191	244	374	477	987	1467	2585	3859	0	0
3598	RPP1	0.610352	140719	0.514585	0.997068	105.25	1.8517	1	12	108	127	185	258	290	568	938	1682	2645	4435	6825	11367
3599	RPP1	0.610352	140719	0.458354	0.997592	176.452	2.05444	1	15	168	190	236	275	387	662	942	1665	2768	3990	6348	8783
3600	RPP1	0.610352	140719	0.472477	0.97928	31.5638	1.62009	1	10	94	106	147	166	246	389	767	1124	2430	2967	0	0
3601	RPP1	0.610352	140719	0.45843	0.990488	30.7324	1.75796	1	10	142	167	194	240	363	539	979	1580	2495	4364	0	0
3602	RPP1	0.610352	140719	NA	NA	NA	NA	NA	NA	0	75	36	56	57	128	172	180	206	229	370	386
3603	RPP1	0.610352	140719	0.488656	0.992513	379.25	NA	2	16	0	56	63	77	180	241	385	647	993	1818	2630	4521
3604	RPP1	0.610352	140719	0.467761	0.996942	94.253	NA	2	14	0	166	205	253	298	472	802	1292	2045	3278	5555	7188
3605	RPP1	0.610352	140719	0.455718	0.980786	194.992	NA	2	15	0	138	118	135	245	535	776	1163	1520	2415	3689	7223
3606	RPP1	0.610352	140719	0.435502	0.998468	95.6574	NA	2	14	0	166	108	199	245	373	636	877	1395	2157	3563	5042
3607	RPP1	0.610352	140719	NA	NA	NA	NA	NA	NA	0	206	224	235	293	386	347	0	0	0	0	0
3608	RPP1	0.610352	140719	NA	NA	NA	NA	NA	NA	0	76	84	32	66	117	122	0	0	0	0	0
3609	RPP1	0.610352	140719	NA	NA	NA	NA	NA	NA	0	89	170	213	320	515	739	1111	0	0	0	0
3610	RPP1	0.610352	140719	0.461148	0.994869	123.615	NA	2	14	0	130	163	238	312	542	1014	1477	2390	3415	5447	8428
3611	RPP1	0.610352	140719	NA	NA	NA	NA	NA	NA	0	143	147	187	277	399	1024	1444	0	0	0	0
3612	RPP1	0.610352	140719	0.48449	0.988116	104.448	NA	2	13	0	105	67	148	152	270	413	947	1186	2120	2818	4579
3613	RPP1	0.610352	140719	0.508727	0.990023	65.086	NA	2	12	0	104	93	149	198	305	597	745	1333	2925	4487	6053
3614	RPP1	0.610352	140719	0.517805	0.95702	113.989	NA	2	14	0	88	101	137	88	371	380	749	1151	2143	3173	4252
3615	RPP1	0.610352	140719	0.426935	0.992549	233.467	NA	2	17	0	181	137	195	279	437	515	960	1589	2388	3157	4748
3616	RPP1	0.610352	140719	0.54643	0.991659	97.5733	NA	2	12	0	82	75	107	197	248	437	717	1295	2458	4808	7318
3617	RPP1	0.610352	140719	NA	NA	NA	NA	NA	NA	0	98	161	179	328	511	767	0	0	0	0	0
3618	RPP1	0.610352	140719	0.28307	0.979407	26.9648	NA	2	15	0	142	208	257	248	465	555	715	967	1226	1679	2019
3619	RPP1	0.610352	140719	NA	NA	NA	NA	NA	NA	0	124	154	187	244	383	649	0	0	0	0	0
3620	RPP1	0.610352	140719	0.462579	0.99357	34.3333	NA	2	12	0	75	87	89	106	178	296	378	621	1192	1904	2575
3621	RPP1	0.610352	140719	0.423921	0.964285	19.1047	NA	2	10	0	86	102	127	168	192	375	720	1174	1643	0	0
3622	RPP1	0.610352	140719	0.470714	0.992384	159.473	NA	2	13	0	74	121	180	264	382	840	1247	1951	2782	4421	7050
3623	RPP1	0.610352	140719	0.50119	0.994608	161.97	NA	2	13	0	66	82	132	263	381	610	988	1841	2476	5174	7047
3624	RPP1	0.610352	140719	0.498907	0.98707	58.4741	NA	2	12	0	116	180	204	249	268	534	1117	1419	2621	4203	6783
3625	RPP1	0.610352	140719	0.426714	0.971833	23.0759	NA	2	10	0	145	173	161	405	501	811	1055	1690	3346	0	0
3626	RPP1	0.610352	140719	0.391104	0.990675	33.8074	NA	2	14	0	135	161	166	207	206	299	429	549	752	1268	2092
3627	RPP1	0.610352	140719	0.532329	0.994414	219.391	NA	2	13	0	46	59	94	147	257	458	703	1215	1713	4043	6416
3628	RPP1	0.610352	140719	NA	NA	5.21839	NA	2	17	0	108	119	142	132	175	132	118	106	108	121	111
3629	RPP1	0.610352	140719	0.48831	0.979342	41.3977	NA	2	11	0	88	91	101	227	339	348	692	1208	2228	3643	0
3630	RPP1	0.610352	140719	0.430049	0.985862	37.6607	NA	2	11	0	112	150	292	474	721	1068	1636	1918	3120	4218	0
3631	RPP1	0.610352	140719	0.387171	0.950249	12.3094	NA	2	9	0	139	171	167	243	441	737	1243	1711	0	0	0
3632	RPP1	0.610352	140719	0.455728	0.996402	33.1558	NA	2	11	0	154	191	239	342	522	911	1545	2376	3603	5106	0
3633	RPP1	0.610352	140719	0.466643	0.999042	253.452	NA	2	14	0	73	162	211	288	423	765	1143	1860	2874	4669	7410
3634	RPP1	0.610352	140719	0.456557	0.996038	40.5851	NA	2	12	0	188	235	235	331	564	839	1176	2152	3630	5461	7630
3635	RPP1	0.610352	140719	0.475726	0.994175	105.957	NA	2	14	0	117	147	230	261	334	566	1074	1519	2744	4313	6123
3636	RPP1	0.610352	140719	0.482947	0.986637	37.5354	NA	2	11	0	99	138	165	174	303	498	985	1535	2446	3716	0
3637	RPP1	0.610352	140719	0.470061	0.943019	25.2857	NA	2	9	0	111	77	115	291	397	794	1112	1947	0	0	0
3638	RPP1	0.610352	140719	0.52193	0.993125	113.79	NA	2	14	0	81	95	115	129	226	327	562	1069	2102	3081	4305
3639	RPP1	0.610352	140719	0.277555	0.930967	5.70349	NA	2	9	0	182	172	190	238	467	606	753	981	0	0	0
3640	RPP1	0.610352	140719	0.512368	0.99167	61.9364	NA	2	12	0	110	124	151	230	367	629	1446	1994	2939	4922	6813
3641	RPP1	0.610352	140719	0.539905	0.987817	89.8448	NA	2	12	0	85	98	58	155	259	394	559	1091	1863	3284	5211
3642	RPP1	0.610352	140719	0.220331	0.977157	12.0526	NA	2	14	0	76	78	89	106	135	191	255	284	313	372	427
3643	RPP1	0.610352	140719	0.494726	0.996098	92.2268	NA	2	12	0	97	109	218	311	469	835	1492	2362	3540	5765	8946
3644	RPP1	0.610352	140719	NA	NA	NA	NA	NA	NA	0	80	91	39	145	227	332	621	912	1555	2557	3504
3645	RPP1	0.610352	140719	0.357106	0.961377	10.8824	NA	2	10	0	35	35	34	65	129	147	180	267	370	0	0
3646	RPP1	0.610352	140719	0.4633	0.997116	49.7162	NA	2	12	0	74	89	114	137	245	384	677	951	1472	2450	3679
3647	RPP1	0.610352	140719	0.512861	0.976362	59.9057	NA	2	10	0	53	118	212	219	345	728	1480	2269	3175	0	0
3648	RPP1	0.610352	140719	0.599207	0.92166	62.7955	NA	2	10	0	44	83	82	66	335	594	1377	2057	2763	0	0
3649	RPP1	0.610352	140719	0.514398	0.996907	61.2733	NA	2	15	0	173	172	178	188	231	328	304	535	928	1305	2476
3650	RPP1	0.610352	140719	0.387485	0.977672	17.4634	NA	2	10	0	63	41	86	115	176	299	381	462	716	0	0
3651	RPP1	0.610352	140719	0.410983	0.968579	19.3	NA	2	9	0	120	184	209	270	454	726	1246	2316	0	0	0
3652	RPP1	0.610352	140719	0.387056	0.987644	15.6855	NA	2	9	0	124	181	243	394	509	664	1334	1945	0	0	0
3653	RPP1	0.610352	140719	0.449398	0.973031	76.2778	NA	2	12	0	101	72	178	323	389	570	908	1237	2410	3709	5492
3654	RPP1	0.610352	140719	0.544295	0.986267	683.578	NA	2	15	0	45	92	131	170	228	474	993	1135	2982	4071	6642
3655	RPP1	0.610352	140719	0.487953	0.99383	125.825	NA	2	12	0	40	57	128	190	299	478	726	1212	1820	2811	5033
3656	RPP1	0.610352	140719	0.479264	0.997205	95.3016	NA	2	13	0	126	137	191	301	504	910	1443	2198	3534	3958	6342
3657	RPP1	0.610352	140719	0.54408	0.990617	37.3929	NA	2	10	0	28	28	48	82	148	316	488	829	1047	0	0
3658	RPP1	0.610352	140719	0.496619	0.992819	165.578	NA	2	14	0	116	102	154	237	401	867	1235	1720	3113	4752	7554
3659	RPP1	0.610352	140719	NA	NA	NA	NA	NA	NA	0	24	57	114	215	371	563	0	0	0	0	0
3660	RPP1	0.610352	140719	0.408637	0.999332	76.7077	NA	2	13	0	130	165	272	385	570	854	1224	1881	3002	4326	6358
3661	RPP1	0.610352	140719	0.507264	0.995095	112.949	NA	2	13	0	132	117	152	234	497	776	1240	1873	2999	5730	7476
3662	RPP1	0.610352	140719	0.516017	0.989464	41.7059	NA	2	10	0	110	85	138	236	335	491	1056	1633	3545	0	0
3663	RPP1	0.610352	140719	NA	NA	NA	NA	NA	NA	0	86	93	67	86	0	0	0	0	0	0	0
3664	RPP1	0.610352	140719	NA	NA	NA	NA	NA	NA	0	71	25	57	111	178	403	639	977	1484	0	0
3665	RPP1	0.610352	140719	0.441957	0.946065	19.3636	NA	3	10	0	0	92	88	109	158	374	540	799	1704	0	0
3666	RPP1	0.610352	140719	0.582976	0.975885	177.81	NA	3	13	0	0	21	25	95	111	231	345	779	1019	1946	3018
3667	RPP1	0.610352	140719	0.598514	0.994483	185.852	NA	4	13	0	0	0	27	62	97	167	390	611	949	2037	3116
3668	RPP1	0.610352	140719	0.530605	0.992721	119.171	NA	4	13	0	0	0	35	94	91	200	362	572	835	1721	2557
3669	RPP1	0.610352	140719	NA	NA	NA	NA	NA	NA	0	0	0	63	91	245	356	0	0	0	0	0
3004	RSC8	0.610352	140719	NA	NA	NA	NA	NA	NA	653	286	211	101	0	0	0	0	0	0	0	0
3005	RSC8	0.610352	140719	NA	NA	4.11957	NA	1	8	353	269	161	119	102	92	145	379	0	0	0	0
3006	RSC8	0.610352	140719	NA	NA	NA	NA	NA	NA	213	186	83	33	20	26	38	35	78	59	59	1086
3007	RSC8	0.610352	140719	NA	NA	3.12037	NA	1	13	337	271	168	147	127	108	133	143	125	153	128	113
3008	RSC8	0.610352	140719	0.293873	0.977156	58.4015	3.40295	1	20	142	154	137	140	147	226	322	454	665	676	931	1253
3009	RSC8	0.610352	140719	0.444426	0.988952	106.034	2.56869	1	14	358	422	502	560	684	1081	1532	3020	3988	6584	7958	14212
3010	RSC8	0.610352	140719	NA	NA	NA	NA	NA	NA	210	211	197	150	148	134	154	137	134	136	123	148
3011	RSC8	0.610352	140719	0.480204	0.998491	86.6622	3.54137	1	14	225	247	314	367	396	575	690	1202	1960	3145	5209	8292
3012	RSC8	0.610352	140719	0.450572	0.994446	136.927	1.64963	1	14	315	404	438	695	926	1312	2557	3518	4862	8804	14636	20720
3013	RSC8	0.610352	140719	0.417069	0.991577	78.1882	2.1328	1	14	186	212	276	384	513	616	873	1317	2235	3859	5462	7109
3014	RSC8	0.610352	140719	NA	NA	NA	NA	NA	NA	150	159	139	176	258	309	506	0	0	0	0	0
3015	RSC8	0.610352	140719	0.311083	0.975896	21.6055	2.77955	1	16	218	233	232	289	271	416	698	917	1253	1361	1997	2654
3016	RSC8	0.610352	140719	NA	NA	NA	NA	NA	NA	221	268	341	264	520	689	1135	0	0	0	0	0
3017	RSC8	0.610352	140719	0.384528	0.982094	84.8549	2.58917	1	16	193	215	233	231	316	501	782	975	1659	2444	2575	5633
3018	RSC8	0.610352	140719	0.398302	0.972772	204.529	1.91719	1	17	138	155	155	190	261	587	896	1130	1386	2104	3410	4945
3019	RSC8	0.610352	140719	0.339273	0.987219	101.315	2.41131	1	20	168	188	215	294	297	419	562	688	1113	1659	2581	2790
3020	RSC8	0.610352	140719	0.398893	0.999078	104.172	2.07505	1	15	169	198	256	340	390	528	807	1207	1895	2655	4148	5826
3021	RSC8	0.610352	140719	0.196524	0.944077	18.948	3.81133	1	19	188	195	198	173	175	239	309	292	507	556	585	678
3022	RSC8	0.610352	140719	0.426296	0.989746	127.82	2.4754	1	15	156	133	165	197	287	402	855	1084	1607	2772	3467	4572
3023	RSC8	0.610352	140719	0.415077	0.947072	16.9048	1.59308	1	9	147	164	187	204	270	546	1011	1483	2485	0	0	0
3024	RSC8	0.610352	140719	0.372618	0.972179	13.7815	1.43004	1	9	151	163	194	230	334	527	744	1300	2081	0	0	0
3025	RSC8	0.610352	140719	NA	NA	5.82609	NA	1	20	134	120	66	62	63	52	55	49	53	54	50	34
3026	RSC8	0.610352	140719	0.236659	0.981279	6.87135	1.59051	1	12	171	171	215	241	265	365	475	604	784	1072	1006	1175
3027	RSC8	0.610352	140719	0.389805	0.955417	21.5414	2.17928	1	11	274	266	343	520	363	885	1207	1766	2658	4220	5730	0
3028	RSC8	0.610352	140719	NA	NA	NA	NA	NA	NA	0	225	170	131	116	97	136	149	174	155	148	173
3029	RSC8	0.610352	140719	0.574076	0.98882	94.8529	NA	2	13	0	107	119	102	221	170	272	645	1142	2085	2437	5849
3030	RSC8	0.610352	140719	NA	NA	NA	NA	NA	NA	0	98	108	82	117	180	337	395	107	1466	1860	2672
3031	RSC8	0.610352	140719	0.544055	0.981193	103.78	NA	2	13	0	87	100	82	85	132	310	500	975	1310	1726	3795
3032	RSC8	0.610352	140719	0.363494	0.955732	12.8382	NA	2	12	0	204	208	268	257	324	660	854	1590	2089	2293	2619
3033	RSC8	0.610352	140719	0.374833	0.904731	14.9888	NA	2	10	0	89	100	127	98	153	249	443	673	1334	716	3053
3034	RSC8	0.610352	140719	0.516517	0.984632	114.986	NA	2	15	0	146	166	140	216	242	527	801	1680	1772	4062	6958
3035	RSC8	0.610352	140719	0.472108	0.985972	176.413	NA	2	17	0	155	172	162	230	392	780	1133	1878	3185	3466	5695
3036	RSC8	0.610352	140719	NA	NA	NA	NA	NA	NA	0	117	130	195	223	267	256	512	115	201	306	395
3037	RSC8	0.610352	140719	0.455423	0.960468	150.737	NA	2	17	0	152	187	332	400	366	613	500	1454	2560	3531	5221
3038	RSC8	0.610352	140719	0.449003	0.997932	576.749	NA	2	20	0	243	362	388	590	901	1441	2017	3522	5867	8743	12667
3039	RSC8	0.610352	140719	0.457479	0.997889	94.7321	NA	2	14	0	90	89	56	93	129	238	350	523	865	1380	2027
3040	RSC8	0.610352	140719	0.407779	0.997214	26.6614	NA	2	11	0	129	127	192	291	424	629	866	1555	2127	3386	2004
3041	RSC8	0.610352	140719	0.316109	0.977826	29.4012	NA	2	14	0	162	223	307	301	320	627	861	1081	1398	1874	2468
3042	RSC8	0.610352	140719	0.414495	0.925395	14.6667	NA	2	9	0	51	97	86	135	171	566	738	748	0	0	0
3043	RSC8	0.610352	140719	NA	NA	NA	NA	NA	NA	0	56	36	27	20	0	0	0	0	0	0	0
3044	RSC8	0.610352	140719	0.439281	0.980444	94.9479	NA	2	14	0	96	96	119	296	419	612	788	1225	2201	2807	4162
3045	RSC8	0.610352	140719	0.445581	0.996174	200.581	NA	2	15	0	74	130	142	199	322	598	852	1353	1942	3010	4665
3046	RSC8	0.610352	140719	0.293321	0.978647	22.7589	NA	2	14	0	112	157	188	229	435	528	626	827	1074	1447	1760
3047	RSC8	0.610352	140719	0.4108	0.994646	149.129	NA	2	16	0	147	176	215	317	450	662	1107	1396	2096	3424	5840
3048	RSC8	0.610352	140719	0.535778	0.989313	208.065	NA	2	13	0	32	31	73	142	182	367	562	911	1589	2523	4622
3049	RSC8	0.610352	140719	0.284492	0.95892	48.2927	NA	2	19	0	79	41	76	73	105	163	182	209	384	433	515
3050	RSC8	0.610352	140719	0.465868	0.996096	64.6966	NA	2	13	0	145	179	279	287	477	879	1231	1768	3307	5055	7663
3051	RSC8	0.610352	140719	0.303159	0.977782	17.982	NA	2	13	0	111	213	253	240	306	461	611	854	1379	1552	1705
3052	RSC8	0.610352	140719	0.490815	0.986114	65.8732	NA	2	12	0	71	92	89	221	333	612	837	1284	2089	3466	4677
3053	RSC8	0.610352	140719	0.501049	0.992705	208.75	NA	2	14	0	36	47	67	125	235	393	505	838	1614	2217	3435
3054	RSC8	0.610352	140719	NA	NA	8.74286	NA	1	16	209	306	193	151	118	113	108	113	91	89	83	77
3055	RSC8	0.610352	140719	0.457362	0.988614	376.038	3.02905	1	19	211	246	286	266	428	622	755	1151	1792	3538	5228	9208
3056	RSC8	0.610352	140719	0.276728	0.978834	23.58	1.99171	1	18	250	257	279	468	413	525	809	1083	1333	2076	2117	2737
3057	RSC8	0.610352	140719	0.47756	0.964037	350.303	2.58969	1	19	152	176	197	291	227	451	797	1882	2576	3123	4753	6928
3058	RSC8	0.610352	140719	NA	NA	4.08824	NA	2	11	0	278	172	137	103	94	86	81	98	113	68	0
3059	RSC8	0.610352	140719	0.428578	0.942272	67.9722	NA	2	15	0	94	106	72	109	133	375	592	675	1174	1054	1682
3060	RSC8	0.610352	140719	NA	NA	NA	NA	NA	NA	0	88	105	131	230	0	0	0	0	0	0	0
3061	RSC8	0.610352	140719	0.423126	0.994379	569.143	NA	2	19	0	133	201	182	331	512	715	885	1609	2477	3888	5794
3062	RSC8	0.610352	140719	0.437052	0.995703	293.161	NA	2	18	0	149	212	240	279	432	664	1165	1859	2652	3993	5581
3063	RSC8	0.610352	140719	NA	NA	3.88525	NA	2	10	0	61	67	71	81	91	67	111	201	237	0	0
3064	RSC8	0.610352	140719	NA	NA	NA	NA	NA	NA	0	80	92	115	140	195	356	172	852	1215	359	1557
3065	RSC8	0.610352	140719	NA	NA	9.29268	NA	4	11	0	0	0	123	213	181	229	240	302	494	1143	0
3066	RSC8	0.610352	140719	0.366599	0.927545	11.3455	NA	4	11	0	0	0	301	355	520	550	708	1272	3113	3415	0
3067	RSC8	0.610352	140719	NA	NA	NA	NA	NA	NA	794	570	384	155	127	71	50	78	97	77	0	0
3068	RSC8	0.610352	140719	0.460533	0.994184	677.175	NA	2	20	0	97	109	142	216	307	530	783	1121	2172	3669	4788
3069	RSC8	0.610352	140719	0.456632	0.985323	207.158	NA	2	17	0	139	145	156	250	445	844	1326	1616	2351	4070	6426
3070	RSC8	0.610352	140719	0.461284	0.991587	353.415	NA	2	20	0	188	235	323	422	613	962	1852	2975	4756	6717	7737
3071	RSC8	0.610352	140719	0.266572	0.993169	43.5906	NA	2	20	0	127	173	226	229	256	388	413	456	548	770	892
3072	RSC8	0.610352	140719	NA	NA	NA	NA	NA	NA	194	228	253	177	0	0	0	0	0	0	0	0
3073	RSC8	0.610352	140719	0.411308	0.980653	27.5603	1.31105	1	10	141	201	243	248	368	627	986	1331	2166	3886	0	0
3074	RSC8	0.610352	140719	0.365537	0.981226	15.8927	0.946509	1	9	792	925	1253	1575	1995	3265	4948	6886	12587	0	0	0
3075	RSC8	0.610352	140719	0.454469	0.983952	160.284	2.39477	1	16	141	156	158	213	272	390	650	1473	1771	3062	4106	5396
3076	RSC8	0.610352	140719	0.370591	0.981817	30.8929	2.12215	1	13	151	112	190	211	261	474	645	1074	1214	2248	2404	2541
3077	RSC8	0.610352	140719	NA	NA	NA	NA	NA	NA	1729	1673	1653	1611	1605	1594	1585	1553	1553	1564	1530	1499
3078	RSC8	0.610352	140719	NA	NA	NA	NA	NA	NA	2309	2076	102	40	37	0	0	0	0	0	0	0
3079	RSC8	0.610352	140719	0.432266	0.97786	130.502	NA	2	15	0	215	300	279	519	494	1340	1554	2427	3819	4982	8564
3080	RSC8	0.610352	140719	0.439103	0.995977	86	NA	2	13	0	70	83	104	269	303	393	608	1009	1577	2664	3605
3081	RSC8	0.610352	140719	0.308725	0.987628	10.0794	NA	2	10	0	189	207	293	469	513	829	1094	1281	1905	0	0
3082	RSC8	0.610352	140719	0.386099	0.9898	106.236	NA	2	16	0	148	151	233	314	401	642	772	1366	1791	2450	4637
3083	RSC8	0.610352	140719	0.491155	0.987801	156.236	NA	2	14	0	55	102	84	215	283	507	822	1139	2039	3140	4515
3084	RSC8	0.610352	140719	0.390531	0.989963	151.037	NA	2	16	0	107	185	238	300	509	887	1127	1688	2281	3105	4092
3085	RSC8	0.610352	140719	0.471883	0.996352	150.938	NA	2	14	0	97	145	166	329	418	654	967	1638	3100	4618	6741
3086	RSC8	0.610352	140719	0.372936	0.992073	101.963	NA	2	20	0	109	122	178	185	279	398	504	733	1049	1841	2641
3087	RSC8	0.610352	140719	NA	NA	NA	NA	NA	NA	0	181	208	210	267	294	346	500	202	272	1845	2051
3088	RSC8	0.610352	140719	NA	NA	20.3636	NA	2	11	0	79	44	65	152	193	287	364	290	474	896	327
3089	RSC8	0.610352	140719	0.408347	0.992913	26.7604	NA	2	11	0	96	120	172	240	333	506	810	1215	2175	2569	0
3090	RSC8	0.610352	140719	NA	NA	20.7209	NA	2	9	0	77	43	53	134	220	288	414	891	0	0	0
3091	RSC8	0.610352	140719	0.422556	0.964035	86.2879	NA	2	16	0	71	88	66	93	181	164	279	395	871	1411	1493
3092	RSC8	0.610352	140719	0.354887	0.977421	26.2958	NA	2	20	0	95	101	71	91	91	133	150	259	476	559	782
3093	RSC8	0.610352	140719	0.250323	0.961309	4.75962	NA	2	16	0	104	120	174	219	284	453	495	488	461	444	406
3094	RSC8	0.610352	140719	0.43697	0.986873	248.131	NA	2	18	0	80	93	61	150	201	307	342	517	1039	1544	2483
3095	RSC8	0.610352	140719	0.428573	0.986595	142.466	NA	2	16	0	148	159	200	243	504	811	1283	1591	2483	3725	5323
3096	RSC8	0.610352	140719	NA	NA	NA	NA	NA	NA	0	76	85	38	62	82	134	147	186	289	394	431
3097	RSC8	0.610352	140719	NA	NA	NA	NA	NA	NA	0	32	27	28	36	76	0	0	0	0	0	0
3098	RSC8	0.610352	140719	0.422023	0.956142	23.6522	NA	2	11	0	46	63	159	193	222	576	651	777	1088	920	9474
3099	RSC8	0.610352	140719	NA	NA	NA	NA	NA	NA	0	147	193	248	431	485	316	357	0	0	0	0
3100	RSC8	0.610352	140719	0.490383	0.993419	509.273	NA	2	16	0	66	126	172	240	495	608	793	1377	2588	4293	6564
3101	RSC8	0.610352	140719	NA	NA	NA	NA	NA	NA	0	133	199	200	267	544	0	0	0	0	0	0
3102	RSC8	0.610352	140719	NA	NA	NA	NA	NA	NA	0	83	96	70	132	0	0	0	0	0	0	0
3103	RSC8	0.610352	140719	0.577778	0.970502	97.1973	NA	2	13	0	365	426	499	652	691	1251	1071	4193	5725	11163	19064
3104	RSC8	0.610352	140719	0.434642	0.986384	104.388	NA	2	13	0	121	205	265	408	605	1034	1348	2046	2584	5280	9164
3105	RSC8	0.610352	140719	NA	NA	NA	NA	NA	NA	0	261	232	197	168	184	102	160	140	225	62	29
3106	RSC8	0.610352	140719	0.395332	0.967543	54.7253	NA	3	15	0	0	233	318	246	486	625	714	1021	1350	1758	2342
3107	RSC8	0.610352	140719	NA	NA	NA	NA	NA	NA	0	0	31	34	26	31	27	22	24	34	29	25
3108	RSC8	0.610352	140719	NA	NA	NA	NA	NA	NA	0	0	133	112	102	102	101	101	84	132	111	96
3109	RSC8	0.610352	140719	NA	NA	NA	NA	NA	NA	0	0	48	41	37	36	41	34	39	47	31	27
3110	RSC8	0.610352	140719	NA	NA	NA	NA	NA	NA	0	0	0	132	142	218	348	531	0	0	0	0
2704	SDA1	0.610352	140719	NA	NA	NA	NA	NA	NA	179	165	127	103	48	38	30	22	38	23	21	0
2705	SDA1	0.610352	140719	NA	NA	NA	NA	NA	NA	523	148	42	36	22	24	0	0	0	0	0	0
2706	SDA1	0.610352	140719	0.465035	0.962212	21.0089	2.65437	1	10	231	260	225	300	310	658	808	1747	3551	4727	0	0
2707	SDA1	0.610352	140719	0.520853	0.980352	58.3778	1.28053	1	10	90	169	157	230	246	674	1108	1952	2784	5254	141	0
2708	SDA1	0.610352	140719	0.472816	0.992177	53.5508	1.59555	1	11	236	272	326	532	735	1003	1902	2720	4960	8758	12638	0
2709	SDA1	0.610352	140719	0.525524	0.986158	59.8182	1.54595	1	11	110	151	162	204	372	797	900	2115	3739	5189	6580	0
2710	SDA1	0.610352	140719	0.453333	0.978402	26.1968	1.09119	1	9	188	248	243	374	637	1094	1826	2617	4925	0	0	0
2711	SDA1	0.610352	140719	0.39707	0.963481	25.8978	0.632619	1	9	313	436	530	712	1294	1608	2027	3584	8106	0	0	0
2712	SDA1	0.610352	140719	NA	NA	NA	NA	NA	NA	218	273	380	517	643	1110	1913	0	0	0	0	0
2713	SDA1	0.610352	140719	0.425952	0.994392	76.9447	1.56988	1	13	199	215	233	376	554	783	1543	2091	2859	4663	6581	9858
2714	SDA1	0.610352	140719	0.48205	0.988701	532.032	2.22315	1	18	187	214	317	359	362	736	1231	2088	3292	5548	7810	10709
2715	SDA1	0.610352	140719	0.405163	0.999028	145.697	1.18436	1	15	575	740	954	1270	1850	2624	3908	6072	9464	14236	20210	30009
2716	SDA1	0.610352	140719	0.377609	0.971272	17.871	0.94733	1	9	248	310	400	480	624	1068	1520	2479	4432	0	0	0
2717	SDA1	0.610352	140719	0.469907	0.993101	141.405	2.3723	1	14	168	188	195	292	525	617	819	1622	2185	4178	6901	9806
2718	SDA1	0.610352	140719	NA	NA	4.53247	NA	2	12	0	87	77	92	199	301	258	261	349	343	298	291
2719	SDA1	0.610352	140719	NA	NA	NA	NA	NA	NA	0	45	57	65	63	72	58	52	44	40	26	27
2720	SDA1	0.610352	140719	0.544649	0.986774	381.32	NA	2	14	0	50	64	142	211	313	362	970	1287	2730	4834	6471
2721	SDA1	0.610352	140719	NA	NA	NA	NA	NA	NA	0	101	103	191	342	500	694	1216	461	366	4706	0
2722	SDA1	0.610352	140719	0.527064	0.990762	67.4066	NA	2	12	0	118	95	91	159	350	527	736	1660	2310	3675	6134
2723	SDA1	0.610352	140719	0.514569	0.98742	46.0732	NA	2	11	0	72	41	67	136	267	356	702	855	1518	1889	0
2724	SDA1	0.610352	140719	0.521573	0.984585	153.407	NA	2	14	0	128	108	143	180	369	649	979	2394	3044	4195	6362
2725	SDA1	0.610352	140719	0.546964	0.981358	220.448	NA	2	14	0	116	177	217	258	472	1048	1048	3220	4528	7392	11660
2726	SDA1	0.610352	140719	0.444973	0.964846	24.6214	NA	2	9	0	103	189	180	357	473	658	1639	2536	0	0	0
2727	SDA1	0.610352	140719	0.495129	0.997357	350.846	NA	2	17	0	214	260	256	445	662	991	1731	3134	5177	8006	9431
2728	SDA1	0.610352	140719	0.51039	0.993851	72.2571	NA	2	11	0	70	122	161	212	463	785	1129	1958	3523	5058	0
2729	SDA1	0.610352	140719	0.469053	0.992178	127.827	NA	2	14	0	202	213	281	350	598	850	1394	2763	4385	5732	8701
2730	SDA1	0.610352	140719	0.471195	0.981567	222.151	NA	2	19	0	159	177	192	270	357	502	767	1880	2740	4222	5613
2731	SDA1	0.610352	140719	NA	NA	NA	NA	NA	NA	0	96	112	121	162	418	783	0	0	0	0	0
2732	SDA1	0.610352	140719	0.478296	0.989541	168.291	NA	2	15	0	179	197	227	308	656	1017	1778	2856	3599	5993	8949
2733	SDA1	0.610352	140719	0.535325	0.993519	124.427	NA	2	13	0	121	103	148	218	297	720	1101	1642	3147	5443	8449
2734	SDA1	0.610352	140719	0.587829	0.993534	3688.64	NA	2	19	0	28	53	112	189	406	619	1055	1654	3224	4671	8178
2735	SDA1	0.610352	140719	NA	NA	NA	NA	NA	NA	0	100	55	94	85	96	38	37	35	37	0	0
2736	SDA1	0.610352	140719	0.457886	0.996601	70.1818	NA	2	13	0	110	163	174	227	313	550	861	1281	2412	3261	5194
2737	SDA1	0.610352	140719	0.548938	0.971866	702.577	NA	2	20	0	26	72	95	270	317	424	1034	1452	2346	3115	3743
2738	SDA1	0.610352	140719	0.400666	0.944234	14.8978	NA	2	9	0	137	179	182	245	402	718	1364	2041	0	0	0
2739	SDA1	0.610352	140719	0.531874	0.99567	363.404	NA	2	15	0	93	47	84	167	236	432	620	1301	2053	3116	4752
2740	SDA1	0.610352	140719	0.419138	0.924296	16.2286	NA	2	9	0	76	90	70	130	281	472	639	1136	0	0	0
2741	SDA1	0.610352	140719	0.489212	0.992342	155.618	NA	2	14	0	144	203	259	407	896	1053	1766	3212	5250	7941	10811
2742	SDA1	0.610352	140719	0.430244	0.967088	19.8235	NA	2	9	0	85	123	151	169	373	617	953	1685	0	0	0
2743	SDA1	0.610352	140719	NA	NA	NA	NA	NA	NA	0	76	89	28	65	249	303	575	1104	1867	2449	3892
2744	SDA1	0.610352	140719	0.556935	0.990324	133.138	NA	2	12	0	30	29	81	100	184	348	569	1023	1641	2361	3861
2745	SDA1	0.610352	140719	NA	NA	NA	NA	NA	NA	0	78	131	169	396	901	1260	0	0	0	0	0
2746	SDA1	0.610352	140719	0.433104	0.991779	31.0233	NA	4	12	0	0	0	43	73	104	137	206	356	627	926	1334
2747	SDA1	0.610352	140719	NA	NA	6.21622	NA	1	14	230	223	137	81	71	65	66	52	54	56	41	46
2748	SDA1	0.610352	140719	NA	NA	NA	NA	NA	NA	229	163	116	100	48	64	41	31	44	30	0	0
2749	SDA1	0.610352	140719	NA	NA	NA	NA	NA	NA	442	682	157	103	86	105	88	0	0	0	0	0
2750	SDA1	0.610352	140719	NA	NA	14.4762	NA	1	13	304	259	175	120	92	89	101	70	66	36	21	54
2751	SDA1	0.610352	140719	0.428713	0.996043	303.866	1.16381	1	16	269	364	518	592	853	1378	2266	3626	5159	7273	10955	19196
2752	SDA1	0.610352	140719	0.495364	0.992876	1008.77	2.35131	1	20	240	344	435	583	506	842	1426	2732	4644	6412	10900	15092
2753	SDA1	0.610352	140719	NA	NA	NA	NA	NA	NA	191	265	264	442	693	0	0	0	0	0	0	0
2754	SDA1	0.610352	140719	0.523244	0.99005	365.739	NA	2	17	0	119	121	185	249	279	413	656	1498	2079	2935	6962
2755	SDA1	0.610352	140719	0.513181	0.986674	263.85	NA	2	15	0	68	69	40	110	182	271	335	489	888	1687	3431
2756	SDA1	0.610352	140719	0.443895	0.990826	132.15	NA	2	15	0	247	276	360	723	816	954	1964	3146	4805	7407	10226
2757	SDA1	0.610352	140719	0.483041	0.997438	218.107	NA	2	15	0	140	208	272	322	472	804	1319	2307	3200	6035	8542
2758	SDA1	0.610352	140719	0.49187	0.998104	423.545	NA	2	16	0	66	67	102	169	231	382	723	1120	1779	2797	4670
2759	SDA1	0.610352	140719	NA	NA	NA	NA	NA	NA	0	0	151	106	90	154	129	0	0	0	0	0
2760	SDA1	0.610352	140719	NA	NA	NA	NA	NA	NA	0	0	48	36	30	36	29	25	0	0	0	0
2761	SDA1	0.610352	140719	NA	NA	NA	NA	NA	NA	0	0	0	36	27	30	21	0	0	0	0	0
2762	SDA1	0.610352	140719	0.390796	0.983395	18.1033	1.04691	1	9	213	234	313	494	583	858	1327	2257	3856	0	0	0
2763	SDA1	0.610352	140719	0.448576	0.997111	602.613	NA	2	18	0	137	196	251	306	494	872	1201	2063	3192	4808	6959
2764	SDA1	0.610352	140719	0.510212	0.971444	824.7	NA	2	18	0	130	222	233	413	649	778	1000	2666	5263	6949	12740
2765	SDA1	0.610352	140719	0.439584	0.990564	19.9704	NA	2	9	0	135	188	289	357	668	1164	1758	2696	0	0	0
2766	SDA1	0.610352	140719	0.475362	0.993945	1011.81	NA	2	19	0	101	162	213	269	340	619	1024	1679	2954	4444	6141
2767	SDA1	0.610352	140719	NA	NA	NA	NA	NA	NA	0	97	108	123	153	0	0	0	0	0	0	0
2768	SDA1	0.610352	140719	0.498421	0.996517	401.114	NA	2	16	0	79	90	155	212	286	505	871	1591	2156	3928	6123
2769	SDA1	0.610352	140719	0.481789	0.995674	955.779	NA	2	19	0	86	103	183	235	388	579	1146	1419	2604	4412	6741
2770	SDA1	0.610352	140719	0.502363	0.988184	884.344	NA	2	19	0	163	254	281	372	631	1528	1944	2721	5040	8512	13757
2771	SDA1	0.610352	140719	0.481934	0.9961	877.667	NA	2	19	0	138	219	263	430	591	899	1475	2647	4191	7213	11123
2772	SDA1	0.610352	140719	0.428319	0.999177	114.946	0.997468	1	13	129	180	308	546	563	721	1088	1750	2598	3944	5741	9495
2773	SDA1	0.610352	140719	0.424882	0.987743	26.1257	0.399809	1	9	191	294	371	540	710	1314	2146	3438	4990	0	0	0
2774	SDA1	0.610352	140719	0.557214	0.974202	340.715	2.49777	1	16	179	246	389	591	733	495	1430	2359	4859	7704	12980	21077
2775	SDA1	0.610352	140719	0.52566	0.993254	194.885	1.68923	1	13	108	104	151	211	408	596	850	1914	3366	4977	8227	14037
2776	SDA1	0.610352	140719	NA	NA	51.8235	NA	1	9	102	309	484	609	742	430	733	1038	5286	0	0	0
2777	SDA1	0.610352	140719	0.481486	0.983457	65.8947	0.661284	1	10	114	193	258	361	544	816	1373	1884	4486	7512	0	0
2778	SDA1	0.610352	140719	NA	NA	NA	NA	NA	NA	105	140	196	223	0	0	0	0	0	0	0	0
2779	SDA1	0.610352	140719	0.534907	0.983156	773.98	1.33044	1	15	101	131	222	288	334	660	1667	2400	4039	5573	9916	16367
2780	SDA1	0.610352	140719	0.464589	0.945247	50.6071	1.04849	1	10	84	106	187	237	276	352	606	1404	2478	4251	0	0
2781	SDA1	0.610352	140719	0.485028	0.99793	83.1628	NA	2	12	0	172	307	334	542	861	1591	2421	4082	6356	9377	14304
2782	SDA1	0.610352	140719	0.538398	0.970593	615.75	NA	2	18	0	88	105	101	160	233	268	1037	1299	2209	3730	5536
2783	SDA1	0.610352	140719	0.49104	0.99716	170.711	NA	2	13	0	90	184	249	360	693	1112	1628	2904	4934	7126	11804
2784	SDA1	0.610352	140719	0.58638	0.972869	348.259	NA	2	13	0	27	89	69	187	332	676	1099	1772	2524	3586	6009
2785	SDA1	0.610352	140719	0.459651	0.995024	98.6626	NA	2	13	0	163	246	369	528	842	1601	2053	3642	6076	8210	12672
2786	SDA1	0.610352	140719	NA	NA	NA	NA	NA	NA	0	100	139	214	258	535	853	1138	0	0	0	0
2787	SDA1	0.610352	140719	NA	NA	NA	NA	NA	NA	0	120	195	331	456	752	1438	0	0	0	0	0
2788	SDA1	0.610352	140719	NA	NA	NA	NA	NA	NA	0	28	58	106	169	377	725	0	0	0	0	0
2789	SDA1	0.610352	140719	0.534199	0.971928	316.175	NA	2	16	0	57	72	79	66	211	224	463	1013	1411	2105	3154
2790	SDA1	0.610352	140719	0.514729	0.998054	115.318	NA	2	13	0	66	93	94	131	219	400	564	1061	1867	2888	4718
2791	SDA1	0.610352	140719	0.345985	0.98538	33.7403	NA	2	16	0	86	100	77	150	201	271	403	525	679	1042	1226
2792	SDA1	0.610352	140719	NA	NA	NA	NA	NA	NA	0	88	155	168	227	363	509	888	0	0	0	0
2793	SDA1	0.610352	140719	NA	NA	NA	NA	NA	NA	0	208	340	326	529	856	1368	2957	0	0	0	0
2794	SDA1	0.610352	140719	0.412369	0.969084	25.2917	NA	2	9	0	120	296	356	411	734	951	1624	3035	0	0	0
2795	SDA1	0.610352	140719	0.47119	0.995482	106.591	NA	2	14	0	92	112	88	200	305	364	519	723	1246	2126	3347
2796	SDA1	0.610352	140719	0.508456	0.984992	189.756	NA	2	13	0	90	184	206	312	571	1102	2256	2870	4176	6516	10814
2797	SDA1	0.610352	140719	0.46506	0.992523	140.13	NA	2	14	0	154	231	297	398	544	1064	1816	2587	3548	6965	9695
2798	SDA1	0.610352	140719	0.500746	0.991466	57.1782	NA	2	11	0	101	184	179	246	407	565	1142	2003	2857	5775	0
2799	SDA1	0.610352	140719	0.47417	0.998307	120.507	NA	2	13	0	75	67	108	188	299	466	749	1132	1745	3101	5203
2800	SDA1	0.610352	140719	0.455045	0.996095	53.9151	NA	2	11	0	106	150	210	377	540	858	1446	2212	2985	5715	0
2801	SDA1	0.610352	140719	0.525399	0.983549	67.2278	NA	2	11	0	88	79	121	172	398	826	983	1549	2514	5311	0
2802	SDA1	0.610352	140719	0.469111	0.98823	282.804	NA	2	15	0	92	161	189	238	474	936	1309	1879	2852	4600	7702
2803	SDA1	0.610352	140719	0.440955	0.992014	160.232	NA	2	18	0	95	179	278	387	530	1044	1591	2154	2693	3785	5212
2805	SDA1	0.610352	140719	0.441009	0.979322	26.5843	NA	2	9	0	89	151	183	261	505	696	996	2366	0	0	0
2806	SDA1	0.610352	140719	0.445592	0.9613	27.5091	NA	2	10	0	110	204	232	287	474	774	1547	3026	2809	0	0
2807	SDA1	0.610352	140719	0.498964	0.980723	52.7447	NA	2	11	0	94	165	192	239	313	764	1052	2358	3077	4958	0
2808	SDA1	0.610352	140719	NA	NA	NA	NA	NA	NA	0	26	45	75	137	0	0	0	0	0	0	0
2809	SDA1	0.610352	140719	NA	NA	8.22581	NA	2	9	0	93	129	105	107	239	341	539	765	199	271	75
2811	SDA1	0.610352	140719	NA	NA	NA	NA	NA	NA	0	0	35	47	41	21	0	0	0	0	0	0
2812	SDA1	0.610352	140719	NA	NA	4.60714	NA	4	15	0	0	0	129	124	102	112	108	116	71	103	59
3219	SEC4	0.610352	140719	NA	NA	NA	NA	NA	NA	22	109	57	22	0	0	0	0	0	0	0	0
3220	SEC4	0.610352	140719	0.344822	0.936336	11.1503	0.911949	1	8	153	161	203	253	342	553	936	1706	0	0	0	0
3221	SEC4	0.610352	140719	0.496879	0.992942	88.6683	1.62442	1	12	205	298	393	351	733	1248	1681	3304	4423	8188	12844	18177
3222	SEC4	0.610352	140719	0.441409	0.952912	29.4456	1.74027	1	10	193	245	302	356	412	533	1423	1835	3260	5683	0	0
3223	SEC4	0.610352	140719	0.531566	0.995516	96.5197	1.98492	1	12	128	127	189	252	335	621	1078	1696	3154	6014	8815	12258
3224	SEC4	0.610352	140719	0.50045	0.997208	161.854	1.89016	1	14	247	338	319	540	700	1152	2000	3418	4687	9021	15375	22354
3225	SEC4	0.610352	140719	0.317739	0.993779	16.8617	2.53201	1	13	194	188	227	295	294	413	578	872	1231	1501	2026	2703
3226	SEC4	0.610352	140719	0.466384	0.99158	30.7959	1.69304	1	10	147	180	201	241	447	588	1040	1833	2979	4527	0	0
3227	SEC4	0.610352	140719	0.250809	0.962744	12.2215	2.26838	1	14	158	159	170	228	277	259	453	495	771	979	1080	1311
3228	SEC4	0.610352	140719	0.439483	0.987128	45.018	2.20582	1	12	167	174	234	287	326	645	788	1449	2674	3095	4992	7518
3229	SEC4	0.610352	140719	0.463455	0.990352	68.6164	1.64086	1	12	152	146	218	267	389	811	1366	1988	2801	4434	6806	10018
3230	SEC4	0.610352	140719	0.46408	0.988286	60.486	1.84672	1	12	179	206	278	290	520	881	983	1948	3692	4674	7773	10827
3231	SEC4	0.610352	140719	0.396159	0.981229	14.0987	1.77406	1	9	254	233	265	371	572	744	1457	2124	3285	0	0	0
3232	SEC4	0.610352	140719	0.456894	0.986222	32.2887	1.35631	1	10	97	124	155	182	256	575	879	1312	2011	3132	0	0
3233	SEC4	0.610352	140719	0.508071	0.991745	28.2381	2.38799	1	10	197	197	189	262	365	695	1301	2235	3695	5337	0	0
3234	SEC4	0.610352	140719	NA	NA	NA	NA	NA	NA	0	94	121	191	267	435	799	0	0	0	0	0
3235	SEC4	0.610352	140719	NA	NA	NA	NA	NA	NA	0	181	199	258	370	685	1084	0	0	0	0	0
3236	SEC4	0.610352	140719	NA	NA	NA	NA	NA	NA	0	128	170	254	338	571	794	0	0	0	0	0
3237	SEC4	0.610352	140719	0.312051	0.989265	12.1224	NA	2	13	0	147	181	193	203	279	359	518	802	1111	1305	1651
3238	SEC4	0.610352	140719	NA	NA	NA	NA	NA	NA	0	102	159	151	180	382	876	0	0	0	0	0
3239	SEC4	0.610352	140719	NA	NA	NA	NA	NA	NA	0	134	169	217	409	477	798	1586	0	0	0	0
3240	SEC4	0.610352	140719	0.520407	0.996496	84.75	NA	2	12	0	120	104	134	277	456	740	1171	2216	3189	5734	8814
3241	SEC4	0.610352	140719	0.473645	0.986604	36.2245	NA	2	10	0	98	138	157	254	485	806	1241	1659	3550	0	0
3242	SEC4	0.610352	140719	0.573834	0.993842	173.283	NA	2	12	0	46	65	153	135	331	523	866	1762	2716	5444	7971
3243	SEC4	0.610352	140719	0.541165	0.979328	106.677	NA	2	13	0	108	93	163	112	353	564	739	1410	2585	3517	6805
3244	SEC4	0.610352	140719	0.542525	0.982485	85.6224	NA	2	12	0	98	110	160	201	397	746	1438	1861	4899	5158	8391
3245	SEC4	0.610352	140719	0.41708	0.989409	111.273	NA	2	15	0	95	77	137	122	197	285	406	705	1123	1468	2052
3246	SEC4	0.610352	140719	0.521151	0.980779	465.118	NA	2	17	0	102	116	165	192	321	387	1011	1721	3213	4156	5996
3247	SEC4	0.610352	140719	0.481629	0.996004	121.709	NA	2	14	0	199	224	289	504	674	1196	2131	3572	5215	7939	12007
3248	SEC4	0.610352	140719	0.498913	0.996688	490.491	NA	2	17	0	110	190	248	261	510	779	1252	2074	3901	5609	8744
3249	SEC4	0.610352	140719	0.450123	0.991373	120.991	NA	2	14	0	111	165	128	283	397	561	852	1359	2342	3487	5158
3250	SEC4	0.610352	140719	0.464344	0.973238	28.991	NA	2	10	0	111	132	171	235	326	522	944	1888	3218	0	0
3251	SEC4	0.610352	140719	0.558659	0.984403	232.452	NA	2	13	0	41	31	71	161	265	404	669	998	1958	3149	5560
3252	SEC4	0.610352	140719	0.50875	0.993167	186.129	NA	2	13	0	70	98	197	241	479	802	1476	2252	2807	5258	7055
3253	SEC4	0.610352	140719	0.520274	0.990539	340.771	NA	2	16	0	102	83	99	161	272	661	784	1347	2359	3680	5513
3254	SEC4	0.610352	140719	0.469033	0.982115	206.164	NA	2	15	0	146	180	288	279	655	1217	1625	2511	3953	5765	9310
3255	SEC4	0.610352	140719	0.525244	0.991121	109.179	NA	2	12	0	67	91	121	208	406	544	1342	1729	2722	4973	7315
3256	SEC4	0.610352	140719	0.554354	0.989349	133.462	NA	2	14	0	73	39	41	62	77	175	348	618	974	1588	2440
3257	SEC4	0.610352	140719	0.452142	0.9957	357.156	NA	2	17	0	122	192	224	307	421	667	977	1326	2386	4198	5679
3258	SEC4	0.610352	140719	0.540465	0.988517	239.458	NA	2	15	0	102	129	96	230	390	734	1143	1745	3383	4555	6981
3259	SEC4	0.610352	140719	0.532299	0.987657	497.061	NA	2	16	0	66	100	114	214	430	852	1211	1821	3545	4486	9049
3260	SEC4	0.610352	140719	0.531066	0.993943	124.228	NA	2	13	0	84	79	151	192	260	385	774	1357	2653	3777	6043
3261	SEC4	0.610352	140719	0.58547	0.986638	54.4762	NA	2	10	0	28	21	44	53	129	259	517	677	1144	0	0
3262	SEC4	0.610352	140719	0.508752	0.993902	33.6239	NA	2	10	0	109	114	198	279	429	917	1568	2415	3665	0	0
3263	SEC4	0.610352	140719	0.479628	0.968161	21.8803	NA	2	9	0	133	117	201	317	641	1258	1708	2560	0	0	0
3264	SEC4	0.610352	140719	NA	NA	NA	NA	NA	NA	0	37	53	61	85	0	0	0	0	0	0	0
3265	SEC4	0.610352	140719	NA	NA	NA	NA	NA	NA	0	95	72	185	206	0	0	0	0	0	0	0
3266	SEC4	0.610352	140719	0.564439	0.984383	140.936	NA	2	12	0	47	63	107	107	334	479	862	1388	2812	4274	6624
3267	SEC4	0.610352	140719	0.501733	0.999071	112.954	NA	2	13	0	131	131	214	373	647	998	1559	2727	4463	7084	10695
3268	SEC4	0.610352	140719	NA	NA	NA	NA	NA	NA	0	113	131	119	157	402	0	0	0	0	0	0
3269	SEC4	0.610352	140719	NA	NA	NA	NA	NA	NA	0	108	79	74	63	63	83	74	83	88	88	83
3270	SEC4	0.610352	140719	NA	NA	NA	NA	NA	NA	0	101	141	141	318	581	979	0	0	0	0	0
3271	SEC4	0.610352	140719	NA	NA	NA	NA	NA	NA	0	56	140	165	233	432	800	0	0	0	0	0
3272	SEC4	0.610352	140719	NA	NA	12.3043	NA	3	10	0	0	100	69	121	101	187	304	425	849	0	0
3273	SEC4	0.610352	140719	0.543928	0.966043	713.643	NA	3	16	0	0	28	108	134	157	369	532	1003	1910	2582	4073
3274	SEC4	0.610352	140719	NA	NA	NA	NA	NA	NA	0	0	0	25	28	41	25	39	33	0	0	0
3275	SEC4	0.610352	140719	NA	NA	NA	NA	NA	NA	182	55	33	28	24	0	0	0	0	0	0	0
3276	SEC4	0.610352	140719	NA	NA	NA	NA	NA	NA	310	149	63	39	27	0	0	0	0	0	0	0
3277	SEC4	0.610352	140719	NA	NA	NA	NA	NA	NA	456	396	383	307	364	0	0	0	0	0	0	0
3278	SEC4	0.610352	140719	NA	NA	NA	NA	NA	NA	318	323	138	167	145	159	251	558	874	1795	2821	4030
3279	SEC4	0.610352	140719	NA	NA	NA	NA	NA	NA	0	125	88	63	49	41	48	46	0	0	0	0
3280	SEC4	0.610352	140719	0.202363	0.920998	11.082	NA	2	17	0	61	71	78	85	86	118	123	168	160	264	206
3281	SEC4	0.610352	140719	0.432835	0.995394	380.128	NA	2	17	0	133	223	287	369	592	1088	1452	1837	2562	4256	7667
3282	SEC4	0.610352	140719	0.485601	0.983712	736.213	NA	2	19	0	150	165	181	392	518	776	1558	2965	3933	5071	9358
3283	SEC4	0.610352	140719	0.224202	0.9951	39.8962	NA	2	20	0	106	139	176	223	238	351	373	462	641	757	988
3284	SEC4	0.610352	140719	0.472806	0.987321	513.516	NA	2	18	0	95	114	189	237	346	482	669	1481	2570	3652	5583
3285	SEC4	0.610352	140719	NA	NA	NA	NA	NA	NA	0	96	78	119	111	112	116	112	78	108	110	106
3286	SEC4	0.610352	140719	0.459658	0.997212	1125.38	NA	2	20	0	96	128	164	291	476	729	1096	1949	2707	4274	7106
3287	SEC4	0.610352	140719	NA	NA	NA	NA	NA	NA	0	0	81	78	55	78	56	26	0	0	0	0
3288	SEC4	0.610352	140719	NA	NA	NA	NA	NA	NA	144	165	227	173	0	0	0	0	0	0	0	0
3289	SEC4	0.610352	140719	0.494699	0.993989	84.6863	NA	2	13	0	102	117	170	181	290	444	949	1173	1933	3670	5774
3290	SEC4	0.610352	140719	0.411652	0.992974	18.2632	NA	2	9	0	95	144	208	317	407	651	1197	1735	0	0	0
3291	SEC4	0.610352	140719	0.368103	0.983839	13.7436	NA	2	9	0	117	165	208	267	403	688	920	1608	0	0	0
3292	SEC4	0.610352	140719	0.458273	0.989337	384.731	NA	2	17	0	197	255	424	572	786	1108	2342	3359	6135	8543	11603
3293	SEC4	0.610352	140719	NA	NA	NA	NA	NA	NA	0	104	151	213	376	462	220	379	302	661	1451	2062
3294	SEC4	0.610352	140719	0.405181	0.98249	16.1005	NA	2	9	0	189	254	355	493	643	1244	2105	3043	0	0	0
3295	SEC4	0.610352	140719	0.456312	0.990398	21.6528	NA	2	9	0	144	188	249	485	849	1260	1838	3118	0	0	0
3296	SEC4	0.610352	140719	0.531982	0.940422	1343.45	NA	2	18	0	149	213	236	424	502	788	886	2181	3116	5318	6836
3297	SEC4	0.610352	140719	NA	NA	NA	NA	NA	NA	0	91	57	185	281	352	0	0	0	0	0	0
3298	SEC4	0.610352	140719	NA	NA	NA	NA	NA	NA	0	89	88	163	229	0	0	0	0	0	0	0
3299	SEC4	0.610352	140719	NA	NA	NA	NA	NA	NA	0	221	144	85	70	69	33	23	20	0	0	0
3300	SEC4	0.610352	140719	0.513806	0.99336	97.298	NA	2	13	0	198	261	302	418	598	899	1817	2915	5791	8449	12626
3301	SEC4	0.610352	140719	NA	NA	NA	NA	NA	NA	0	0	24	30	47	31	47	39	35	31	28	33
3302	SEC4	0.610352	140719	NA	NA	NA	NA	NA	NA	0	0	0	143	196	373	607	962	1415	0	0	0
3303	SEC4	0.610352	140719	0.559182	0.935406	1280.78	NA	4	20	0	0	0	89	504	726	1183	1327	2721	4769	8190	12068
3304	SEC4	0.610352	140719	0.314229	0.937664	8.15932	1.68083	1	9	295	310	355	385	450	683	1197	1846	2407	0	0	0
3305	SEC4	0.610352	140719	0.453852	0.98023	20.9604	1.29685	1	9	202	237	221	385	638	1109	1888	2770	4234	0	0	0
3306	SEC4	0.610352	140719	0.297415	0.978735	18.9847	0.614792	1	14	261	302	458	471	594	998	1394	1706	2447	2575	3113	3244
3307	SEC4	0.610352	140719	0.472475	0.99477	418.043	1.79872	1	17	207	210	236	348	616	809	1707	2441	4064	5893	9262	14238
3308	SEC4	0.610352	140719	0.485533	0.981753	55.0256	2.47694	1	12	195	220	258	309	318	637	1314	2177	3026	4927	6827	10730
3309	SEC4	0.610352	140719	NA	NA	NA	NA	NA	NA	311	382	476	679	1074	1651	2271	0	0	0	0	0
3310	SEC4	0.610352	140719	0.459859	0.994213	50.7443	2.31374	1	12	176	190	262	293	424	532	888	1665	2403	3919	6449	8931
3311	SEC4	0.610352	140719	0.404422	0.99126	15.3128	1.19755	1	9	227	229	283	491	624	1196	1485	2543	3476	0	0	0
3312	SEC4	0.610352	140719	0.4129	0.996007	37.1078	1.4435	1	11	245	232	300	481	656	1056	1721	2627	3303	5517	8609	0
3313	SEC4	0.610352	140719	0.488499	0.993256	150.507	1.32785	1	13	134	178	196	295	478	742	1300	2682	3287	5427	7086	10978
3314	SEC4	0.610352	140719	NA	NA	NA	NA	NA	NA	170	182	175	185	179	234	252	274	311	410	0	0
3315	SEC4	0.610352	140719	0.50668	0.983774	64.6382	2.51099	1	12	152	164	250	236	392	498	753	1373	2213	5096	7865	9825
3316	SEC4	0.610352	140719	0.530235	0.959215	60.6048	2.79678	1	12	167	183	229	275	356	314	1165	1903	2627	5413	7982	10121
3317	SEC4	0.610352	140719	NA	NA	3.90909	NA	1	15	129	98	65	43	37	34	64	57	44	40	33	38
3318	SEC4	0.610352	140719	NA	NA	NA	NA	NA	NA	85	104	49	36	42	43	61	80	61	35	26	43
3319	SEC4	0.610352	140719	NA	NA	NA	NA	NA	NA	106	86	35	38	52	75	71	78	67	75	72	72
3320	SEC4	0.610352	140719	NA	NA	NA	NA	NA	NA	0	74	36	38	94	231	372	0	0	0	0	0
3321	SEC4	0.610352	140719	0.53514	0.997503	545.885	NA	2	16	0	52	107	88	175	259	450	719	1344	2139	4103	7015
3322	SEC4	0.610352	140719	0.512736	0.996296	34.8235	NA	2	9	0	51	89	125	199	404	639	1114	1776	0	0	0
3323	SEC4	0.610352	140719	NA	NA	NA	NA	NA	NA	0	157	178	182	203	492	704	0	0	0	0	0
3324	SEC4	0.610352	140719	0.50342	0.987933	107.404	NA	2	13	0	57	66	109	171	224	424	834	1577	1905	3163	4842
3325	SEC4	0.610352	140719	0.479203	0.994274	48.8235	NA	2	11	0	119	172	217	372	722	1024	1825	2641	4366	5810	0
3326	SEC4	0.610352	140719	0.483676	0.999483	125.183	NA	2	13	0	153	184	311	491	659	1028	1755	2921	4635	7630	11730
3328	SEC4	0.610352	140719	NA	NA	NA	NA	NA	NA	0	111	144	211	223	0	0	0	0	0	0	0
3329	SEC4	0.610352	140719	0.205236	0.982311	5.64167	NA	2	12	0	120	172	185	210	269	355	456	513	630	615	677
3330	SEC4	0.610352	140719	0.477724	0.966664	40.7059	NA	2	12	0	89	68	87	146	350	565	930	1163	1392	1756	2768
3331	SEC4	0.610352	140719	NA	NA	NA	NA	NA	NA	0	97	113	122	152	0	0	0	0	0	0	0
3332	SEC4	0.610352	140719	0.375018	0.96996	27.4684	NA	2	12	0	94	107	79	146	198	233	498	462	824	1173	2170
3333	SEC4	0.610352	140719	0.479374	0.993493	47.7593	NA	2	11	0	108	141	218	296	439	795	1253	2114	3946	5158	0
3334	SEC4	0.610352	140719	0.471446	0.990291	40.6579	NA	2	11	0	228	295	353	616	709	1611	2060	3835	6041	9270	0
3335	SEC4	0.610352	140719	NA	NA	29.0364	NA	2	9	0	83	55	95	112	248	477	481	1597	17397	26924	34799
3336	SEC4	0.610352	140719	NA	NA	13.3111	NA	2	15	0	74	85	45	147	228	346	599	442	397	262	351
3337	SEC4	0.610352	140719	0.443045	0.978458	30.7886	NA	2	10	0	123	158	215	283	404	778	1104	1667	3787	0	0
3338	SEC4	0.610352	140719	0.566064	0.981665	152.545	NA	2	12	0	33	63	160	193	423	601	1440	1600	3051	3797	5034
3339	SEC4	0.610352	140719	0.499231	0.988583	268.713	NA	2	16	0	108	112	144	192	305	514	1181	1238	2247	3944	6510
3340	SEC4	0.610352	140719	NA	NA	NA	NA	NA	NA	0	35	106	150	320	421	729	1336	311	2677	3228	0
3341	SEC4	0.610352	140719	0.345167	0.952116	31.0781	NA	2	13	0	64	145	198	248	331	621	550	915	1363	1615	1798
3342	SEC4	0.610352	140719	NA	NA	NA	NA	NA	NA	0	48	46	40	110	55	128	286	242	0	0	0
3343	SEC4	0.610352	140719	NA	NA	9.95455	NA	2	11	0	66	44	35	30	22	24	41	53	201	219	0
3344	SEC4	0.610352	140719	0.521245	0.984248	30.1207	NA	2	9	0	116	122	207	448	723	1064	2254	3494	0	0	0
3345	SEC4	0.610352	140719	0.547242	0.988595	50.1852	NA	2	9	0	27	44	108	129	196	431	725	1355	0	0	0
3346	SEC4	0.610352	140719	0.493985	0.943016	48.64	NA	2	10	0	125	163	224	289	479	544	1664	1936	6080	0	0
3347	SEC4	0.610352	140719	0.42418	0.982449	18.9573	NA	2	10	0	117	181	202	315	649	981	1232	2218	1936	0	0
3348	SEC4	0.610352	140719	0.425017	0.951931	34.9792	NA	2	12	0	96	110	114	105	204	332	552	661	903	1065	3358
3349	SEC4	0.610352	140719	NA	NA	4.26087	NA	2	10	0	57	98	83	52	43	40	44	28	23	0	0
3350	SEC4	0.610352	140719	NA	NA	NA	NA	NA	NA	0	105	45	34	40	39	38	41	39	39	0	0
3351	SEC4	0.610352	140719	0.52645	0.95994	271.32	NA	3	13	0	0	25	100	138	165	364	527	766	1628	2731	3815
3352	SEC4	0.610352	140719	0.43292	0.926537	53.7333	NA	4	12	0	0	0	60	153	220	374	670	924	674	1867	3224
3353	SEC4	0.610352	140719	0.484841	0.982457	71.5439	NA	4	13	0	0	0	57	99	160	278	439	475	1009	2146	2610
3354	SEC4	0.610352	140719	0.564398	0.986032	66	NA	4	12	0	0	0	189	342	638	1435	2677	3870	5810	9225	12474
3355	SEC4	0.610352	140719	NA	NA	4.4	NA	4	17	0	0	0	110	90	84	78	78	61	65	44	42
3356	SEC4	0.610352	140719	NA	NA	NA	NA	NA	NA	0	0	0	47	46	35	34	31	0	0	0	0
2229	SSU72	0.610352	140719	NA	NA	NA	NA	NA	NA	441	94	75	40	0	0	0	0	0	0	0	0
2230	SSU72	0.610352	140719	NA	NA	NA	NA	NA	NA	363	229	51	34	0	0	0	0	0	0	0	0
2231	SSU72	0.610352	140719	0.530248	0.986961	358.939	3.08163	1	17	228	285	356	432	541	849	848	1961	3098	6655	10341	14413
2232	SSU72	0.610352	140719	0.32629	0.956516	7.32083	0.34707	1	8	240	282	299	662	844	1220	1717	1757	0	0	0	0
2233	SSU72	0.610352	140719	0.48094	0.945696	202.705	2.95837	1	16	217	232	354	412	470	826	1137	1547	1342	4406	9216	11159
2234	SSU72	0.610352	140719	0.526938	0.946597	63.249	2.59141	1	11	261	330	353	553	396	680	1334	3246	4716	6245	16508	0
2235	SSU72	0.610352	140719	0.427294	0.986404	146.693	2.474	1	17	270	314	363	334	466	722	1424	2127	3253	4296	5708	8556
2236	SSU72	0.610352	140719	0.427623	0.985715	269.339	2.94873	1	18	186	198	222	327	429	581	666	864	1722	2935	4392	5797
2237	SSU72	0.610352	140719	0.490123	0.941843	221.34	2.07802	1	15	94	134	127	167	261	449	838	1010	1204	1668	5462	10385
2238	SSU72	0.610352	140719	0.446145	0.996224	115.879	2.39561	1	14	280	346	449	544	745	1004	1438	1931	3603	5688	8781	12850
2239	SSU72	0.610352	140719	NA	NA	NA	NA	NA	NA	0	95	68	46	39	0	0	0	0	0	0	0
2240	SSU72	0.610352	140719	0.482011	0.992899	171.03	NA	2	16	0	135	152	147	225	404	801	1111	1621	2870	4080	5230
2241	SSU72	0.610352	140719	0.434034	0.996971	44.0795	NA	2	13	0	88	93	128	151	250	395	545	815	1265	2110	3449
2242	SSU72	0.610352	140719	NA	NA	NA	NA	NA	NA	0	72	28	32	65	67	270	1065	0	0	0	0
2243	SSU72	0.610352	140719	0.489983	0.946439	364.3	NA	2	17	0	45	30	123	103	219	287	599	981	1102	1714	2210
2244	SSU72	0.610352	140719	0.489868	0.987578	124.557	NA	2	14	0	138	131	177	200	500	654	949	1878	2507	4817	7225
2245	SSU72	0.610352	140719	NA	NA	NA	NA	NA	NA	0	101	105	166	223	0	0	0	0	0	0	0
2246	SSU72	0.610352	140719	0.504542	0.917456	205.681	NA	2	14	0	94	111	138	148	231	418	453	603	1435	2196	2672
2247	SSU72	0.610352	140719	0.328361	0.961516	8.7767	NA	2	9	0	309	336	357	547	883	1151	1804	2712	0	0	0
2248	SSU72	0.610352	140719	0.462602	0.983467	121.459	NA	2	15	0	109	112	175	261	302	360	548	1018	1820	3268	4210
2249	SSU72	0.610352	140719	0.287349	0.92664	23.9099	NA	2	11	0	111	130	209	197	300	306	399	768	1189	2654	0
2250	SSU72	0.610352	140719	0.298766	0.943906	7.82639	NA	2	9	0	144	156	258	365	558	425	904	1127	0	0	0
2251	SSU72	0.610352	140719	0.288905	0.95981	13.0691	NA	2	13	0	188	248	263	268	474	531	1028	1076	1286	1760	1851
2252	SSU72	0.610352	140719	0.418328	0.994817	145.656	NA	2	16	0	96	112	137	217	253	435	575	951	1275	2128	2930
2253	SSU72	0.610352	140719	0.357871	0.976012	25.178	NA	2	13	0	118	119	178	190	317	476	477	914	991	1849	2630
2254	SSU72	0.610352	140719	0.481626	0.991261	156.425	NA	2	19	0	110	111	126	73	159	211	339	518	1003	1644	2149
2255	SSU72	0.610352	140719	NA	NA	NA	NA	NA	NA	0	101	137	166	285	194	326	0	0	0	0	0
2256	SSU72	0.610352	140719	0.448854	0.979135	24.8398	NA	2	11	0	193	181	202	245	309	724	937	1387	2312	4496	0
2257	SSU72	0.610352	140719	0.39807	0.930601	29.7446	NA	2	11	0	237	231	380	581	722	1012	999	1824	4657	6871	0
2258	SSU72	0.610352	140719	0.357348	0.973627	157.291	NA	2	14	0	127	191	248	298	405	612	1196	1625	1644	1694	2796
2259	SSU72	0.610352	140719	0.51793	0.986763	197.019	NA	2	15	0	104	140	179	208	354	538	944	1404	1950	5476	7489
2260	SSU72	0.610352	140719	0.455527	0.996859	255.726	NA	2	17	0	84	97	114	177	273	273	453	613	984	1419	2718
2261	SSU72	0.610352	140719	0.413942	0.950703	76.9545	NA	2	13	0	22	54	34	110	147	174	276	343	637	907	1546
2262	SSU72	0.610352	140719	0.482586	0.988677	163.554	NA	2	15	0	112	146	206	246	403	551	845	1026	2575	3581	5882
2263	SSU72	0.610352	140719	0.496558	0.992739	237.468	NA	2	16	0	94	107	126	171	305	413	681	1248	2245	3841	4812
2264	SSU72	0.610352	140719	0.511136	0.991645	143.039	NA	2	14	0	152	183	180	252	598	929	1575	2288	4033	5976	8903
2265	SSU72	0.610352	140719	0.512836	0.983767	103.883	NA	2	13	0	94	95	181	233	319	556	856	1023	2523	4452	7919
2266	SSU72	0.610352	140719	NA	NA	NA	NA	NA	NA	0	76	25	102	118	122	142	141	309	399	404	415
2267	SSU72	0.610352	140719	0.48271	0.989414	78.1882	NA	2	13	0	186	257	272	359	580	1312	2020	2768	4456	7100	10891
2268	SSU72	0.610352	140719	0.410835	0.984193	67.8254	NA	2	15	0	143	126	143	195	432	576	791	1060	1934	2500	3393
2269	SSU72	0.610352	140719	0.461021	0.992453	43.1949	NA	2	12	0	124	118	144	279	343	507	973	1427	2517	3740	5097
2270	SSU72	0.610352	140719	NA	NA	NA	NA	NA	NA	0	27	25	60	132	0	0	0	0	0	0	0
2271	SSU72	0.610352	140719	0.394821	0.989502	16.708	NA	2	10	0	113	136	145	267	355	519	850	1282	1888	0	0
2272	SSU72	0.610352	140719	0.429676	0.939859	37.0426	NA	2	12	0	94	97	122	222	230	374	400	585	1540	2638	3482
2273	SSU72	0.610352	140719	NA	NA	NA	NA	NA	NA	0	0	181	207	213	249	746	1172	1377	0	0	0
2274	SSU72	0.610352	140719	0.573076	0.992736	131.374	NA	3	12	0	0	91	125	260	389	905	1240	2063	4823	7039	11955
2275	SSU72	0.610352	140719	0.495226	0.982443	56.16	NA	4	13	0	0	0	125	153	240	331	654	743	1316	3286	4077
2276	SSU72	0.610352	140719	0.415434	0.992562	27.0547	NA	4	13	0	0	0	274	352	472	848	1087	1606	2383	4486	6260
2277	SSU72	0.610352	140719	NA	NA	4.42188	NA	1	20	283	222	165	99	102	104	84	99	96	84	89	80
2278	SSU72	0.610352	140719	NA	NA	11.3846	NA	1	14	296	218	148	102	55	50	53	48	56	47	48	58
2279	SSU72	0.610352	140719	NA	NA	10.0244	NA	1	20	411	245	236	177	133	132	100	127	118	89	81	111
2280	SSU72	0.610352	140719	NA	NA	NA	NA	NA	NA	245	186	130	59	43	52	23	34	0	0	0	0
2281	SSU72	0.610352	140719	NA	NA	4.41667	NA	1	9	87	106	82	57	48	40	26	35	24	0	0	0
2282	SSU72	0.610352	140719	NA	NA	NA	NA	NA	NA	230	97	69	73	66	62	55	67	63	59	54	44
2283	SSU72	0.610352	140719	0.426598	0.991857	330.333	1.81623	1	18	222	235	347	514	574	742	1308	2388	3277	4955	7199	10225
2284	SSU72	0.610352	140719	NA	NA	4.46939	NA	2	19	0	219	180	158	119	121	107	120	120	106	118	102
2285	SSU72	0.610352	140719	0.40803	0.991348	656.29	NA	2	20	0	93	106	129	221	261	379	590	991	1567	2114	3354
2286	SSU72	0.610352	140719	0.40139	0.990443	510.544	NA	2	20	0	125	184	223	367	534	656	1340	1878	2556	3628	4837
2287	SSU72	0.610352	140719	NA	NA	NA	NA	NA	NA	1348	1350	1209	967	806	858	371	371	875	394	626	332
2288	SSU72	0.610352	140719	NA	NA	NA	NA	NA	NA	225	276	352	366	601	0	0	0	0	0	0	0
2289	SSU72	0.610352	140719	0.397258	0.996752	551.135	NA	2	20	0	155	191	250	371	495	700	1161	1840	2483	3524	5207
2290	SSU72	0.610352	140719	NA	NA	3.66667	NA	3	10	0	0	77	41	31	31	26	25	30	21	0	0
2291	SSU72	0.610352	140719	NA	NA	3.06	NA	3	20	0	0	76	66	72	71	78	79	78	50	51	63
2292	SSU72	0.610352	140719	0.398764	0.991232	41.7367	1.59314	1	12	281	281	404	536	784	1157	1593	2058	3328	5854	8852	11728
2293	SSU72	0.610352	140719	0.338095	0.976454	111.072	2.37457	1	20	195	202	267	309	307	604	633	823	1274	1749	3005	3429
2294	SSU72	0.610352	140719	0.461544	0.979546	69.5837	2.13117	1	12	221	247	328	458	623	848	1414	1511	2874	5380	8760	15378
2295	SSU72	0.610352	140719	0.410636	0.97642	20.5642	2.41391	1	10	250	218	282	288	406	676	995	1678	2346	4483	20	0
2296	SSU72	0.610352	140719	0.240028	0.992233	25.1256	1.58896	1	20	207	214	260	316	368	445	557	732	1010	1245	1596	1779
2297	SSU72	0.610352	140719	0.364343	0.966459	12.4494	1.30198	1	9	178	189	253	284	341	761	972	1499	2216	0	0	0
2298	SSU72	0.610352	140719	NA	NA	NA	NA	NA	NA	0	125	187	196	304	444	668	0	0	0	0	0
2299	SSU72	0.610352	140719	NA	NA	NA	NA	NA	NA	0	174	252	310	351	552	841	0	0	0	0	0
2300	SSU72	0.610352	140719	NA	NA	NA	NA	NA	NA	0	169	244	349	401	624	1105	0	0	0	0	0
2301	SSU72	0.610352	140719	0.435212	0.98756	61.5207	NA	2	13	0	169	250	315	410	523	908	992	1676	3161	5093	6830
2302	SSU72	0.610352	140719	0.23791	0.96966	12.2342	NA	2	14	0	158	189	240	290	324	441	503	577	942	1260	1232
2303	SSU72	0.610352	140719	0.323992	0.954462	25.764	NA	2	13	0	89	113	113	197	295	374	522	485	828	1524	1506
2304	SSU72	0.610352	140719	0.458784	0.994281	351.389	NA	2	18	0	108	155	130	203	281	556	802	1089	2125	3174	4566
2305	SSU72	0.610352	140719	0.314248	0.989075	55.4768	NA	2	20	0	151	158	221	208	354	396	547	882	1106	1443	1991
2306	SSU72	0.610352	140719	NA	NA	NA	NA	NA	NA	0	126	95	82	70	66	70	64	64	73	79	76
2307	SSU72	0.610352	140719	0.415397	0.988321	197.671	NA	2	18	0	70	91	102	112	157	310	319	443	575	793	1180
2308	SSU72	0.610352	140719	NA	NA	NA	NA	NA	NA	0	115	178	224	271	386	461	0	0	0	0	0
2309	SSU72	0.610352	140719	NA	NA	NA	NA	NA	NA	0	69	82	66	169	202	264	0	0	0	0	0
2310	SSU72	0.610352	140719	0.329548	0.984836	8.83168	NA	2	9	0	101	120	195	236	303	556	734	892	0	0	0
2311	SSU72	0.610352	140719	0.388618	0.995175	176.348	NA	2	17	0	207	279	376	542	742	1028	1539	2504	3680	4453	7744
2312	SSU72	0.610352	140719	0.498584	0.965935	311.353	NA	2	18	0	68	87	88	158	176	245	392	458	628	2146	2821
2313	SSU72	0.610352	140719	0.374234	0.986703	84.1558	NA	2	19	0	77	111	89	134	176	232	394	651	935	1049	1500
2314	SSU72	0.610352	140719	0.432077	0.96007	386.87	NA	2	19	0	138	218	223	298	492	1029	1369	1161	2847	4650	7080
2315	SSU72	0.610352	140719	0.489064	0.985348	1023.75	NA	2	20	0	89	130	178	244	272	543	738	959	2161	4092	5159
2316	SSU72	0.610352	140719	0.4746	0.99289	228.454	NA	2	14	0	108	208	247	329	550	1058	1462	2191	4477	6011	8395
2317	SSU72	0.610352	140719	NA	NA	NA	NA	NA	NA	0	174	90	57	174	240	353	461	0	0	0	0
2318	SSU72	0.610352	140719	NA	NA	NA	NA	NA	NA	0	146	183	162	191	210	0	0	0	0	0	0
2319	SSU72	0.610352	140719	0.320304	0.979736	10.9253	NA	2	12	0	576	795	682	709	1180	1338	1781	2509	3607	6212	6293
2320	SSU72	0.610352	140719	0.482112	0.980221	54.4615	NA	3	12	0	0	260	312	536	743	1291	1326	3021	5707	8692	14160
2321	SSU72	0.610352	140719	NA	NA	NA	NA	NA	NA	0	0	129	198	244	325	335	499	0	0	0	0
2322	SSU72	0.610352	140719	NA	NA	NA	NA	NA	NA	0	0	81	92	58	197	207	379	0	0	0	0
2323	SSU72	0.610352	140719	NA	NA	NA	NA	NA	NA	0	0	0	443	99	411	194	0	0	0	0	0
2324	SSU72	0.610352	140719	0.503622	0.98505	462.891	NA	4	17	0	0	0	64	179	241	433	648	1062	1757	2638	4903
2325	SSU72	0.610352	140719	0.458931	0.991044	584.848	NA	4	19	0	0	0	99	200	346	529	709	1210	1868	2774	4659
2326	SSU72	0.610352	140719	0.576578	0.970687	83.8571	NA	4	14	0	0	0	133	203	266	267	502	866	1597	4616	7088
1606	UBA1	0.610352	140719	NA	NA	6	NA	1	10	230	270	198	102	59	47	56	48	57	45	20	0
1607	UBA1	0.610352	140719	NA	NA	NA	NA	NA	NA	228	218	44	59	24	46	0	0	0	0	0	0
1608	UBA1	0.610352	140719	NA	NA	NA	NA	NA	NA	523	234	119	91	54	0	0	0	0	0	0	0
1609	UBA1	0.610352	140719	NA	NA	NA	NA	NA	NA	191	325	171	90	47	0	0	0	0	0	0	0
1610	UBA1	0.610352	140719	NA	NA	NA	NA	NA	NA	446	458	310	75	21	47	48	27	33	0	0	0
1611	UBA1	0.610352	140719	NA	NA	NA	NA	NA	NA	182	54	39	29	27	26	25	26	25	24	22	0
1612	UBA1	0.610352	140719	0.450712	0.995127	85.3167	1.21974	1	12	281	387	468	892	951	1536	2612	3590	6851	8506	14086	23974
1613	UBA1	0.610352	140719	0.500781	0.975418	300.204	1.02997	1	14	142	405	550	565	761	955	1262	3583	5793	9283	12441	18323
1614	UBA1	0.610352	140719	0.464213	0.994982	100.574	2.07686	1	13	216	261	306	361	543	783	1580	2083	3205	4974	8568	14403
1615	UBA1	0.610352	140719	NA	NA	NA	NA	NA	NA	0	228	161	127	128	0	0	0	0	0	0	0
1616	UBA1	0.610352	140719	NA	NA	NA	NA	NA	NA	0	110	35	31	72	341	495	647	1436	0	0	0
1617	UBA1	0.610352	140719	0.526426	0.941403	27.0097	NA	2	11	0	115	103	109	130	106	346	609	1373	1856	2782	0
1618	UBA1	0.610352	140719	NA	NA	NA	NA	NA	NA	0	116	69	43	56	23	0	0	0	0	0	0
1619	UBA1	0.610352	140719	0.486695	0.98964	29.2085	NA	2	11	0	254	263	235	344	738	1308	1758	2552	4862	6864	0
1620	UBA1	0.610352	140719	NA	NA	NA	NA	NA	NA	0	119	125	176	227	0	0	0	0	0	0	0
1621	UBA1	0.610352	140719	0.487443	0.990525	49.4052	NA	2	11	0	116	154	232	282	474	920	1211	2314	4167	5731	0
1622	UBA1	0.610352	140719	0.401519	0.97753	15.6396	NA	2	9	0	111	147	222	233	536	808	1044	1736	0	0	0
1623	UBA1	0.610352	140719	0.446642	0.993485	43.2344	NA	2	11	0	192	240	368	560	865	1234	1870	2878	5794	8301	0
1625	UBA1	0.610352	140719	NA	NA	NA	NA	NA	NA	0	127	111	124	241	326	0	0	0	0	0	0
1626	UBA1	0.610352	140719	NA	NA	NA	NA	NA	NA	0	81	83	131	187	234	418	84	0	0	0	0
1627	UBA1	0.610352	140719	NA	NA	NA	NA	NA	NA	0	100	109	135	125	288	343	0	0	0	0	0
1628	UBA1	0.610352	140719	0.428774	0.961691	24.3777	NA	2	10	0	278	389	447	487	820	1440	2727	3511	6777	0	0
1629	UBA1	0.610352	140719	NA	NA	NA	NA	NA	NA	0	89	91	114	98	200	444	618	0	0	0	0
1630	UBA1	0.610352	140719	0.479524	0.994253	74.6667	NA	2	13	0	174	193	292	295	493	711	1204	2059	3704	5760	7341
1631	UBA1	0.610352	140719	0.48803	0.979564	56.0484	NA	2	12	0	186	281	322	378	614	815	1013	2859	4202	6524	10425
1632	UBA1	0.610352	140719	NA	NA	NA	NA	NA	NA	0	183	221	298	442	696	1284	1816	0	0	0	0
1633	UBA1	0.610352	140719	0.435677	0.964762	27.5896	NA	2	10	0	134	201	166	388	537	674	1220	2052	3697	0	0
1634	UBA1	0.610352	140719	0.372985	0.985712	15.4211	NA	2	9	0	133	200	283	418	488	717	1276	2051	0	0	0
1635	UBA1	0.610352	140719	0.483526	0.995058	46.6349	NA	2	12	0	126	166	163	260	409	616	1101	1482	2878	5136	5876
1636	UBA1	0.610352	140719	0.502616	0.990851	56.8246	NA	2	12	0	228	287	338	466	603	1073	2134	3808	5723	8692	12956
1637	UBA1	0.610352	140719	0.472104	0.987391	141.329	NA	2	14	0	167	261	348	425	775	984	1504	2225	5143	7533	11249
1638	UBA1	0.610352	140719	0.433171	0.977723	26.4603	NA	2	10	0	189	258	333	366	824	1168	1626	2908	5001	0	0
1639	UBA1	0.610352	140719	0.459277	0.957265	46.1527	NA	2	12	0	131	185	201	288	408	481	573	1801	2747	3607	6046
1640	UBA1	0.610352	140719	0.462321	0.972031	35.0634	NA	2	10	0	142	223	262	335	545	1089	1377	2998	4979	0	0
1641	UBA1	0.610352	140719	NA	NA	3.57377	NA	2	20	0	218	164	137	133	120	123	85	117	123	80	110
1642	UBA1	0.610352	140719	NA	NA	NA	NA	NA	NA	0	128	166	190	319	478	722	1200	68	126	117	0
1643	UBA1	0.610352	140719	0.368832	0.969738	24.8247	NA	2	12	0	154	230	226	313	333	434	637	883	1432	2251	3823
1644	UBA1	0.610352	140719	0.49208	0.981153	136.093	NA	2	15	0	140	152	189	274	384	522	675	1130	2929	3824	6242
1645	UBA1	0.610352	140719	0.504391	0.985108	42.9516	NA	2	11	0	194	186	236	293	742	1266	1911	2894	4122	7989	0
1646	UBA1	0.610352	140719	NA	NA	NA	NA	NA	NA	0	97	85	84	68	81	76	78	79	69	68	0
1647	UBA1	0.610352	140719	0.461877	0.986406	125.837	NA	2	14	0	147	223	252	286	527	596	1387	2005	3306	4914	6309
1648	UBA1	0.610352	140719	0.458166	0.959501	23.9254	NA	2	11	0	69	67	87	93	151	230	344	558	1603	1499	0
1649	UBA1	0.610352	140719	0.242463	0.96229	20.3314	NA	2	17	0	169	206	240	291	508	644	662	817	791	1149	1418
1650	UBA1	0.610352	140719	0.328355	0.908695	17.7708	NA	2	12	0	110	96	157	271	419	505	361	836	1290	1129	1706
1651	UBA1	0.610352	140719	0.469183	0.982541	90.2286	NA	2	13	0	140	213	270	469	507	787	991	1827	2160	4764	8719
1652	UBA1	0.610352	140719	0.554621	0.978525	53.5408	NA	2	12	0	110	116	98	110	239	268	762	1489	2181	2954	5247
1653	UBA1	0.610352	140719	0.535352	0.969895	349.72	NA	2	17	0	225	273	320	448	739	1364	1621	1648	2885	6795	15330
1654	UBA1	0.610352	140719	0.273656	0.956045	12.4396	NA	2	14	0	112	116	91	119	189	191	306	392	611	516	844
1655	UBA1	0.610352	140719	0.542064	0.98862	124.561	NA	2	13	0	98	100	167	164	245	411	681	1251	1813	2593	6482
1656	UBA1	0.610352	140719	0.500533	0.999046	124.402	NA	2	14	0	107	110	121	153	263	436	688	1148	2076	3162	5006
1657	UBA1	0.610352	140719	NA	NA	NA	NA	NA	NA	0	159	233	323	455	585	980	1519	0	0	0	0
1658	UBA1	0.610352	140719	0.485999	0.992295	102.288	NA	2	14	0	139	180	204	311	660	1078	1515	2219	4199	6140	9075
1659	UBA1	0.610352	140719	0.389152	0.982362	21.5085	NA	2	11	0	236	298	385	517	719	842	1603	2778	3772	5076	0
1660	UBA1	0.610352	140719	NA	NA	NA	NA	NA	NA	0	122	156	162	209	304	396	848	0	0	0	0
1661	UBA1	0.610352	140719	0.508294	0.987771	191.02	NA	2	15	0	110	101	160	131	347	413	789	1309	2215	3321	5266
1662	UBA1	0.610352	140719	0.388792	0.984733	56.0571	NA	2	16	0	112	105	117	193	342	452	779	981	1294	1765	2722
1663	UBA1	0.610352	140719	0.463508	0.994336	59.9244	NA	2	13	0	238	249	307	452	825	1339	1953	2758	5642	7440	10550
1664	UBA1	0.610352	140719	0.440745	0.996112	77.7667	NA	2	13	0	120	151	237	285	520	659	1105	1869	2840	4076	6434
1665	UBA1	0.610352	140719	0.493391	0.987015	59.7986	NA	2	12	0	139	182	214	338	384	621	1148	2351	3398	5393	8312
1666	UBA1	0.610352	140719	0.26338	0.976727	21.0523	NA	2	17	0	153	196	207	255	278	319	401	522	870	1088	1180
1667	UBA1	0.610352	140719	0.440614	0.991278	42.5959	NA	2	12	0	146	220	261	298	478	662	918	1974	2905	3935	6219
1668	UBA1	0.610352	140719	NA	NA	NA	NA	NA	NA	0	0	158	153	115	113	121	105	185	64	71	179
1669	UBA1	0.610352	140719	0.320531	0.974413	19.4375	NA	3	12	0	0	48	54	104	145	180	229	276	461	640	933
1670	UBA1	0.610352	140719	NA	NA	5.03077	NA	4	11	0	0	0	69	122	67	66	65	216	325	327	0
1671	UBA1	0.610352	140719	0.441368	0.980173	16.7463	NA	4	11	0	0	0	205	206	371	627	1097	1318	2765	3433	0
1672	UBA1	0.610352	140719	NA	NA	NA	NA	NA	NA	373	252	119	118	67	68	58	60	56	59	51	50
1673	UBA1	0.610352	140719	NA	NA	NA	NA	NA	NA	469	437	264	123	30	22	0	0	0	0	0	0
1674	UBA1	0.610352	140719	NA	NA	NA	NA	NA	NA	0	132	128	98	93	87	85	70	66	56	47	58
1675	UBA1	0.610352	140719	NA	NA	NA	NA	NA	NA	0	180	74	66	73	41	30	64	28	69	32	25
1676	UBA1	0.610352	140719	NA	NA	NA	NA	NA	NA	0	39	44	22	21	0	0	0	0	0	0	0
1677	UBA1	0.610352	140719	0.454727	0.996225	246.881	NA	2	15	0	135	157	235	303	497	905	1259	2102	3263	5185	6731
1678	UBA1	0.610352	140719	0.233375	0.96819	26.542	NA	2	20	0	136	132	131	202	271	293	313	367	425	393	626
1679	UBA1	0.610352	140719	NA	NA	6.37374	NA	1	14	631	575	441	327	294	253	200	211	183	167	118	138
1680	UBA1	0.610352	140719	NA	NA	6.76224	NA	1	20	967	646	374	317	271	250	282	236	211	216	243	257
1681	UBA1	0.610352	140719	NA	NA	NA	NA	NA	NA	0	68	66	62	59	57	59	53	51	55	57	54
1682	UBA1	0.610352	140719	0.181108	0.942591	7.78161	NA	2	20	0	87	99	111	119	181	208	217	243	270	368	535
1683	UBA1	0.610352	140719	NA	NA	NA	NA	NA	NA	0	168	209	289	372	0	0	0	0	0	0	0
1684	UBA1	0.610352	140719	0.262287	0.989628	30.2353	NA	2	20	0	85	105	162	189	242	358	408	517	557	858	1023
1686	UBA1	0.610352	140719	NA	NA	NA	NA	NA	NA	0	212	180	180	160	140	151	167	171	168	171	199
1687	UBA1	0.610352	140719	0.438483	0.997516	138.91	1.34593	1	14	256	304	445	585	979	1283	1822	3257	4798	7142	12215	18025
1688	UBA1	0.610352	140719	0.448402	0.977468	96.9078	1.7639	1	13	217	245	353	447	639	1008	1496	1744	3252	7424	9663	12068
1689	UBA1	0.610352	140719	0.566587	0.933358	115.466	3.25847	1	13	116	166	196	280	314	527	340	809	1140	4192	7261	10312
1690	UBA1	0.610352	140719	NA	NA	NA	NA	NA	NA	214	254	273	526	641	1056	0	0	0	0	0	0
1691	UBA1	0.610352	140719	NA	NA	NA	NA	NA	NA	5977	5542	5225	830	788	717	872	857	1408	1741	2329	2816
1692	UBA1	0.610352	140719	NA	NA	3.12255	NA	1	8	580	637	385	345	328	204	279	255	117	137	193	156
1693	UBA1	0.610352	140719	NA	NA	NA	NA	NA	NA	1676	1485	963	846	700	658	725	577	428	452	540	403
1694	UBA1	0.610352	140719	NA	NA	NA	NA	NA	NA	0	88	131	229	377	531	849	0	0	0	0	0
1695	UBA1	0.610352	140719	NA	NA	NA	NA	NA	NA	0	38	63	133	166	276	609	0	0	0	0	0
1696	UBA1	0.610352	140719	NA	NA	NA	NA	NA	NA	0	164	158	273	392	722	1092	0	0	0	0	0
1697	UBA1	0.610352	140719	0.485581	0.993216	117.543	NA	2	14	0	197	215	233	444	663	905	1512	2452	4613	7881	10633
1698	UBA1	0.610352	140719	0.516131	0.996449	236.786	NA	2	15	0	70	85	117	155	235	398	685	1348	2150	3150	5236
1699	UBA1	0.610352	140719	NA	NA	NA	NA	NA	NA	0	126	182	277	356	630	894	0	0	0	0	0
1700	UBA1	0.610352	140719	NA	NA	NA	NA	NA	NA	0	108	170	251	348	468	803	0	0	0	0	0
1701	UBA1	0.610352	140719	NA	NA	NA	NA	NA	NA	0	173	155	220	369	593	941	0	0	0	0	0
1702	UBA1	0.610352	140719	0.480123	0.988093	200.846	NA	2	15	0	104	139	140	213	433	671	1279	1496	2301	4358	6424
1703	UBA1	0.610352	140719	0.474251	0.992974	72.3936	NA	2	12	0	94	115	176	280	357	626	1088	1396	2759	4621	6805
1704	UBA1	0.610352	140719	NA	NA	NA	NA	NA	NA	0	81	66	149	217	242	359	134	1373	1986	3699	5576
1705	UBA1	0.610352	140719	0.569596	0.993152	303.379	NA	2	14	0	103	150	172	201	441	478	986	1403	2905	4996	8461
1706	UBA1	0.610352	140719	0.496455	0.992967	114.646	NA	2	13	0	96	103	169	214	323	607	1141	1591	3056	4073	6456
1707	UBA1	0.610352	140719	NA	NA	NA	NA	NA	NA	0	119	186	271	370	683	954	0	0	0	0	0
1708	UBA1	0.610352	140719	NA	NA	NA	NA	NA	NA	0	208	264	367	557	727	1275	0	0	0	0	0
1709	UBA1	0.610352	140719	0.476677	0.996688	333.462	NA	2	16	0	186	247	412	591	797	1135	1679	2524	4960	7562	12285
1710	UBA1	0.610352	140719	0.430192	0.990162	25.6436	NA	2	10	0	101	133	195	266	347	645	1026	1659	2590	0	0
1711	UBA1	0.610352	140719	0.482964	0.993779	121.125	NA	2	14	0	104	136	212	260	352	480	682	1074	1873	2499	4995
1712	UBA1	0.610352	140719	0.413671	0.996243	28.5865	NA	2	10	0	133	194	319	487	634	977	1475	2445	3802	0	0
1713	UBA1	0.610352	140719	0.29377	0.982562	8.91954	NA	2	11	0	90	107	87	155	198	283	333	434	609	776	0
1714	UBA1	0.610352	140719	0.494942	0.994833	47.6962	NA	2	11	0	79	94	115	161	293	405	725	1202	1897	3768	0
1715	UBA1	0.610352	140719	0.406029	0.997285	25.8522	NA	2	10	0	115	175	227	361	542	807	1179	1799	2973	0	0
1716	UBA1	0.610352	140719	0.425397	0.983308	18.4159	NA	2	9	0	113	144	182	277	464	763	1190	2081	0	0	0
1717	UBA1	0.610352	140719	0.430359	0.986256	20.2079	NA	2	9	0	101	126	179	325	414	787	1020	2041	0	0	0
1718	UBA1	0.610352	140719	0.445036	0.974155	66.5281	NA	2	13	0	267	278	306	715	882	1251	1826	2144	6106	8391	10724
1719	UBA1	0.610352	140719	0.445175	0.996404	103.338	NA	2	13	0	216	264	436	765	1069	1506	2466	3385	5575	10034	14766
1720	UBA1	0.610352	140719	NA	NA	24.3692	NA	2	13	0	70	84	99	118	130	117	65	75	86	101	555
1721	UBA1	0.610352	140719	0.414989	0.925508	83.3271	NA	2	13	0	107	165	154	257	494	812	1121	1504	1210	4390	6252
1722	UBA1	0.610352	140719	0.506149	0.97268	242.367	NA	2	14	0	79	100	129	201	322	545	896	1275	1774	5936	6112
1723	UBA1	0.610352	140719	0.298762	0.967734	24.7765	NA	2	15	0	89	101	85	138	142	274	319	343	518	799	825
1724	UBA1	0.610352	140719	0.494448	0.982283	72.418	NA	2	13	0	256	327	492	568	720	1753	2899	4741	7734	11287	14812
1725	UBA1	0.610352	140719	0.502996	0.998238	528.747	NA	2	16	0	93	87	151	242	394	698	987	1772	3172	3609	7733
1726	UBA1	0.610352	140719	0.466517	0.966041	49.2472	NA	2	13	0	101	89	100	101	183	266	316	431	699	1610	2700
1727	UBA1	0.610352	140719	0.565223	0.965052	319.256	NA	2	15	0	129	202	296	344	627	746	1096	907	2699	6608	9941
1728	UBA1	0.610352	140719	NA	NA	NA	NA	NA	NA	0	72	84	92	92	166	342	0	0	0	0	0
1729	UBA1	0.610352	140719	0.553749	0.991563	108.68	NA	2	13	0	128	180	217	267	324	459	1064	2020	3304	5618	8706
1730	UBA1	0.610352	140719	0.438135	0.931316	26.7404	NA	2	9	0	235	384	393	758	1056	1027	3214	6284	0	0	0
1731	UBA1	0.610352	140719	NA	NA	NA	NA	NA	NA	0	116	166	213	337	430	0	0	0	0	0	0
1732	UBA1	0.610352	140719	0.438787	0.988134	30.4663	NA	2	10	0	163	227	310	418	630	1039	1751	2524	4966	0	0
1733	UBA1	0.610352	140719	0.459566	0.988155	203.016	NA	2	15	0	128	182	192	429	578	1014	1272	2110	3999	5380	7652
1734	UBA1	0.610352	140719	NA	NA	NA	NA	NA	NA	0	90	103	158	218	272	520	628	0	0	0	0
1735	UBA1	0.610352	140719	NA	NA	12.914	NA	2	10	0	189	275	186	207	296	511	701	1159	2402	0	0
1736	UBA1	0.610352	140719	NA	NA	NA	NA	NA	NA	0	2461	1877	1525	1507	1409	1396	1327	711	0	0	0
1737	UBA1	0.610352	140719	NA	NA	NA	NA	NA	NA	0	1732	1462	1232	1135	1051	1069	1018	946	782	983	998
1738	UBA1	0.610352	140719	NA	NA	3.80508	NA	2	19	0	1347	984	850	706	713	745	609	501	495	582	456
1739	UBA1	0.610352	140719	0.515084	0.99301	88.5947	NA	3	13	0	0	190	259	342	463	768	962	2242	3235	5733	9157
1740	UBA1	0.610352	140719	NA	NA	NA	NA	NA	NA	0	0	350	259	199	208	209	187	124	139	241	242
1741	UBA1	0.610352	140719	NA	NA	NA	NA	NA	NA	0	0	0	785	700	671	713	669	426	637	692	594
2014	VAS1	0.610352	140719	0.447458	0.973861	86.0519	4.14073	1	15	171	135	142	190	210	292	314	501	1169	1600	2796	3883
2015	VAS1	0.610352	140719	NA	NA	NA	NA	NA	NA	449	407	305	244	96	119	40	0	0	0	0	0
2016	VAS1	0.610352	140719	NA	NA	NA	NA	NA	NA	220	183	81	38	0	0	0	0	0	0	0	0
2017	VAS1	0.610352	140719	0.491574	0.939095	37.4122	4.74071	1	11	316	200	167	222	131	419	515	740	1657	2708	4901	0
2018	VAS1	0.610352	140719	0.515625	0.988587	120.424	2.02422	1	13	99	159	146	161	240	428	945	1495	2402	3081	5659	8108
2019	VAS1	0.610352	140719	0.355862	0.96869	16.8274	1.63756	1	10	423	507	588	748	858	1215	1655	2643	4323	7118	0	0
2020	VAS1	0.610352	140719	0.37262	0.993863	53.6651	0.456656	1	12	218	276	350	541	899	1290	1741	2300	3635	4836	7625	11699
2021	VAS1	0.610352	140719	0.22603	0.90975	14.0753	3.77259	1	15	146	163	199	227	220	233	265	346	406	430	553	716
2022	VAS1	0.610352	140719	NA	NA	NA	NA	NA	NA	2892	2567	2222	1106	542	1113	1091	391	349	315	293	374
2023	VAS1	0.610352	140719	NA	NA	NA	NA	NA	NA	159	146	50	35	26	33	24	0	0	0	0	0
2024	VAS1	0.610352	140719	0.485268	0.998945	335.288	2.54818	1	17	219	230	296	414	472	697	1124	1822	3208	5113	8254	13156
2025	VAS1	0.610352	140719	NA	NA	NA	NA	NA	NA	479	470	529	553	559	580	541	548	506	490	531	429
2026	VAS1	0.610352	140719	0.494659	0.994694	119.711	NA	2	13	0	38	40	83	112	196	337	594	847	1308	2231	3187
2027	VAS1	0.610352	140719	0.526474	0.999069	218.591	NA	2	14	0	66	78	103	189	312	560	894	1569	2583	4128	6776
2028	VAS1	0.610352	140719	0.50412	0.987008	322.52	NA	2	15	0	68	50	106	126	231	489	566	1229	1743	2927	4473
2029	VAS1	0.610352	140719	0.502894	0.981655	245.358	NA	2	16	0	88	102	81	96	266	318	471	1079	1464	2507	3694
2030	VAS1	0.610352	140719	0.45814	0.991934	183.361	NA	2	15	0	144	180	262	365	476	891	1128	2356	3093	4949	8774
2031	VAS1	0.610352	140719	0.513246	0.990668	126.223	NA	2	14	0	112	121	174	254	334	740	1099	1453	3145	5469	8428
2032	VAS1	0.610352	140719	NA	NA	27.7055	NA	2	10	0	146	219	363	393	270	1085	1674	3065	4045	0	0
2033	VAS1	0.610352	140719	0.456218	0.976826	18.7108	NA	2	10	0	87	83	106	120	218	430	721	1119	1553	0	0
2034	VAS1	0.610352	140719	0.485365	0.99614	103.512	NA	2	12	0	43	62	139	157	227	370	538	1018	1766	2518	4451
2035	VAS1	0.610352	140719	0.421806	0.992593	17.8333	NA	2	10	0	102	107	138	190	310	455	804	1223	1819	0	0
2036	VAS1	0.610352	140719	0.425958	0.994335	280.448	NA	2	17	0	223	277	286	429	804	1141	1605	2811	3748	5620	8673
2037	VAS1	0.610352	140719	0.474549	0.985138	53.3577	NA	2	11	0	123	220	283	340	480	826	1262	2458	4169	6563	0
2038	VAS1	0.610352	140719	0.423168	0.98391	32.6875	NA	2	11	0	160	200	349	411	551	897	1580	2361	4237	5230	0
2039	VAS1	0.610352	140719	0.507655	0.98152	53.75	NA	2	11	0	89	60	107	115	260	505	892	1245	1723	3225	0
2040	VAS1	0.610352	140719	0.506314	0.979123	105.357	NA	2	12	0	42	54	120	143	213	298	399	1194	1681	2453	4425
2041	VAS1	0.610352	140719	0.474758	0.985736	99.6596	NA	2	12	0	94	153	226	320	441	638	1104	1484	2604	4603	9368
2042	VAS1	0.610352	140719	0.489557	0.993522	200.825	NA	2	17	0	285	349	317	463	680	1181	1692	3497	5822	8709	11209
2043	VAS1	0.610352	140719	0.472511	0.992527	102.338	NA	2	14	0	71	75	115	157	201	338	430	882	1302	2344	3687
2044	VAS1	0.610352	140719	0.50126	0.99004	82.5231	NA	2	12	0	65	66	162	232	372	657	1090	1676	2427	3526	5364
2045	VAS1	0.610352	140719	0.472139	0.995103	106.504	NA	2	14	0	141	196	300	356	540	791	1352	2656	3515	6011	8810
2046	VAS1	0.610352	140719	0.379229	0.991299	46.3793	NA	2	14	0	123	116	187	185	275	445	727	929	1448	1896	2569
2047	VAS1	0.610352	140719	0.471553	0.987917	37.3929	NA	2	11	0	88	84	146	152	310	549	837	1278	2243	3141	0
2048	VAS1	0.610352	140719	0.473441	0.988343	28.6933	NA	2	11	0	150	157	154	258	516	600	1371	1818	2761	4304	0
2049	VAS1	0.610352	140719	0.543156	0.991979	74.9189	NA	2	13	0	96	102	74	78	144	315	480	934	1403	2190	3623
2050	VAS1	0.610352	140719	NA	NA	NA	NA	NA	NA	0	53	36	72	122	245	498	566	0	0	0	0
2051	VAS1	0.610352	140719	0.457447	0.991836	80.3396	NA	2	13	0	159	225	206	413	700	838	1421	2327	3790	5674	8862
2052	VAS1	0.610352	140719	0.448811	0.975015	34.3091	NA	2	11	0	165	198	300	346	462	648	1414	2106	3669	5661	0
2053	VAS1	0.610352	140719	0.488031	0.990764	490.919	NA	2	17	0	99	111	201	298	419	648	1118	2177	3784	4922	6544
2054	VAS1	0.610352	140719	0.475456	0.992468	327.915	NA	2	16	0	141	183	294	347	692	1163	1874	3112	4142	7142	10622
2055	VAS1	0.610352	140719	0.445107	0.980202	25.7882	NA	2	11	0	101	113	85	166	189	346	410	668	1406	2192	0
2056	VAS1	0.610352	140719	0.435275	0.994823	24.4817	NA	2	11	0	164	205	221	304	436	669	1166	1912	2899	4015	0
2057	VAS1	0.610352	140719	0.451435	0.985201	277.412	NA	2	17	0	194	277	350	330	839	951	1627	2575	4110	5961	9162
2058	VAS1	0.610352	140719	0.167829	0.989522	11.5738	NA	2	18	0	137	152	153	122	211	346	366	401	434	507	611
2059	VAS1	0.610352	140719	0.450365	0.995413	96.4134	NA	2	14	0	283	366	549	654	827	1546	2413	3627	5169	9448	14223
2060	VAS1	0.610352	140719	0.466531	0.998086	634.235	NA	2	19	0	132	137	253	325	489	815	1384	2216	3047	5390	8396
2061	VAS1	0.610352	140719	0.46451	0.997594	123	NA	2	15	0	100	113	140	191	222	353	565	922	1650	2203	3715
2062	VAS1	0.610352	140719	0.497763	0.991847	34.2118	NA	2	11	0	94	85	93	135	269	438	542	1013	2018	2908	0
2063	VAS1	0.610352	140719	0.47016	0.998499	84.9416	NA	2	14	0	154	163	176	268	463	734	1167	1743	3169	4508	7497
2064	VAS1	0.610352	140719	0.558613	0.989424	325.758	NA	2	14	0	48	33	72	102	159	346	451	1169	1745	2965	4486
2065	VAS1	0.610352	140719	0.448793	0.985834	38.5229	NA	2	11	0	153	202	241	332	792	933	1526	2543	3200	5894	0
2066	VAS1	0.610352	140719	0.446601	0.985274	23.4396	NA	2	10	0	104	91	128	255	250	512	791	1237	2133	0	0
2067	VAS1	0.610352	140719	NA	NA	NA	NA	NA	NA	0	58	45	59	94	220	237	451	0	0	0	0
2068	VAS1	0.610352	140719	0.465876	0.977705	126.735	2.36969	1	15	415	458	644	925	954	1284	1689	4419	6705	10354	14375	19715
2069	VAS1	0.610352	140719	0.458595	0.986865	550.488	3.22857	1	19	160	191	261	351	403	619	888	1340	1496	1766	3783	6869
2070	VAS1	0.610352	140719	NA	NA	NA	NA	NA	NA	0	196	83	37	20	0	0	0	0	0	0	0
2071	VAS1	0.610352	140719	0.459104	0.992437	308.404	NA	2	16	0	151	249	295	342	621	1068	1543	2869	4124	5662	8935
2072	VAS1	0.610352	140719	0.457249	0.996571	79.3088	NA	2	14	0	68	81	102	137	213	303	446	774	1088	1902	3062
2073	VAS1	0.610352	140719	0.457799	0.989592	495.705	NA	2	19	0	229	269	210	441	660	805	1138	2285	3433	3992	7894
2074	VAS1	0.610352	140719	0.476091	0.97071	148.387	NA	2	14	0	106	117	154	194	323	676	1432	1845	2305	2770	5138
2075	VAS1	0.610352	140719	0.422192	0.97993	557.042	NA	2	20	0	120	186	235	274	550	1066	1379	1844	2825	4041	5460
2076	VAS1	0.610352	140719	0.503826	0.98437	124.368	NA	2	15	0	239	316	379	548	681	761	1208	2335	2922	7091	11844
2077	VAS1	0.610352	140719	0.426537	0.980468	171.642	NA	2	19	0	201	258	325	401	584	1348	1741	2835	3291	5915	8069
2078	VAS1	0.610352	140719	0.475158	0.990018	806.728	NA	2	20	0	136	158	263	382	509	637	1421	2282	3541	5863	8182
2079	VAS1	0.610352	140719	0.435943	0.985966	919.26	NA	2	20	0	73	75	94	193	320	385	658	1142	1361	1910	3781
2080	VAS1	0.610352	140719	NA	NA	NA	NA	NA	NA	0	0	593	457	230	228	152	167	44	40	32	0
2081	VAS1	0.610352	140719	NA	NA	4.79245	NA	3	11	0	0	254	221	182	100	103	54	64	53	69	0
2082	VAS1	0.610352	140719	0.454975	0.991352	387.223	NA	2	17	0	103	159	203	326	388	831	1159	1635	3092	4492	7223
2083	VAS1	0.610352	140719	0.461502	0.994363	905.816	NA	2	20	0	76	86	112	182	248	316	649	890	1368	2503	3646
2084	VAS1	0.610352	140719	0.588864	0.97973	1127.05	NA	2	20	0	106	197	193	415	560	371	560	1089	3235	4505	8803
2085	VAS1	0.610352	140719	0.470048	0.961606	1151.21	NA	2	20	0	70	85	91	185	248	367	343	1143	1818	2198	3387
2086	VAS1	0.610352	140719	0.52315	0.948298	185.092	NA	2	15	0	130	200	250	297	351	278	853	2188	2472	3583	7136
2087	VAS1	0.610352	140719	NA	NA	NA	NA	NA	NA	0	483	428	331	297	230	102	53	68	137	65	64
2088	VAS1	0.610352	140719	NA	NA	6.48837	NA	2	16	0	279	259	232	163	158	126	93	103	89	101	71
2089	VAS1	0.610352	140719	NA	NA	NA	NA	NA	NA	0	0	368	235	206	200	153	154	162	155	130	146
2090	VAS1	0.610352	140719	0.546386	0.95933	86.9663	4.21043	1	13	195	200	178	320	336	391	657	681	1088	1890	5830	9122
2091	VAS1	0.610352	140719	0.439138	0.977194	33.7032	2.25465	1	11	310	336	401	547	680	873	1460	2185	3301	7270	10448	0
2092	VAS1	0.610352	140719	0.487598	0.983171	275.777	1.40069	1	15	157	188	218	272	584	1045	1699	2158	4665	5322	9042	14765
2093	VAS1	0.610352	140719	0.403423	0.995088	38.4912	1.82968	1	12	452	467	577	741	1183	1420	2334	3826	5453	8612	11896	17398
2094	VAS1	0.610352	140719	0.447942	0.993442	77.2588	NA	2	13	0	170	183	317	425	722	1331	1796	3022	3914	6928	10530
2095	VAS1	0.610352	140719	0.530161	0.977403	45.2931	NA	2	10	0	58	59	122	279	255	714	943	1745	2627	0	0
2096	VAS1	0.610352	140719	0.46638	0.991693	30.6585	NA	2	10	0	82	98	200	240	405	701	1225	1822	2514	0	0
2097	VAS1	0.610352	140719	0.495367	0.989894	62.7333	NA	2	11	0	90	99	199	293	528	1057	1218	2153	3402	5646	0
2098	VAS1	0.610352	140719	0.470249	0.987713	95.7594	NA	2	13	0	133	147	225	289	678	989	1252	2284	3858	5272	9653
2099	VAS1	0.610352	140719	0.441028	0.992082	64.0089	NA	2	12	0	112	171	261	328	438	799	1009	1834	2366	4457	7169
2100	VAS1	0.610352	140719	0.449097	0.997123	110.863	NA	2	15	0	190	191	280	361	514	834	1173	2169	3188	5339	7659
2102	VAS1	0.610352	140719	NA	NA	NA	NA	NA	NA	0	128	167	220	316	0	0	0	0	0	0	0
2103	VAS1	0.610352	140719	NA	NA	NA	NA	NA	NA	0	75	33	67	134	235	0	0	0	0	0	0
2104	VAS1	0.610352	140719	0.382427	0.962839	50.5	NA	2	16	0	122	178	246	251	333	492	1160	1414	2039	2287	3296
2105	VAS1	0.610352	140719	0.428236	0.995669	49.6599	NA	2	12	0	247	300	438	605	1011	1576	2255	4176	5436	8053	12266
2106	VAS1	0.610352	140719	0.465252	0.988744	273.543	NA	2	16	0	94	102	149	327	372	554	1069	1738	2676	3578	5987
2107	VAS1	0.610352	140719	0.437989	0.977761	19.8204	NA	2	9	0	167	206	367	464	590	1286	2233	3310	0	0	0
2108	VAS1	0.610352	140719	0.557009	0.975191	94.6774	NA	2	10	0	31	91	172	224	287	664	1317	2000	2935	0	0
2109	VAS1	0.610352	140719	0.431939	0.994157	38.6471	NA	2	12	0	153	170	228	345	512	981	1269	2002	3359	3968	5913
2110	VAS1	0.610352	140719	0.528837	0.994376	35.3043	NA	2	9	0	69	90	150	252	487	797	1435	2436	0	0	0
2111	VAS1	0.610352	140719	0.449039	0.995274	28.8382	NA	2	11	0	153	136	172	262	417	660	842	1695	2552	3922	0
2112	VAS1	0.610352	140719	0.456416	0.992455	463.486	NA	2	18	0	140	199	327	373	539	1112	1571	2496	3593	5175	10037
2113	VAS1	0.610352	140719	0.476259	0.994521	96.2535	NA	2	14	0	142	149	214	320	409	854	1280	1957	3286	5642	7869
2114	VAS1	0.610352	140719	NA	NA	NA	NA	NA	NA	0	31	75	103	165	275	443	0	0	0	0	0
2115	VAS1	0.610352	140719	0.505069	0.992002	104.112	NA	2	14	0	152	170	190	226	419	863	1371	1959	3349	5558	8124
2116	VAS1	0.610352	140719	0.507051	0.961189	63.4595	NA	2	11	0	37	43	43	124	228	391	587	899	671	2348	0
2117	VAS1	0.610352	140719	0.478379	0.986188	220.706	NA	2	15	0	119	180	277	298	469	952	1410	2211	4079	6471	6806
2118	VAS1	0.610352	140719	0.370238	0.954788	23.1615	NA	2	11	0	192	208	323	559	818	1474	1821	1660	3051	4447	0
2119	VAS1	0.610352	140719	0.506295	0.968213	162.43	NA	2	15	0	121	185	253	292	565	687	637	1910	2298	5595	8055
2120	VAS1	0.610352	140719	0.512855	0.986204	74.2121	NA	2	12	0	38	33	63	152	180	301	540	884	1275	1691	2449
2121	VAS1	0.610352	140719	0.52523	0.945466	136.652	NA	2	14	0	115	169	245	450	226	666	1338	2644	4135	5624	8060
2122	VAS1	0.610352	140719	NA	NA	NA	NA	NA	NA	0	167	188	270	493	690	872	0	0	0	0	0
2123	VAS1	0.610352	140719	NA	NA	NA	NA	NA	NA	0	93	104	140	236	283	595	93	202	2246	2993	4202
2124	VAS1	0.610352	140719	NA	NA	NA	NA	NA	NA	0	137	160	179	275	405	1419	0	0	0	0	0
2125	VAS1	0.610352	140719	0.581885	0.988316	179.096	NA	2	12	0	177	245	443	656	993	1397	3037	4551	12031	19425	31700
2126	VAS1	0.610352	140719	NA	NA	NA	NA	NA	NA	0	216	307	386	625	760	928	0	0	0	0	0
2127	VAS1	0.610352	140719	0.446954	0.968235	60.1633	NA	2	12	0	91	49	106	131	320	468	507	916	1192	1919	2948
2128	VAS1	0.610352	140719	0.576758	0.981323	888.8	NA	2	15	0	25	44	111	148	227	678	707	1519	2331	3317	4392
2129	VAS1	0.610352	140719	0.576758	0.933998	146.961	NA	2	12	0	154	174	319	428	483	1213	2420	2526	3038	17239	22632
2130	VAS1	0.610352	140719	NA	NA	NA	NA	NA	NA	0	241	134	57	20	47	0	0	0	0	0	0
2131	VAS1	0.610352	140719	0.505288	0.990911	150.28	NA	3	15	0	0	186	282	373	589	1331	2106	3218	5647	7873	10500
2132	VAS1	0.610352	140719	0.575193	0.973732	713.929	NA	3	16	0	0	28	41	147	174	398	541	782	1730	2266	2955
2133	VAS1	0.610352	140719	NA	NA	NA	NA	NA	NA	0	0	301	265	107	88	77	47	37	68	61	45
2134	VAS1	0.610352	140719	0.580968	0.976131	52.5606	NA	4	11	0	0	0	66	144	259	408	570	2073	2614	3469	0
2135	VAS1	0.610352	140719	NA	NA	3.09091	NA	4	20	0	0	0	238	163	116	113	95	93	111	100	90
2423	YGR198W	0.610352	140719	NA	NA	NA	NA	NA	NA	328	132	28	32	27	24	0	0	0	0	0	0
2424	YGR198W	0.610352	140719	NA	NA	3.1134	NA	1	9	302	191	149	153	143	136	105	97	298	0	0	0
2425	YGR198W	0.610352	140719	NA	NA	6.15	NA	1	12	236	246	154	79	81	70	52	44	53	46	40	78
2426	YGR198W	0.610352	140719	0.45913	0.996892	224.785	1.45029	1	15	298	322	377	595	1018	1537	2217	4062	6532	8822	12219	20647
2427	YGR198W	0.610352	140719	0.509192	0.999253	377.612	1.99544	1	16	139	191	251	250	384	651	1093	1702	2885	5174	8481	13170
2428	YGR198W	0.610352	140719	0.419038	0.978343	19.371	1.05296	1	9	310	377	454	504	1086	1704	2473	3797	6005	0	0	0
2429	YGR198W	0.610352	140719	NA	NA	NA	NA	NA	NA	171	206	236	386	467	0	0	0	0	0	0	0
2430	YGR198W	0.610352	140719	NA	NA	NA	NA	NA	NA	133	168	183	139	242	0	0	0	0	0	0	0
2431	YGR198W	0.610352	140719	0.560133	0.977458	146.616	NA	2	13	0	107	116	86	159	311	410	520	1020	1735	4457	6961
2432	YGR198W	0.610352	140719	0.495151	0.987951	101.415	NA	2	13	0	260	328	384	826	1078	1761	3628	6244	7923	12349	18901
2433	YGR198W	0.610352	140719	0.550825	0.984354	306.25	NA	2	14	0	106	80	148	216	230	426	1040	1325	2759	4016	5502
2434	YGR198W	0.610352	140719	0.559372	0.992388	342.744	NA	2	15	0	111	78	150	204	267	389	876	1595	2085	3681	7944
2435	YGR198W	0.610352	140719	0.492602	0.992711	89.7521	NA	2	14	0	242	272	360	360	596	896	1659	3315	4551	6582	10790
2436	YGR198W	0.610352	140719	0.518622	0.99061	154.422	NA	2	14	0	223	286	311	494	652	1136	1470	2216	4693	7864	15074
2437	YGR198W	0.610352	140719	0.30939	0.982632	20.6842	NA	2	16	0	95	110	125	134	166	179	225	345	487	657	712
2438	YGR198W	0.610352	140719	0.519537	0.986611	194.312	NA	2	15	0	101	80	90	190	215	319	540	1325	1803	3334	4065
2439	YGR198W	0.610352	140719	NA	NA	NA	NA	NA	NA	0	74	26	57	73	173	271	512	1215	2341	2756	5437
2440	YGR198W	0.610352	140719	NA	NA	31.1028	NA	2	10	0	107	135	136	182	214	327	447	2126	3328	0	0
2441	YGR198W	0.610352	140719	0.474652	0.988541	39.5464	NA	2	10	0	194	254	410	547	984	1756	2023	4099	7672	0	0
2442	YGR198W	0.610352	140719	NA	NA	NA	NA	NA	NA	0	86	102	108	101	254	346	0	0	0	0	0
2443	YGR198W	0.610352	140719	NA	NA	NA	NA	NA	NA	0	149	161	201	219	407	729	0	0	0	0	0
2444	YGR198W	0.610352	140719	0.500269	0.996493	167.612	NA	2	14	0	121	151	199	265	499	794	1280	1913	3024	5866	9821
2445	YGR198W	0.610352	140719	0.559235	0.990687	1119.89	NA	2	20	0	112	134	181	234	374	332	687	1299	2718	4096	6422
2446	YGR198W	0.610352	140719	0.387818	0.911603	18.1146	NA	2	9	0	96	143	139	215	249	371	905	1739	0	0	0
2447	YGR198W	0.610352	140719	0.428337	0.982012	19.5897	NA	2	9	0	117	144	237	311	450	726	1421	2292	0	0	0
2448	YGR198W	0.610352	140719	NA	NA	NA	NA	NA	NA	0	81	33	100	78	123	138	172	256	0	0	0
2449	YGR198W	0.610352	140719	0.473791	0.962661	31.5978	NA	2	10	0	92	140	138	162	348	572	991	1727	2907	0	0
2450	YGR198W	0.610352	140719	NA	NA	NA	NA	NA	NA	0	97	142	207	332	561	0	0	0	0	0	0
2451	YGR198W	0.610352	140719	0.448878	0.982837	44.708	NA	2	11	0	137	153	277	392	487	739	1199	2042	3718	6125	0
2452	YGR198W	0.610352	140719	0.51865	0.983313	62.3	NA	2	11	0	122	90	133	310	434	566	900	2234	3415	5607	0
2453	YGR198W	0.610352	140719	0.337593	0.984048	15.1795	NA	2	14	0	117	132	152	178	156	253	422	539	675	1089	1321
2454	YGR198W	0.610352	140719	NA	NA	NA	NA	NA	NA	0	96	60	108	171	0	0	0	0	0	0	0
2455	YGR198W	0.610352	140719	NA	NA	NA	NA	NA	NA	0	173	182	262	433	0	0	0	0	0	0	0
2456	YGR198W	0.610352	140719	0.434872	0.986606	20.5909	NA	2	9	0	176	203	388	504	795	1134	2108	3624	0	0	0
2458	YGR198W	0.610352	140719	0.533046	0.99237	2160.39	NA	2	17	0	23	74	88	127	300	382	650	1358	2182	3359	4764
2460	YGR198W	0.610352	140719	0.530458	0.950157	76.5263	NA	2	15	0	101	102	95	168	141	652	604	1413	2368	3142	4023
2461	YGR198W	0.610352	140719	0.525098	0.99315	195.444	NA	3	16	0	0	139	99	190	194	265	511	999	1476	2859	4522
2462	YGR198W	0.610352	140719	NA	NA	NA	NA	NA	NA	0	0	0	31	27	32	30	0	0	0	0	0
2463	YGR198W	0.610352	140719	0.543561	0.995088	579.784	NA	4	18	0	0	0	102	140	196	326	624	1201	2110	3131	5373
2464	YGR198W	0.610352	140719	NA	NA	NA	NA	NA	NA	235	112	45	25	0	0	0	0	0	0	0	0
2465	YGR198W	0.610352	140719	NA	NA	NA	NA	NA	NA	321	270	242	87	36	0	0	0	0	0	0	0
2466	YGR198W	0.610352	140719	NA	NA	NA	NA	NA	NA	373	413	210	85	51	22	26	0	0	0	0	0
2467	YGR198W	0.610352	140719	0.562126	0.976507	175.284	4.12839	1	15	194	203	239	324	473	600	456	1273	1237	3673	6449	9551
2468	YGR198W	0.610352	140719	0.459775	0.995456	91.3229	2.14541	1	13	192	209	293	261	486	806	1056	1696	2766	4789	6984	12200
2469	YGR198W	0.610352	140719	0.281294	0.979308	21.3654	NA	2	20	0	108	124	104	137	209	201	366	437	553	751	844
2470	YGR198W	0.610352	140719	NA	NA	3.40541	NA	3	11	0	0	126	66	37	71	63	48	50	48	82	1002
2471	YGR198W	0.610352	140719	0.444835	0.957848	32.4031	1.70703	1	10	191	230	275	376	453	659	1310	1390	3765	6189	0	0
2472	YGR198W	0.610352	140719	NA	NA	NA	NA	NA	NA	853	191	57	104	143	136	159	153	125	133	139	161
2473	YGR198W	0.610352	140719	NA	NA	NA	NA	NA	NA	649	360	70	64	0	0	0	0	0	0	0	0
2474	YGR198W	0.610352	140719	NA	NA	NA	NA	NA	NA	334	165	150	61	39	81	49	43	83	82	29	44
2475	YGR198W	0.610352	140719	NA	NA	NA	NA	NA	NA	366	175	156	82	80	75	71	69	73	73	24	30
2476	YGR198W	0.610352	140719	NA	NA	NA	NA	NA	NA	340	74	36	32	27	23	26	31	21	26	23	0
2477	YGR198W	0.610352	140719	NA	NA	NA	NA	NA	NA	74	166	174	148	125	113	114	108	86	102	94	87
2478	YGR198W	0.610352	140719	0.53235	0.942222	1295	NA	2	20	0	67	76	91	141	185	321	217	922	1734	2502	3239
2479	YGR198W	0.610352	140719	NA	NA	NA	NA	NA	NA	0	172	141	92	86	78	64	77	62	66	69	99
2480	YGR198W	0.610352	140719	0.454414	0.984235	183.129	4.18988	1	17	178	179	170	176	184	310	501	518	1007	1979	2797	3611
2481	YGR198W	0.610352	140719	NA	NA	NA	NA	NA	NA	158	160	117	231	0	0	0	0	0	0	0	0
2482	YGR198W	0.610352	140719	NA	NA	NA	NA	NA	NA	176	183	172	275	380	519	0	0	0	0	0	0
2483	YGR198W	0.610352	140719	NA	NA	NA	NA	NA	NA	0	171	188	196	295	280	584	0	0	0	0	0
2484	YGR198W	0.610352	140719	NA	NA	NA	NA	NA	NA	0	57	94	167	177	283	743	1092	0	0	0	0
2485	YGR198W	0.610352	140719	NA	NA	NA	NA	NA	NA	0	40	85	118	114	277	686	897	0	0	0	0
2487	YGR198W	0.610352	140719	0.355968	0.993429	20.2312	NA	2	11	0	160	225	295	372	580	797	1163	1509	2687	3237	0
2488	YGR198W	0.610352	140719	0.510734	0.998209	430.36	NA	2	16	0	86	172	205	310	475	883	1446	2514	3610	6403	11214
2489	YGR198W	0.610352	140719	0.416119	0.977155	33.9535	NA	2	10	0	86	152	243	302	343	696	1127	1660	2920	0	0
2490	YGR198W	0.610352	140719	0.369889	0.959207	32.6903	NA	2	15	0	155	201	242	293	361	957	1162	1326	2172	2728	3073
2491	YGR198W	0.610352	140719	0.448509	0.983695	25.2975	NA	2	10	0	158	183	255	327	462	845	1367	2392	3997	0	0
2492	YGR198W	0.610352	140719	0.481981	0.987877	174.942	NA	2	15	0	86	93	171	164	279	425	595	929	2302	2952	4496
2493	YGR198W	0.610352	140719	0.458636	0.976771	31.5403	NA	2	10	0	124	182	215	264	450	788	1338	2198	3911	0	0
2494	YGR198W	0.610352	140719	0.414288	0.959742	19.4608	NA	2	9	0	123	102	233	309	386	618	1171	1985	0	0	0
2495	YGR198W	0.610352	140719	0.474632	0.996001	64.4342	NA	2	11	0	76	105	171	260	462	775	993	1917	2792	4897	0
2496	YGR198W	0.610352	140719	0.527412	0.932496	114.217	NA	2	11	0	34	23	119	146	160	361	569	689	1828	2627	0
2497	YGR198W	0.610352	140719	0.465166	0.994119	282.898	NA	2	16	0	235	226	312	623	774	1450	2317	3705	5169	8739	12464
2498	YGR198W	0.610352	140719	0.447464	0.955754	61.3577	NA	2	11	0	123	149	272	419	668	1008	1306	1435	4413	7547	0
2499	YGR198W	0.610352	140719	0.263263	0.962028	37.3421	NA	2	20	0	86	82	102	76	141	184	151	156	247	392	490
2500	YGR198W	0.610352	140719	NA	NA	NA	NA	NA	NA	0	89	40	96	243	282	416	625	1497	2698	3374	7705
2501	YGR198W	0.610352	140719	0.522893	0.980101	213.479	NA	2	13	0	61	48	148	160	320	468	743	1572	2312	4143	5182
2502	YGR198W	0.610352	140719	NA	NA	NA	NA	NA	NA	0	103	44	142	133	281	422	638	1488	1758	3152	4531
2503	YGR198W	0.610352	140719	NA	NA	NA	NA	NA	NA	0	105	99	110	109	96	39	128	195	240	435	644
2504	YGR198W	0.610352	140719	0.523385	0.990001	378.05	NA	2	15	0	101	132	282	335	473	776	1649	3067	4811	7420	10487
2505	YGR198W	0.610352	140719	NA	NA	NA	NA	NA	NA	0	104	126	226	37	117	198	1329	1875	4415	7188	12170
2506	YGR198W	0.610352	140719	0.456975	0.98558	28.8684	NA	2	10	0	38	67	82	157	186	349	531	1097	756	5830	8789
2508	YGR198W	0.610352	140719	0.455334	0.992398	91.8507	NA	2	13	0	134	166	265	397	551	858	1650	2834	3676	4828	7851
2510	YGR198W	0.610352	140719	NA	NA	NA	NA	NA	NA	0	91	96	132	293	159	0	0	0	0	0	0
2511	YGR198W	0.610352	140719	NA	NA	NA	NA	NA	NA	0	101	91	165	192	295	499	1132	0	0	0	0
2512	YGR198W	0.610352	140719	NA	NA	NA	NA	NA	NA	0	76	76	216	71	459	381	0	0	0	0	0
2513	YGR198W	0.610352	140719	NA	NA	NA	NA	NA	NA	0	90	92	131	164	190	0	0	0	0	0	0
2514	YGR198W	0.610352	140719	NA	NA	NA	NA	NA	NA	0	74	25	114	175	229	502	491	366	591	428	11667
2515	YGR198W	0.610352	140719	0.522885	0.990122	832.44	NA	3	19	0	0	100	137	153	244	537	773	1357	2123	2910	7080
2516	YGR198W	0.610352	140719	NA	NA	NA	NA	NA	NA	0	0	50	74	108	122	201	0	0	0	0	0
2517	YGR198W	0.610352	140719	NA	NA	NA	NA	NA	NA	0	0	151	232	227	444	222	1280	0	0	0	0
2518	YGR198W	0.610352	140719	NA	NA	NA	NA	NA	NA	0	0	111	178	153	366	0	0	0	0	0	0
2519	YGR198W	0.610352	140719	NA	NA	NA	NA	NA	NA	0	0	0	72	141	195	347	0	0	0	0	0
2520	YGR198W	0.610352	140719	0.565286	0.994255	197.727	NA	4	14	0	0	0	22	45	78	171	236	439	686	1264	1917
2521	YGR198W	0.610352	140719	NA	NA	NA	NA	NA	NA	0	0	0	25	92	116	200	430	736	0	0	0
2522	YGR198W	0.610352	140719	0.476112	0.969282	25.3664	NA	4	11	0	0	0	131	166	269	362	461	1158	2121	3323	0
2523	YGR198W	0.610352	140719	NA	NA	NA	NA	NA	NA	0	0	0	103	70	113	85	70	31	77	20	42
4730	ADE13	1.2207	140719	NA	NA	NA	NA	NA	NA	287	212	94	66	38	61	22	37	80	35	29	77
4731	ADE13	1.2207	140719	NA	NA	NA	NA	NA	NA	265	179	93	78	57	28	25	22	0	0	0	0
4732	ADE13	1.2207	140719	NA	NA	NA	NA	NA	NA	205	158	111	63	29	0	0	0	0	0	0	0
4733	ADE13	1.2207	140719	0.459815	0.956744	35.5586	2.08068	1	11	145	197	248	240	215	723	1129	1426	2368	3110	5156	0
4734	ADE13	1.2207	140719	0.437665	0.993638	39.1013	1.78262	1	11	237	287	382	470	602	861	1392	2435	3583	5494	9267	0
4735	ADE13	1.2207	140719	0.412699	0.998847	140.92	1.62156	1	16	511	588	767	1071	1336	2080	2999	4831	7554	10986	16029	23643
4736	ADE13	1.2207	140719	NA	NA	NA	NA	NA	NA	131	209	233	341	539	808	0	0	0	0	0	0
4737	ADE13	1.2207	140719	NA	NA	NA	NA	NA	NA	161	189	242	312	349	659	875	0	0	0	0	0
4738	ADE13	1.2207	140719	0.42758	0.992578	121.815	2.12984	1	15	157	180	248	311	311	619	767	1289	2157	2954	4209	6974
4739	ADE13	1.2207	140719	0.480358	0.992872	70.5564	2.06486	1	12	133	154	200	227	280	643	949	1428	2251	3813	5965	9384
4740	ADE13	1.2207	140719	0.44911	0.994418	95.3291	2.2945	1	14	234	252	327	387	653	711	1357	2052	2789	4900	7903	12401
4741	ADE13	1.2207	140719	0.479684	0.996508	265.691	2.36154	1	16	175	208	268	366	391	546	1117	1613	2747	4371	6565	10804
4742	ADE13	1.2207	140719	0.407872	0.981876	76.5183	2.74035	1	15	191	223	264	281	390	567	798	873	1478	2986	3989	6057
4743	ADE13	1.2207	140719	0.478322	0.99491	113.516	3.51567	1	15	188	215	222	359	464	520	625	941	1469	2722	4796	7230
4744	ADE13	1.2207	140719	NA	NA	NA	NA	NA	NA	0	107	104	133	204	415	708	0	0	0	0	0
4745	ADE13	1.2207	140719	0.462353	0.98984	37.061	NA	2	11	0	164	205	266	333	507	1023	1751	2190	3676	6078	0
4746	ADE13	1.2207	140719	0.501711	0.997268	45.0833	NA	2	11	0	156	203	230	339	521	938	1722	2517	4445	7033	0
4747	ADE13	1.2207	140719	0.256607	0.986365	14.3038	NA	2	15	0	112	79	103	120	156	179	256	374	466	555	645
4748	ADE13	1.2207	140719	0.455213	0.989095	51.1508	NA	2	12	0	126	183	219	280	380	626	1365	1857	2546	3998	6445
4749	ADE13	1.2207	140719	0.449161	0.990343	124.122	NA	2	15	0	205	204	188	344	475	557	889	1939	2400	3733	6007
4750	ADE13	1.2207	140719	0.488578	0.995308	89.58	NA	2	13	0	150	230	272	305	428	764	1209	2377	3040	5082	9048
4751	ADE13	1.2207	140719	0.456447	0.993221	54	NA	2	12	0	123	193	217	247	427	851	1068	1696	2623	4224	6642
4752	ADE13	1.2207	140719	0.458755	0.973091	122.009	NA	2	14	0	106	190	183	260	295	662	599	1181	1793	2360	5324
4753	ADE13	1.2207	140719	NA	NA	NA	NA	NA	NA	0	108	174	197	187	471	0	0	0	0	0	0
4754	ADE13	1.2207	140719	0.531389	0.997812	119.743	NA	2	14	0	109	128	147	127	230	446	686	1129	1825	3415	5534
4755	ADE13	1.2207	140719	0.447241	0.99389	351.163	NA	2	18	0	98	113	140	163	300	417	536	937	1423	2409	4145
4756	ADE13	1.2207	140719	NA	NA	NA	NA	NA	NA	0	75	80	88	32	135	186	229	0	0	0	0
4757	ADE13	1.2207	140719	0.486147	0.995221	65.4804	NA	2	12	0	102	171	153	232	354	671	1143	1871	2805	4000	6679
4758	ADE13	1.2207	140719	NA	NA	NA	NA	NA	NA	0	202	254	294	308	486	1228	1736	0	0	0	0
4759	ADE13	1.2207	140719	NA	NA	NA	NA	NA	NA	0	65	30	48	91	159	269	384	973	1639	2634	3500
4760	ADE13	1.2207	140719	0.248521	0.939744	17.2951	NA	2	13	0	122	149	194	210	418	377	480	570	737	1060	1501
4761	ADE13	1.2207	140719	0.519719	0.99153	59.6667	NA	2	13	0	69	81	98	120	98	236	351	482	909	1559	2808
4762	ADE13	1.2207	140719	0.456866	0.976343	67.3529	NA	2	12	0	102	126	154	207	511	836	957	1335	2470	3991	6870
4763	ADE13	1.2207	140719	0.474243	0.987708	49.8806	NA	2	12	0	134	154	159	291	297	595	1028	1732	2633	3930	6684
4764	ADE13	1.2207	140719	0.477475	0.995109	139.442	NA	2	15	0	120	128	170	219	306	465	637	1315	1773	3304	5121
4765	ADE13	1.2207	140719	0.450857	0.961822	41.1009	NA	2	12	0	125	109	167	243	255	320	849	1348	1427	3122	4480
4766	ADE13	1.2207	140719	0.521573	0.99367	282.043	NA	2	16	0	69	78	89	86	135	268	430	748	940	2057	3466
4767	ADE13	1.2207	140719	0.376046	0.915799	13.1548	NA	2	9	0	84	95	125	122	195	344	711	1105	454	3022	6031
4768	ADE13	1.2207	140719	0.596935	0.993166	912.35	NA	2	16	0	21	20	30	61	127	258	421	657	1125	1566	2948
4769	ADE13	1.2207	140719	0.508708	0.992312	392.523	NA	2	16	0	86	205	184	265	379	602	1430	1964	3091	5475	8352
4770	ADE13	1.2207	140719	0.442594	0.971114	21.7845	NA	2	9	0	116	185	217	255	550	906	1533	2527	0	0	0
4771	ADE13	1.2207	140719	0.462159	0.991191	531.29	NA	2	19	0	107	159	144	188	371	696	913	1442	2174	3451	5149
4772	ADE13	1.2207	140719	NA	NA	15.0652	NA	2	9	0	54	61	46	66	187	195	419	693	0	0	0
4773	ADE13	1.2207	140719	0.498232	0.993429	145.543	NA	2	14	0	116	157	237	310	427	597	930	1958	2520	4904	8329
4774	ADE13	1.2207	140719	0.477729	0.986319	73.0132	NA	2	12	0	152	165	240	579	590	1042	1740	2972	4708	7709	11098
4775	ADE13	1.2207	140719	NA	NA	NA	NA	NA	NA	238	198	142	49	71	50	50	51	72	50	33	54
4776	ADE13	1.2207	140719	NA	NA	NA	NA	NA	NA	197	183	128	105	100	128	115	129	130	110	130	109
4777	ADE13	1.2207	140719	0.470365	0.993763	167.863	1.82773	1	14	117	137	194	254	317	545	894	1097	2378	3497	5489	8590
4778	ADE13	1.2207	140719	0.428428	0.996449	783.593	1.98463	1	20	156	150	261	260	372	595	828	1377	1844	3353	5185	7133
4779	ADE13	1.2207	140719	0.455118	0.989391	479.468	1.33923	1	18	186	219	281	323	610	1032	1658	2845	3567	5749	8204	12079
4780	ADE13	1.2207	140719	0.521235	0.995853	718.31	NA	2	19	0	113	125	113	197	209	408	752	1044	1820	2804	5430
4781	ADE13	1.2207	140719	0.458318	0.996666	136.797	NA	2	14	0	118	198	211	286	449	632	1016	1862	2810	4600	6400
4782	ADE13	1.2207	140719	0.490576	0.990618	655.435	NA	2	19	0	108	123	170	186	274	363	581	1078	1621	3522	4039
4783	ADE13	1.2207	140719	0.481566	0.990054	176.513	NA	2	15	0	117	150	212	282	406	465	1116	1598	2423	4094	6902
4784	ADE13	1.2207	140719	0.499671	0.968369	30.614	NA	2	11	0	57	59	78	62	142	227	345	818	1137	1745	0
4785	ADE13	1.2207	140719	0.439487	0.991925	127.56	NA	2	14	0	109	163	212	246	493	766	1257	1639	2586	4023	6126
4786	ADE13	1.2207	140719	0.467883	0.99682	137.259	NA	2	14	0	85	106	142	206	395	555	958	1504	2465	3451	5090
4787	ADE13	1.2207	140719	0.260784	0.980367	17.0962	NA	2	18	0	104	149	192	258	335	341	502	753	783	868	764
4788	ADE13	1.2207	140719	0.414372	0.990904	86.9786	NA	2	14	0	140	222	299	386	450	894	1307	1734	3136	4138	6027
4789	ADE13	1.2207	140719	0.432756	0.994267	93.5343	NA	2	14	0	204	230	283	455	607	1012	1368	1942	2907	5462	7837
4790	ADE13	1.2207	140719	0.450284	0.996327	526.817	NA	2	18	0	109	170	186	260	475	672	1079	1547	2401	4432	6449
4791	ADE13	1.2207	140719	0.479463	0.992025	146.453	NA	2	14	0	64	75	100	164	262	347	557	1222	1747	2623	4460
4792	ADE13	1.2207	140719	0.369231	0.998326	335.844	NA	2	19	0	173	233	333	409	582	776	1293	1939	2613	3394	4978
4793	ADE13	1.2207	140719	0.422085	0.992823	34.3763	NA	2	11	0	93	109	176	257	343	505	863	1207	2250	3197	0
4794	ADE13	1.2207	140719	0.480874	0.995624	423.621	NA	2	18	0	116	124	118	224	265	418	752	1348	2069	3208	4893
4795	ADE13	1.2207	140719	0.467213	0.994502	518.725	NA	2	18	0	120	183	236	311	415	656	1178	2091	3021	4917	6933
4796	ADE13	1.2207	140719	0.478317	0.9951	737.629	NA	2	19	0	131	116	231	322	346	542	948	1780	2702	3981	6204
4797	ADE13	1.2207	140719	0.507089	0.994765	66.6852	NA	2	12	0	54	60	82	109	146	296	529	698	1258	2170	3601
4798	ADE13	1.2207	140719	0.452896	0.991511	65.2051	2.33057	1	13	234	292	336	379	481	686	1497	1893	3108	5250	7519	10848
4799	ADE13	1.2207	140719	0.398203	0.997934	30.4744	NA	2	11	0	215	273	375	566	824	1275	1879	2582	3869	6552	0
4800	ADE13	1.2207	140719	0.446372	0.967415	276.518	NA	2	16	0	113	110	193	263	444	429	1365	1415	2164	3840	5937
4801	ADE13	1.2207	140719	0.417707	0.978691	18.8551	NA	2	10	0	104	69	150	145	235	370	596	1073	1301	0	0
4802	ADE13	1.2207	140719	0.464924	0.95273	29.6346	NA	2	11	0	52	62	76	105	84	227	316	610	1092	1541	0
4803	ADE13	1.2207	140719	0.483937	0.994771	409.577	NA	2	17	0	134	123	148	261	500	724	1280	1874	2800	4731	7381
4804	ADE13	1.2207	140719	0.499236	0.985828	357.214	NA	2	17	0	159	173	209	306	562	730	1236	1574	2996	6234	10549
4805	ADE13	1.2207	140719	0.356292	0.990129	12.7636	NA	2	9	0	110	183	258	294	442	680	1064	1404	0	0	0
4806	ADE13	1.2207	140719	0.402938	0.961187	16.1515	NA	2	9	0	99	133	171	202	297	661	973	1599	0	0	0
4807	ADE13	1.2207	140719	0.480132	0.990901	206.71	NA	2	15	0	100	148	177	224	345	629	771	1238	2748	3739	6022
4808	ADE13	1.2207	140719	0.442365	0.994295	81.7714	NA	2	13	0	140	204	286	330	576	677	1202	1847	3058	4834	6822
4809	ADE13	1.2207	140719	0.507168	0.993645	185.371	NA	2	15	0	116	139	215	262	252	453	859	1407	2452	3735	5179
4810	ADE13	1.2207	140719	0.474184	0.988085	183.659	NA	2	15	0	88	105	124	180	220	400	569	673	1355	1863	3099
4811	ADE13	1.2207	140719	0.479526	0.986808	289.542	NA	2	15	0	118	174	256	434	617	757	1446	2549	4999	6081	9555
4812	ADE13	1.2207	140719	0.531353	0.997417	77.8281	NA	2	12	0	64	65	93	133	197	403	627	1029	1948	3272	4981
4813	ADE13	1.2207	140719	0.449428	0.982553	188.326	NA	2	15	0	86	125	169	195	287	372	980	1134	1834	2539	4425
4814	ADE13	1.2207	140719	0.470714	0.995241	613.584	NA	2	18	0	113	192	242	308	609	954	1332	2411	3847	5982	7477
4815	ADE13	1.2207	140719	0.453285	0.992425	1087.14	NA	2	20	0	101	104	194	320	459	597	842	1843	2528	3966	6193
4816	ADE13	1.2207	140719	0.436599	0.988855	390.569	NA	2	20	0	137	259	439	639	837	1183	2226	3504	4519	7341	9508
4817	ADE13	1.2207	140719	0.434234	0.985278	75.81	NA	2	13	0	100	119	196	241	331	737	768	1234	2338	3147	5036
4818	ADE13	1.2207	140719	0.488379	0.98993	85	NA	2	13	0	70	77	92	134	220	309	446	651	1387	2403	3496
4819	ADE13	1.2207	140719	0.48505	0.992809	628.264	NA	2	17	0	106	184	259	291	481	838	1606	2479	3512	5933	8293
4820	ADE13	1.2207	140719	0.489323	0.991177	157.827	NA	2	15	0	110	110	130	214	291	384	590	1029	1941	3487	4838
4821	ADE13	1.2207	140719	NA	NA	NA	NA	NA	NA	0	102	97	170	242	359	450	695	0	0	0	0
4822	ADE13	1.2207	140719	NA	NA	NA	NA	NA	NA	0	55	47	40	45	29	21	22	23	0	0	0
4823	ADE13	1.2207	140719	NA	NA	NA	NA	NA	NA	0	115	160	197	320	320	572	950	0	0	0	0
5424	ARP4	1.2207	140719	NA	NA	NA	NA	NA	NA	240	251	125	110	96	72	68	95	75	0	0	0
5425	ARP4	1.2207	140719	NA	NA	NA	NA	NA	NA	125	236	153	128	112	85	79	0	0	0	0	0
5426	ARP4	1.2207	140719	NA	NA	4.04762	NA	1	11	85	53	33	36	28	28	40	26	42	31	21	0
5427	ARP4	1.2207	140719	NA	NA	NA	NA	NA	NA	213	358	171	66	0	0	0	0	0	0	0	0
5428	ARP4	1.2207	140719	0.429664	0.998318	121.783	6.6982	1	20	340	337	343	348	358	446	457	583	683	871	1415	2275
5429	ARP4	1.2207	140719	NA	NA	NA	NA	NA	NA	0	80	67	69	45	46	59	0	0	0	0	0
5430	ARP4	1.2207	140719	NA	NA	NA	NA	NA	NA	0	72	28	39	48	93	223	347	420	369	752	830
5431	ARP4	1.2207	140719	0.355947	0.95479	114.776	NA	2	20	0	147	156	169	201	228	291	352	325	404	1053	1276
5432	ARP4	1.2207	140719	NA	NA	NA	NA	NA	NA	0	91	70	64	51	31	45	53	37	0	0	0
5433	ARP4	1.2207	140719	NA	NA	NA	NA	NA	NA	0	73	34	36	71	166	338	433	958	1117	1768	2345
5434	ARP4	1.2207	140719	NA	NA	NA	NA	NA	NA	0	0	99	72	55	48	56	39	39	0	0	0
5435	ARP4	1.2207	140719	NA	NA	NA	NA	NA	NA	0	0	0	42	33	31	27	30	22	27	43	21
5436	ARP4	1.2207	140719	NA	NA	NA	NA	NA	NA	307	211	184	81	92	128	139	126	106	106	138	104
5437	ARP4	1.2207	140719	NA	NA	3.40789	NA	1	14	259	247	161	139	126	119	115	91	111	82	112	113
5438	ARP4	1.2207	140719	0.473089	0.979125	201.698	4.71613	1	20	294	278	304	313	290	354	590	653	1251	2717	4355	5853
5439	ARP4	1.2207	140719	0.351177	0.994504	54.6924	4.04848	1	17	699	806	859	894	862	928	1444	1852	2841	4436	5884	8065
5440	ARP4	1.2207	140719	NA	NA	NA	NA	NA	NA	0	47	40	37	25	0	0	0	0	0	0	0
5441	ARP4	1.2207	140719	0.436681	0.977698	445.485	4.10001	1	20	269	274	240	165	197	494	751	994	1390	1990	3680	5175
5442	ARP4	1.2207	140719	0.3311	0.98755	121.713	3.76862	1	20	279	283	301	319	491	535	526	822	1119	1925	2290	2903
5443	ARP4	1.2207	140719	NA	NA	NA	NA	NA	NA	0	77	70	62	60	62	61	61	57	59	60	57
5444	ARP4	1.2207	140719	0.425552	0.954144	1008.77	NA	2	20	0	26	86	107	151	226	302	570	674	936	1212	1934
5445	ARP4	1.2207	140719	NA	NA	NA	NA	NA	NA	0	58	57	64	32	28	175	163	229	267	437	833
5446	ARP4	1.2207	140719	NA	NA	5.48387	NA	2	20	0	170	113	86	77	70	74	73	87	66	65	58
5447	ARP4	1.2207	140719	0.344173	0.995509	204.564	NA	2	20	0	165	249	324	360	460	618	833	1110	1658	2344	2988
5448	ARP4	1.2207	140719	0.501601	0.981729	31.9344	NA	2	11	0	84	76	61	124	228	422	600	1063	1642	1948	0
5707	CDC33	1.2207	140719	NA	NA	NA	NA	NA	NA	755	452	207	165	102	98	106	108	112	97	93	96
5708	CDC33	1.2207	140719	NA	NA	NA	NA	NA	NA	825	971	543	162	45	35	0	0	0	0	0	0
5709	CDC33	1.2207	140719	NA	NA	3.35714	NA	1	9	76	94	53	41	34	31	29	28	29	0	0	0
5710	CDC33	1.2207	140719	NA	NA	NA	NA	NA	NA	152	177	75	49	37	38	23	32	30	24	24	0
5711	CDC33	1.2207	140719	NA	NA	NA	NA	NA	NA	460	601	156	123	73	22	0	0	0	0	0	0
5712	CDC33	1.2207	140719	NA	NA	NA	NA	NA	NA	539	224	108	65	0	0	0	0	0	0	0	0
5713	CDC33	1.2207	140719	NA	NA	NA	NA	NA	NA	108	273	189	48	32	0	0	0	0	0	0	0
5714	CDC33	1.2207	140719	0.402812	0.983813	27.9407	0.9039	1	10	236	290	462	528	682	1154	1744	2634	4545	6594	0	0
5715	CDC33	1.2207	140719	0.482592	0.990056	303.19	1.15584	1	18	153	243	327	439	539	936	1326	2960	4248	7137	10587	13658
5716	CDC33	1.2207	140719	0.41892	0.99805	389.741	0.305394	1	20	158	274	397	475	757	1212	1733	2494	3758	5967	9688	13103
5717	CDC33	1.2207	140719	0.40728	0.99311	139.655	0.876815	1	14	261	385	471	684	1042	1473	2414	2805	4312	7468	11200	15644
5718	CDC33	1.2207	140719	0.442185	0.998849	65.566	1.60341	1	12	159	225	254	339	458	717	1148	1763	2609	3900	6743	10425
5719	CDC33	1.2207	140719	0.432567	0.995851	68.9053	1.15516	1	12	243	304	447	507	863	1441	1787	3020	4928	7359	10791	16744
5720	CDC33	1.2207	140719	0.390203	0.959957	23.4961	0.354796	1	9	258	417	505	755	757	1294	2216	3956	6062	0	0	0
5721	CDC33	1.2207	140719	NA	NA	NA	NA	NA	NA	187	247	393	361	661	0	0	0	0	0	0	0
5722	CDC33	1.2207	140719	NA	NA	4.61538	NA	2	13	0	120	90	71	78	67	60	42	41	33	41	26
5723	CDC33	1.2207	140719	NA	NA	NA	NA	NA	NA	0	337	81	54	41	0	0	0	0	0	0	0
5724	CDC33	1.2207	140719	0.506499	0.996228	72.9077	NA	2	12	0	65	78	101	134	207	333	491	929	1464	2524	4739
5725	CDC33	1.2207	140719	0.512459	0.99184	841.138	NA	2	20	0	80	98	111	134	239	442	571	856	1687	3162	5072
5726	CDC33	1.2207	140719	0.367716	0.989944	13.3467	NA	2	9	0	225	337	463	592	789	1386	2117	3003	0	0	0
5727	CDC33	1.2207	140719	0.395853	0.978811	15.2198	NA	2	9	0	232	379	368	595	1064	1448	2544	3531	0	0	0
5728	CDC33	1.2207	140719	0.392605	0.996325	121.22	NA	2	18	0	118	131	185	300	425	555	872	1349	2148	2555	3835
5729	CDC33	1.2207	140719	0.473114	0.996038	283.43	NA	2	19	0	179	295	363	457	741	1114	1966	3539	5061	8229	11494
5730	CDC33	1.2207	140719	0.454427	0.988097	34.6715	NA	2	10	0	207	323	420	593	857	1768	2576	4055	7177	0	0
5731	CDC33	1.2207	140719	NA	NA	NA	NA	NA	NA	0	133	124	112	106	102	103	101	94	97	97	92
5732	CDC33	1.2207	140719	0.46264	0.996753	122.235	NA	2	14	0	251	385	391	704	1220	1839	2834	4388	6608	11054	18409
5733	CDC33	1.2207	140719	0.474352	0.997477	201.692	NA	2	16	0	130	194	240	297	461	782	1114	1787	3170	5446	7744
5734	CDC33	1.2207	140719	0.597755	0.988103	319.88	NA	2	16	0	106	120	83	119	311	517	1175	1702	3140	4484	5951
5735	CDC33	1.2207	140719	0.467832	0.997012	173.628	NA	2	16	0	188	204	287	572	810	1317	2124	3178	5342	7390	9790
5736	CDC33	1.2207	140719	NA	NA	NA	NA	NA	NA	0	199	256	453	154	141	124	151	127	133	113	86
5737	CDC33	1.2207	140719	0.437612	0.996354	277.26	NA	2	19	0	300	413	499	647	1167	1853	2742	3921	6838	9940	13986
5738	CDC33	1.2207	140719	NA	NA	NA	NA	NA	NA	0	285	322	384	523	629	2470	0	0	0	0	0
5739	CDC33	1.2207	140719	NA	NA	NA	NA	NA	NA	0	0	100	85	75	71	74	65	46	64	54	45
5740	CDC33	1.2207	140719	NA	NA	NA	NA	NA	NA	0	0	0	57	36	46	40	25	0	0	0	0
5741	CDC33	1.2207	140719	NA	NA	NA	NA	NA	NA	156	140	103	78	49	21	0	0	0	0	0	0
5742	CDC33	1.2207	140719	NA	NA	5.2766	NA	1	17	248	176	203	110	90	68	94	86	47	49	77	52
5743	CDC33	1.2207	140719	0.506412	0.990446	177.121	2.74599	1	15	281	386	427	426	678	858	1356	2233	4561	8574	10712	16707
5744	CDC33	1.2207	140719	0.406003	0.98812	639.317	0.523552	1	20	221	319	420	813	734	1525	2190	3444	4728	6720	10367	14408
5745	CDC33	1.2207	140719	NA	NA	NA	NA	NA	NA	0	148	133	61	33	0	0	0	0	0	0	0
5746	CDC33	1.2207	140719	NA	NA	NA	NA	NA	NA	0	160	159	148	71	58	48	41	54	32	26	35
[truncated: 153,442 more rows]
