# Supplementary material for: Essential gene disruptions reveal complex relationships between phenotypic robustness, pleiotropy, and fitness
Source: Mol Syst Biol. 2015 Jan 21;11(1):773. doi: 10.15252/msb.20145264 (PMC4332149; doi:10.15252/msb.20145264)
Supplement: Supplementary file 17 [file msb0011-0773-sd17.xlsx]

## Sheet: tet.pp.data.csv
	Dox	Gene	MeanGrowthRate	PhenotypicPotential
1	0.610352	ADE13	0.438994	0.921375
2	1.2207	ADE13	0.431765	0.609797
3	2.44141	ADE13	0.419437	-0.0963089
4	4.88281	ADE13	0.437903	-0.308384
5	9.76562	ADE13	0.428571	0.400929
6	19.5312	ADE13	0.424705	0.0203822
7	39.0625	ADE13	0.435905	-0.645302
8	78.125	ADE13	0.416194	-0.0847138
9	156.25	ADE13	0.414581	0.97365
10	312.5	ADE13	0.412699	0.86261
11	625	ADE13	0.404607	1.16136
12	1250	ADE13	0.324824	1.03393
13	2500	ADE13	0.197386	1.29037
14	5000	ADE13	0.152806	1.47621
15	10000	ADE13	0.150579	1.39381
16	20000	ADE13	0.14685	NA
17	0.610352	ARP4	0.381213	1.2159
18	1.2207	ARP4	0.33595	1.5923
19	2.44141	ARP4	0.351584	1.80069
20	4.88281	ARP4	0.34875	2.07053
21	9.76562	ARP4	0.34049	1.54165
22	19.5312	ARP4	0.303731	1.49083
23	39.0625	ARP4	0.324591	2.49804
24	78.125	ARP4	0.294057	1.60502
25	156.25	ARP4	0.253186	2.19934
26	312.5	ARP4	0.212321	1.72885
27	625	ARP4	0.190518	1.85146
28	1250	ARP4	0.140443	NA
29	2500	ARP4	0.152884	NA
30	5000	ARP4	0.133653	NA
31	10000	ARP4	0.141997	NA
32	20000	ARP4	0.157934	NA
33	0.610352	CDC33	0.439551	0.14891
34	1.2207	CDC33	0.429299	0.0682003
35	2.44141	CDC33	0.431676	0.350316
36	4.88281	CDC33	0.430838	0.164135
37	9.76562	CDC33	0.439133	-0.0598295
38	19.5312	CDC33	0.424834	0.367669
39	39.0625	CDC33	0.405555	1.24635
40	78.125	CDC33	0.377454	0.876163
41	156.25	CDC33	0.332607	1.18456
42	312.5	CDC33	0.296519	1.34351
43	625	CDC33	0.222135	1.63963
44	1250	CDC33	0.177904	NA
45	2500	CDC33	0.306254	NA
46	5000	CDC33	0.174822	NA
47	10000	CDC33	0.125023	NA
48	20000	CDC33	NA	NA
49	0.610352	CDC53	0.414589	0.631824
50	1.2207	CDC53	0.406387	1.13306
51	2.44141	CDC53	0.411872	1.14514
52	4.88281	CDC53	0.395094	0.859037
53	9.76562	CDC53	0.409848	0.660802
54	19.5312	CDC53	0.402667	1.2132
55	39.0625	CDC53	0.381872	1.11361
56	78.125	CDC53	0.367697	0.80483
57	156.25	CDC53	0.348561	0.939435
58	312.5	CDC53	0.321871	1.38661
59	625	CDC53	0.293371	1.09806
60	1250	CDC53	0.29203	1.85545
61	2500	CDC53	0.264378	1.47264
62	5000	CDC53	0.287084	1.54739
63	10000	CDC53	0.268975	1.78862
64	20000	CDC53	0.283183	1.02949
65	0.610352	DED1	0.420769	0.508692
66	1.2207	DED1	0.39736	0.893617
67	2.44141	DED1	0.395075	0.855286
68	4.88281	DED1	0.376594	0.459843
69	9.76562	DED1	0.376645	0.114487
70	19.5312	DED1	0.354007	0.556037
71	39.0625	DED1	0.337516	0.436914
72	78.125	DED1	0.279184	1.50176
73	156.25	DED1	0.23198	1.32463
74	312.5	DED1	0.169542	1.50142
75	625	DED1	0.159019	NA
76	1250	DED1	0.13417	2.19756
77	2500	DED1	0.108025	1.99665
78	5000	DED1	NA	2.37069
79	10000	DED1	NA	NA
80	20000	DED1	0.201203	2.59472
81	0.610352	NSE1	0.434397	0.526628
82	1.2207	NSE1	0.426309	0.616526
83	2.44141	NSE1	0.416635	0.445959
84	4.88281	NSE1	0.414916	0.196797
85	9.76562	NSE1	0.418101	0.316416
86	19.5312	NSE1	0.408533	0.390758
87	39.0625	NSE1	0.398288	0.362831
88	78.125	NSE1	0.386192	0.808556
89	156.25	NSE1	0.372117	0.679212
90	312.5	NSE1	0.348303	1.19932
91	625	NSE1	0.325664	1.02294
92	1250	NSE1	0.312836	1.10044
93	2500	NSE1	0.306177	1.17507
94	5000	NSE1	0.311132	1.34346
95	10000	NSE1	0.308672	1.2785
96	20000	NSE1	0.311251	1.04244
97	0.610352	POL5	0.426176	-0.229752
98	1.2207	POL5	0.42576	0.203349
99	2.44141	POL5	0.435442	0.428679
100	4.88281	POL5	0.42621	-0.0729473
101	9.76562	POL5	0.432088	0.168265
102	19.5312	POL5	0.427476	-0.530644
103	39.0625	POL5	0.418314	-0.0994847
104	78.125	POL5	0.402122	0.327047
105	156.25	POL5	0.380799	0.441575
106	312.5	POL5	0.355044	0.366885
107	625	POL5	0.305129	-0.0290806
108	1250	POL5	0.264236	0.213962
109	2500	POL5	0.192462	0.289444
110	5000	POL5	0.171824	-0.203079
111	10000	POL5	0.171907	0.965448
112	20000	POL5	0.165961	NA
113	0.610352	PTA1	0.375777	0.57383
114	1.2207	PTA1	0.379255	0.743959
115	2.44141	PTA1	0.365884	1.16965
116	4.88281	PTA1	0.375802	1.01986
117	9.76562	PTA1	0.371333	0.206824
118	19.5312	PTA1	0.364984	NA
119	39.0625	PTA1	0.359086	NA
120	78.125	PTA1	0.352703	1.36708
121	156.25	PTA1	0.3806	NA
122	312.5	PTA1	0.366643	NA
123	625	PTA1	0.359246	NA
124	1250	PTA1	0.320731	NA
125	2500	PTA1	0.268907	NA
126	5000	PTA1	0.246665	NA
127	10000	PTA1	0.268069	NA
128	20000	PTA1	0.271433	NA
129	0.610352	RNA1	0.424152	0.431263
130	1.2207	RNA1	0.416003	0.12394
131	2.44141	RNA1	0.41372	0.157348
132	4.88281	RNA1	0.40495	0.226078
133	9.76562	RNA1	0.401817	1.43738
134	19.5312	RNA1	0.393405	0.739258
135	39.0625	RNA1	0.372755	1.32551
136	78.125	RNA1	0.39174	0.773036
137	156.25	RNA1	0.378103	1.76082
138	312.5	RNA1	0.366793	NA
139	625	RNA1	0.334796	NA
140	1250	RNA1	0.172348	NA
141	2500	RNA1	NA	NA
142	5000	RNA1	NA	NA
143	10000	RNA1	NA	NA
144	20000	RNA1	0.140044	NA
145	0.610352	RPP1	0.436957	-0.110745
146	1.2207	RPP1	0.415807	0.109852
147	2.44141	RPP1	0.416593	0.335531
148	4.88281	RPP1	0.414424	-0.223979
149	9.76562	RPP1	0.428024	-0.10202
150	19.5312	RPP1	0.426164	0.567289
151	39.0625	RPP1	0.421542	0.830914
152	78.125	RPP1	0.409446	0.407377
153	156.25	RPP1	0.39514	0.714501
154	312.5	RPP1	0.362536	1.10489
155	625	RPP1	0.313358	1.14117
156	1250	RPP1	0.209025	2.18289
157	2500	RPP1	0.123969	1.75125
158	5000	RPP1	0.135539	NA
159	10000	RPP1	0.111412	NA
160	20000	RPP1	NA	NA
161	0.610352	RSC8	0.371291	0.824307
162	1.2207	RSC8	0.350298	0.901788
163	2.44141	RSC8	0.356785	1.0985
164	4.88281	RSC8	0.35894	0.911935
165	9.76562	RSC8	0.336184	0.820146
166	19.5312	RSC8	0.326206	0.989788
167	39.0625	RSC8	0.325504	0.706652
168	78.125	RSC8	0.311173	0.963599
169	156.25	RSC8	0.290272	0.909954
170	312.5	RSC8	0.301537	1.1775
171	625	RSC8	0.288118	1.14532
172	1250	RSC8	0.239564	1.0745
173	2500	RSC8	0.172789	1.91051
174	5000	RSC8	0.17484	NA
175	10000	RSC8	NA	NA
176	20000	RSC8	NA	NA
177	0.610352	SDA1	0.439077	0.581948
178	1.2207	SDA1	0.42127	0.0821114
179	2.44141	SDA1	0.432469	0.347441
180	4.88281	SDA1	0.435548	-0.860692
181	9.76562	SDA1	0.441476	-0.138931
182	19.5312	SDA1	0.437071	NA
183	39.0625	SDA1	0.423011	0.938739
184	78.125	SDA1	0.411971	0.87913
185	156.25	SDA1	0.388435	-0.0102199
186	312.5	SDA1	0.353838	0.0942943
187	625	SDA1	0.320092	NA
188	1250	SDA1	0.245892	-0.0325341
189	2500	SDA1	0.150921	-0.0588485
190	5000	SDA1	0.132312	NA
191	10000	SDA1	0.141251	NA
192	20000	SDA1	0.133445	NA
193	0.610352	SEC4	0.43617	0.820635
194	1.2207	SEC4	0.429301	0.505294
195	2.44141	SEC4	0.424761	0.235816
196	4.88281	SEC4	0.422702	0.45541
197	9.76562	SEC4	0.410391	0.674195
198	19.5312	SEC4	0.41938	0.380454
199	39.0625	SEC4	0.398977	0.698536
200	78.125	SEC4	0.383698	0.876081
201	156.25	SEC4	0.366873	0.968272
202	312.5	SEC4	0.36383	1.15182
203	625	SEC4	0.353128	1.45488
204	1250	SEC4	0.326138	1.6812
205	2500	SEC4	0.298501	1.33638
206	5000	SEC4	0.26277	1.58835
207	10000	SEC4	NA	NA
208	20000	SEC4	0.100998	NA
209	0.610352	SSU72	0.402325	0.695541
210	1.2207	SSU72	0.390466	0.640508
211	2.44141	SSU72	0.396959	0.586335
212	4.88281	SSU72	0.381202	0.622754
213	9.76562	SSU72	0.402673	0.950378
214	19.5312	SSU72	0.388215	0.300977
215	39.0625	SSU72	0.388307	0.95378
216	78.125	SSU72	0.379138	1.26992
217	156.25	SSU72	0.358006	1.1091
218	312.5	SSU72	0.354687	1.49779
219	625	SSU72	0.287771	2.05371
220	1250	SSU72	0.238222	1.5011
221	2500	SSU72	0.231157	2.02083
222	5000	SSU72	0.254885	2.47079
223	10000	SSU72	0.244197	2.28082
224	20000	SSU72	0.245261	1.59321
225	0.610352	UBA1	0.432486	0.151074
226	1.2207	UBA1	0.423617	0.0318334
227	2.44141	UBA1	0.42629	0.597635
228	4.88281	UBA1	0.42596	0.448989
229	9.76562	UBA1	0.421302	0.405999
230	19.5312	UBA1	0.420803	0.570309
231	39.0625	UBA1	0.411848	0.185224
232	78.125	UBA1	0.387072	0.668977
233	156.25	UBA1	0.369483	1.11631
234	312.5	UBA1	0.349979	1.20479
235	625	UBA1	0.297253	2.09945
236	1250	UBA1	NA	NA
237	2500	UBA1	NA	NA
238	5000	UBA1	NA	NA
239	10000	UBA1	0.202408	NA
240	20000	UBA1	0.307649	-0.299193
241	0.610352	VAS1	0.433581	0.612986
242	1.2207	VAS1	0.428772	0.818964
243	2.44141	VAS1	0.434814	0.918216
244	4.88281	VAS1	0.434659	-0.0300929
245	9.76562	VAS1	0.430289	0.273358
246	19.5312	VAS1	0.430886	-0.108409
247	39.0625	VAS1	0.424402	0.162188
248	78.125	VAS1	0.412842	0.133386
249	156.25	VAS1	0.390475	0.655176
250	312.5	VAS1	0.363234	1.01785
251	625	VAS1	0.345826	1.43228
252	1250	VAS1	0.305246	1.11295
253	2500	VAS1	0.214465	NA
254	5000	VAS1	0.152742	NA
255	10000	VAS1	0.116334	NA
256	20000	VAS1	0.148055	NA
257	0.610352	YGR198W	0.421491	0.220149
258	1.2207	YGR198W	0.426144	0.597084
259	2.44141	YGR198W	0.433697	0.896408
260	4.88281	YGR198W	0.42408	0.068516
261	9.76562	YGR198W	0.432848	0.525518
262	19.5312	YGR198W	0.419477	0.929395
263	39.0625	YGR198W	0.412325	0.232588
264	78.125	YGR198W	0.381942	1.07417
265	156.25	YGR198W	0.338352	0.463932
266	312.5	YGR198W	0.290761	0.606174
267	625	YGR198W	0.239405	0.808448
268	1250	YGR198W	0.186331	1.15553
269	2500	YGR198W	0.161395	0.723883
270	5000	YGR198W	0.169991	1.20933
271	10000	YGR198W	0.162806	1.41908
272	20000	YGR198W	0.162104	1.45725
273	0.610352	ARC40	0.440798	0.983856
274	1.2207	ARC40	0.437245	0.754864
275	2.44141	ARC40	0.434785	0.716438
276	4.88281	ARC40	0.43034	0.914427
277	9.76562	ARC40	0.441978	1.04286
278	19.5312	ARC40	0.406708	0.789825
279	39.0625	ARC40	0.419211	0.693982
280	78.125	ARC40	0.40114	0.599064
281	156.25	ARC40	0.355548	0.352122
282	312.5	ARC40	0.326522	NA
283	625	ARC40	0.414922	NA
284	1250	ARC40	0.32395	NA
285	2500	ARC40	0.39703	NA
286	5000	ARC40	0.406875	NA
287	10000	ARC40	NA	NA
288	20000	ARC40	0.347311	NA
289	0.610352	CDC42	0.417494	1.16143
290	1.2207	CDC42	0.386548	1.47506
291	2.44141	CDC42	0.373716	1.45499
292	4.88281	CDC42	0.378862	1.74832
293	9.76562	CDC42	0.401571	1.09973
294	19.5312	CDC42	0.385784	1.06283
295	39.0625	CDC42	0.360529	0.984193
296	78.125	CDC42	0.332981	1.44659
297	156.25	CDC42	0.321676	1.83772
298	312.5	CDC42	0.295978	1.95667
299	625	CDC42	0.279061	NA
300	1250	CDC42	0.174462	NA
301	2500	CDC42	NA	NA
302	5000	CDC42	NA	NA
303	10000	CDC42	NA	NA
304	20000	CDC42	NA	NA
305	0.610352	CDC6	0.32832	1.62329
306	1.2207	CDC6	0.30751	1.83663
307	2.44141	CDC6	0.305621	2.10628
308	4.88281	CDC6	0.28877	2.09153
309	9.76562	CDC6	0.307263	2.07051
310	19.5312	CDC6	0.208375	NA
311	39.0625	CDC6	0.214955	NA
312	78.125	CDC6	0.236572	NA
313	156.25	CDC6	0.227055	NA
314	312.5	CDC6	0.32885	NA
315	625	CDC6	0.358331	NA
316	1250	CDC6	NA	NA
317	2500	CDC6	NA	NA
318	5000	CDC6	0.101322	NA
319	10000	CDC6	NA	NA
320	20000	CDC6	NA	NA
321	0.610352	DOP1	0.413125	0.939391
322	1.2207	DOP1	0.442029	0.379636
323	2.44141	DOP1	0.420164	0.601238
324	4.88281	DOP1	0.425433	0.704395
325	9.76562	DOP1	0.434865	0.396308
326	19.5312	DOP1	0.441668	-0.166702
327	39.0625	DOP1	0.421972	0.166848
328	78.125	DOP1	0.413074	0.349318
329	156.25	DOP1	0.415522	0.467786
330	312.5	DOP1	0.38694	0.312583
331	625	DOP1	0.3603	0.671461
332	1250	DOP1	0.332889	0.742358
333	2500	DOP1	0.309259	0.802295
334	5000	DOP1	0.274483	-0.136041
335	10000	DOP1	0.261846	NA
336	20000	DOP1	0.2174	1.04662
337	0.610352	LCB2	0.430484	0.651499
338	1.2207	LCB2	0.430663	0.685026
339	2.44141	LCB2	0.42451	0.960542
340	4.88281	LCB2	0.405182	0.138966
341	9.76562	LCB2	0.40458	-0.100093
342	19.5312	LCB2	0.405169	-0.228842
343	39.0625	LCB2	0.40031	-0.173544
344	78.125	LCB2	0.38212	-0.0473176
345	156.25	LCB2	0.370202	-0.186377
346	312.5	LCB2	0.347967	-0.396546
347	625	LCB2	0.338431	0.0284055
348	1250	LCB2	0.305087	0.703784
349	2500	LCB2	0.253631	-0.0261874
350	5000	LCB2	0.215642	0.501402
351	10000	LCB2	0.214786	1.14044
352	20000	LCB2	0.161038	NA
353	0.610352	NAF1	0.431049	0.900186
354	1.2207	NAF1	0.435425	1.01404
355	2.44141	NAF1	0.425989	1.16253
356	4.88281	NAF1	0.421182	0.721241
357	9.76562	NAF1	0.432847	0.721793
358	19.5312	NAF1	0.423496	0.143619
359	39.0625	NAF1	0.413851	-0.128039
360	78.125	NAF1	0.387433	0.0754352
361	156.25	NAF1	0.331275	0.678764
362	312.5	NAF1	0.235901	0.64781
363	625	NAF1	0.167417	0.0659385
364	1250	NAF1	0.135948	0.662487
365	2500	NAF1	0.128632	1.85456
366	5000	NAF1	0.13042	NA
367	10000	NAF1	0.120973	NA
368	20000	NAF1	0.137785	NA
369	0.610352	PFY1	0.423394	0.846475
370	1.2207	PFY1	0.439805	1.11882
371	2.44141	PFY1	0.424107	1.24719
372	4.88281	PFY1	0.406477	0.959084
373	9.76562	PFY1	0.416424	0.938244
374	19.5312	PFY1	0.415675	1.41342
375	39.0625	PFY1	0.399461	1.08604
376	78.125	PFY1	0.406864	0.836366
377	156.25	PFY1	0.36328	1.24208
378	312.5	PFY1	0.318268	1.02913
379	625	PFY1	0.331217	1.2065
380	1250	PFY1	0.312485	0.742622
381	2500	PFY1	0.285628	1.16219
382	5000	PFY1	0.265987	1.39599
383	10000	PFY1	0.244627	0.621148
384	20000	PFY1	0.191286	0.963546
385	0.610352	PLP2	0.433216	0.889389
386	1.2207	PLP2	0.436427	0.734211
387	2.44141	PLP2	0.422295	0.68471
388	4.88281	PLP2	0.419169	0.312031
389	9.76562	PLP2	0.429984	0.254622
390	19.5312	PLP2	0.432028	0.283979
391	39.0625	PLP2	0.40063	0.376542
392	78.125	PLP2	0.384983	0.684761
393	156.25	PLP2	0.387322	0.703358
394	312.5	PLP2	0.335964	0.685358
395	625	PLP2	0.290949	0.481733
396	1250	PLP2	0.254908	0.944689
397	2500	PLP2	0.243947	1.39592
398	5000	PLP2	0.234283	1.23134
399	10000	PLP2	0.251339	1.41553
400	20000	PLP2	0.212098	1.32894
401	0.610352	POL1	0.395476	1.86366
402	1.2207	POL1	0.368365	1.3598
403	2.44141	POL1	0.384772	1.61136
404	4.88281	POL1	0.362329	1.6172
405	9.76562	POL1	0.373586	1.27083
406	19.5312	POL1	0.355513	1.27887
407	39.0625	POL1	0.357094	1.40194
408	78.125	POL1	0.333038	1.94989
409	156.25	POL1	0.27867	0.951406
410	312.5	POL1	0.240559	1.7514
411	625	POL1	0.190349	NA
412	1250	POL1	0.136735	NA
413	2500	POL1	0.131156	NA
414	5000	POL1	NA	NA
415	10000	POL1	NA	NA
416	20000	POL1	NA	NA
417	0.610352	POL30	0.430319	1.04774
418	1.2207	POL30	0.43853	1.26337
419	2.44141	POL30	0.411419	1.31919
420	4.88281	POL30	0.417623	1.18844
421	9.76562	POL30	0.419623	0.974052
422	19.5312	POL30	0.406965	1.33617
423	39.0625	POL30	0.400779	0.817501
424	78.125	POL30	0.379601	1.6442
425	156.25	POL30	0.373487	1.45603
426	312.5	POL30	0.368549	1.23774
427	625	POL30	0.369815	0.887879
428	1250	POL30	0.333939	1.41863
429	2500	POL30	0.271801	NA
430	5000	POL30	0.22077	NA
431	10000	POL30	0.204839	1.7863
432	20000	POL30	0.180864	NA
433	0.610352	PRP39	0.430663	0.875686
434	1.2207	PRP39	0.431907	0.73312
435	2.44141	PRP39	0.425602	0.591797
436	4.88281	PRP39	0.430865	0.535884
437	9.76562	PRP39	0.43155	0.389442
438	19.5312	PRP39	0.4252	0.230559
439	39.0625	PRP39	0.419333	0.213212
440	78.125	PRP39	0.405695	-0.293088
441	156.25	PRP39	0.370466	0.404995
442	312.5	PRP39	0.352284	0.409254
443	625	PRP39	0.304171	0.400345
444	1250	PRP39	0.279052	0.369596
445	2500	PRP39	0.305231	1.13314
446	5000	PRP39	0.266056	0.497651
447	10000	PRP39	0.307422	0.410942
448	20000	PRP39	0.263261	0.177543
449	0.610352	RPC40	0.413418	0.87302
450	1.2207	RPC40	0.409563	1.00658
451	2.44141	RPC40	0.395484	0.335979
452	4.88281	RPC40	0.396657	0.0443762
453	9.76562	RPC40	0.41008	0.203281
454	19.5312	RPC40	0.415283	0.249434
455	39.0625	RPC40	0.404874	-0.264638
456	78.125	RPC40	0.413502	0.243838
457	156.25	RPC40	0.415176	0.537513
458	312.5	RPC40	0.409217	0.305803
459	625	RPC40	0.417291	-0.010184
460	1250	RPC40	0.409505	-0.260944
461	2500	RPC40	0.406805	0.0964015
462	5000	RPC40	0.413181	-0.434567
463	10000	RPC40	0.414219	-0.257643
464	20000	RPC40	0.409927	0.253332
465	0.610352	RPN8	0.38371	0.769252
466	1.2207	RPN8	0.384454	0.835608
467	2.44141	RPN8	0.373519	1.40953
468	4.88281	RPN8	0.368764	0.788984
469	9.76562	RPN8	0.374272	1.11662
470	19.5312	RPN8	0.387693	1.07417
471	39.0625	RPN8	0.353399	1.01981
472	78.125	RPN8	0.329462	1.23756
473	156.25	RPN8	0.293339	1.72967
474	312.5	RPN8	0.289191	NA
475	625	RPN8	0.108329	NA
476	1250	RPN8	0.459871	NA
477	2500	RPN8	0.186813	NA
478	5000	RPN8	0.388348	-0.474437
479	10000	RPN8	0.3813	0.152685
480	20000	RPN8	0.472614	NA
481	0.610352	RPO31	0.42987	0.702606
482	1.2207	RPO31	0.417428	1.25119
483	2.44141	RPO31	0.411056	0.338226
484	4.88281	RPO31	0.419903	0.533098
485	9.76562	RPO31	0.399675	0.573448
486	19.5312	RPO31	0.402176	0.672883
487	39.0625	RPO31	0.393398	-0.155327
488	78.125	RPO31	0.376567	-0.844896
489	156.25	RPO31	0.360102	0.584039
490	312.5	RPO31	0.327051	NA
491	625	RPO31	0.272862	NA
492	1250	RPO31	0.281097	NA
493	2500	RPO31	NA	NA
494	5000	RPO31	NA	NA
495	10000	RPO31	NA	NA
496	20000	RPO31	NA	NA
497	0.610352	RRN3	0.324714	1.17049
498	1.2207	RRN3	0.35017	1.04058
499	2.44141	RRN3	0.338851	0.916267
500	4.88281	RRN3	0.36152	1.05923
501	9.76562	RRN3	0.364405	0.462754
502	19.5312	RRN3	0.367397	0.744281
503	39.0625	RRN3	0.399921	-0.176428
504	78.125	RRN3	0.381828	-0.183079
505	156.25	RRN3	0.314959	0.0273823
506	312.5	RRN3	0.27994	-0.387291
507	625	RRN3	0.234873	-0.306611
508	1250	RRN3	0.22512	0.166297
509	2500	RRN3	0.271693	-0.129575
510	5000	RRN3	0.269894	0.0755521
511	10000	RRN3	0.266248	0.471421
512	20000	RRN3	0.281635	0.650103
513	0.610352	SEC11	0.424941	1.12175
514	1.2207	SEC11	0.39291	0.977505
515	2.44141	SEC11	0.382299	1.19717
516	4.88281	SEC11	0.382139	0.50058
517	9.76562	SEC11	0.376106	1.20127
518	19.5312	SEC11	0.33615	0.355529
519	39.0625	SEC11	0.324674	1.10257
520	78.125	SEC11	0.3013	NA
521	156.25	SEC11	0.313472	NA
522	312.5	SEC11	0.281417	NA
523	625	SEC11	0.226732	NA
524	1250	SEC11	0.119964	NA
525	2500	SEC11	NA	NA
526	5000	SEC11	NA	NA
527	10000	SEC11	NA	NA
528	20000	SEC11	NA	NA
529	0.610352	SEC17	0.437748	0.828578
530	1.2207	SEC17	0.434086	0.724398
531	2.44141	SEC17	0.431254	0.476323
532	4.88281	SEC17	0.406667	0.74712
533	9.76562	SEC17	0.433417	0.743138
534	19.5312	SEC17	0.412602	0.721688
535	39.0625	SEC17	0.37775	1.00286
536	78.125	SEC17	0.390739	0.63173
537	156.25	SEC17	0.366262	1.01093
538	312.5	SEC17	0.358083	1.00374
539	625	SEC17	0.308315	NA
540	1250	SEC17	0.296967	NA
541	2500	SEC17	0.26846	NA
542	5000	SEC17	0.219015	NA
543	10000	SEC17	NA	NA
544	20000	SEC17	NA	NA
545	0.610352	R1158a	0.427452	-0.235996
546	1.2207	R1158a	0.426507	-0.399331
547	2.44141	R1158a	0.433036	-0.361921
548	4.88281	R1158a	0.432083	-0.449167
549	9.76562	R1158a	0.43103	-0.384337
550	19.5312	R1158a	0.431806	-0.301841
551	39.0625	R1158a	0.42776	-0.242464
552	78.125	R1158a	0.435115	-0.537555
553	156.25	R1158a	0.430586	-0.181288
554	312.5	R1158a	0.432181	-0.0793073
555	625	R1158a	0.43769	-0.152489
556	1250	R1158a	0.425148	-0.0804038
557	2500	R1158a	0.430602	-0.168835
558	5000	R1158a	0.4271	0.018759
559	10000	R1158a	0.438453	0.0482285
560	20000	R1158a	0.440612	-0.019715
561	0.610352	R1158b	0.417269	-0.38992
562	1.2207	R1158b	0.435242	-0.0469162
563	2.44141	R1158b	0.427983	-0.0479867
564	4.88281	R1158b	0.429932	-0.366701
565	9.76562	R1158b	0.428495	-0.0739613
566	19.5312	R1158b	0.430894	-0.491765
567	39.0625	R1158b	0.442479	-0.430198
568	78.125	R1158b	0.441137	-0.571447
569	156.25	R1158b	0.438765	-0.120973
570	312.5	R1158b	0.440728	-0.0985549
571	625	R1158b	0.440731	-0.261393
572	1250	R1158b	0.429061	-0.432269
573	2500	R1158b	0.434707	-0.24874
574	5000	R1158b	0.442162	-0.432353
575	10000	R1158b	0.439685	0.0961188
576	20000	R1158b	0.427402	-0.278926
577	0.610352	R1158c	0.419956	-0.565155
578	1.2207	R1158c	0.42633	-0.153578
579	2.44141	R1158c	0.427085	-0.0231479
580	4.88281	R1158c	0.433014	-0.288212
581	9.76562	R1158c	0.434121	-0.524098
582	19.5312	R1158c	0.429605	-0.781187
583	39.0625	R1158c	0.427621	-0.703866
584	78.125	R1158c	0.433859	-0.451036
585	156.25	R1158c	0.440114	-0.398837
586	312.5	R1158c	0.439622	-0.656291
587	625	R1158c	0.440127	-0.576175
588	1250	R1158c	0.433941	-0.488313
589	2500	R1158c	0.432404	-0.585594
590	5000	R1158c	0.449089	-0.458641
591	10000	R1158c	0.444369	-0.338985
592	20000	R1158c	0.413423	-0.0805845
593	0.610352	R1158d	0.425023	-0.469024
594	1.2207	R1158d	0.426839	0.361085
595	2.44141	R1158d	0.430473	0.0866341
596	4.88281	R1158d	0.434411	-0.443721
597	9.76562	R1158d	0.431632	-0.197155
598	19.5312	R1158d	0.433085	-0.666423
599	39.0625	R1158d	0.427987	-0.515347
600	78.125	R1158d	0.433558	-0.630872
601	156.25	R1158d	0.437492	-0.316542
602	312.5	R1158d	0.432434	-0.763539
603	625	R1158d	0.439096	-0.572223
604	1250	R1158d	0.433769	-0.530271
605	2500	R1158d	0.431971	-0.449119
606	5000	R1158d	0.433842	-0.509014
607	10000	R1158d	0.434106	0.0588376
608	20000	R1158d	0.43244	0.040998
609	0.610352	R1158e	0.419458	-0.109043
610	1.2207	R1158e	0.42539	-0.239473
611	2.44141	R1158e	0.423308	0.0178009
612	4.88281	R1158e	0.419901	-0.325155
613	9.76562	R1158e	0.437295	-0.459768
614	19.5312	R1158e	0.432177	-0.946418
615	39.0625	R1158e	0.43489	-0.316564
616	78.125	R1158e	0.432199	-0.859507
617	156.25	R1158e	0.434777	-0.427101
618	312.5	R1158e	0.433667	-0.833733
619	625	R1158e	0.429143	-0.762806
620	1250	R1158e	0.430984	-0.80669
621	2500	R1158e	0.427007	-0.468713
622	5000	R1158e	0.433542	-0.565645
623	10000	R1158e	0.427791	-0.462604
624	20000	R1158e	0.443028	-0.329937
625	0.610352	R1158f	0.419269	-0.34185
626	1.2207	R1158f	0.424074	-0.356846
627	2.44141	R1158f	0.426836	-0.15867
628	4.88281	R1158f	0.425283	-0.604834
629	9.76562	R1158f	0.434831	-0.411664
630	19.5312	R1158f	0.432391	-0.967782
631	39.0625	R1158f	0.434529	-0.697277
632	78.125	R1158f	0.433274	-1.20103
633	156.25	R1158f	0.443566	-0.435586
634	312.5	R1158f	0.432358	-0.750729
635	625	R1158f	0.436627	-0.783687
636	1250	R1158f	0.438032	-0.595171
637	2500	R1158f	0.425933	-0.934849
638	5000	R1158f	0.43607	-0.74764
639	10000	R1158f	0.437475	-0.549917
640	20000	R1158f	0.421133	-0.179045
641	0.610352	R1158g	0.416301	0.150558
642	1.2207	R1158g	0.421643	-0.878701
643	2.44141	R1158g	0.424777	-0.343107
644	4.88281	R1158g	0.427195	-0.426297
645	9.76562	R1158g	0.434887	-0.415677
646	19.5312	R1158g	0.436805	-0.874644
647	39.0625	R1158g	0.426806	-0.699404
648	78.125	R1158g	0.433543	-0.860995
649	156.25	R1158g	0.435516	-0.861314
650	312.5	R1158g	0.428885	-0.890248
651	625	R1158g	0.433057	-0.837432
652	1250	R1158g	0.438409	-0.752835
653	2500	R1158g	0.433835	-0.9542
654	5000	R1158g	0.428575	-0.791593
655	10000	R1158g	0.424383	-0.320624
656	20000	R1158g	0.427211	-0.704506
