# Supplementary material for: Essential gene disruptions reveal complex relationships between phenotypic robustness, pleiotropy, and fitness
Source: Mol Syst Biol. 2015 Jan 21;11(1):773. doi: 10.15252/msb.20145264 (PMC4332149; doi:10.15252/msb.20145264)
Supplement: Supplementary file 18 [file msb0011-0773-sd18.txt]

genes	C11.1_A	C12.1_A	C13_A	C103_A	C104_A	C115_A	C126_A	C127_A	D14.1_A	D15.1_A	D16.1_A	D17.1_A	D102_A	D105_A	D117_A	D127_A	D135_A	D147_A	D148_A	D154_A	D155_A	D173_A	D176_A	D179_A	D182_A	D188_A	D191_A	D194_A	C11.1_A1B	C11.2_A1B	C12.1_A1B	C12.2_A1B	C13_A1B	C101_A1B	C102_A1B	C103_A1B	C104_A1B	C105_A1B	C106_A1B	C107_A1B	C108_A1B	C109_A1B	C110_A1B	C111_A1B	C112_A1B	C113_A1B	C114_A1B	C115_A1B	C116_A1B
1	MAK16	438.570719602978	76.0472196195203	0.000186974093449132	25.342457127378	20.2871459702233	1.25117070057899	55.9305210918114	3.57650951199338	72.9015715467328	3029.5459057072	64.7493796526055	0.00115473454350703	14.6131893192721	0.576866264764268	2.5175144846981	14.9378479727047	3.01982191066998	0.217309724598842	0.260074988145695	38.4316056567126	41.2274713461149	5.9681306980976	10.4204404069479	4.37760447146402	2.4099713407775	1.26363179321754	43.2856496608768	1.50975933531845	493.10592459605	161.440754039497	69.689826561939	36.442177035009	0.00017083828518851	654.546678635548	108.545101759425	27.1620441678636	21.7217661436266	34.0737202567325	45.7093120502244	13.3486087746858	15.6511174045872	10.4149972504488	14.7649379825314	17.8045127154039	11.6519072755835	23.3830728956796	0.90270935953211	1.25518133393178
2	BRN1	422.348660714286	74.6705039910714	0.000198219395098214	25.0833277986607	19.707514165625	1.27504647901786	59.5883928571429	3.52678571428571	65.0285714285714	2713.93839285714	67.4736607142857	0.00109009148849107	14.2411407129464	0.567591293928571	2.26677486830357	14.563674728125	2.74979541339286	0.200542236879464	0.240644966505809	40.6970602329604	42.3064179052898	5.56910051607143	9.677662540625	4.12352615758929	2.37196821294643	1.19032957232143	44.1605905803571	1.53607711049107	489.832075471698	160.140566037736	69.4674198962264	36.3615296981132	0.000163496411339623	649.972641509434	108.24589859434	27.1706236584906	21.5108969943396	34.4165311586792	47.8129998661981	13.3283796660377	15.1442925880077	10.3650886735849	15.0981729437075	17.5065929560377	11.6420604254717	23.3254816310964	0.905427491876209	1.26748198679245
3	PGS1	427.259875259875	75.1928743866944	0.000211362945888773	25.2827094781705	19.758090233368	1.28249243191268	62.3783783783784	3.53482328482328	66.456340956341	2634.94646569647	64.1865904365904	0.0010229002956341	14.3095308102911	0.566037151611227	2.30423872245322	14.5914720405405	2.70516078014553	0.203914398217256	0.237459239022869	42.1727256378902	43.3751589118626	5.59190768087318	9.73151634407484	4.15468877910603	2.35330849844075	1.1326110010395	42.0920125779626	1.54255676683992	511.909926470588	159.801470588235	71.4893884834559	36.6740934126838	0.000175418389080882	671.711397058824	110.592162316176	27.8737981571691	21.9295905	35.5341133363971	48.9492171409926	13.4799772334559	15.1024126536632	10.4268870854779	15.6518987037684	17.3908229953768	11.9279420735294	22.7160305511521	0.925987228829686	1.27575346691176
4	USO1	425.599903938521	74.9233980931796	0.00020316764154659	25.1586531594621	19.7831021099904	1.27546054370797	58.9380403458213	3.54370797310279	63.043227665706	2610.31748318924	66.2675312199808	0.00111662793166186	14.3247077334294	0.569576950480307	2.37982382756964	14.5907644774256	2.78405915225744	0.212264779908742	0.243729801102552	42.1180080440399	43.618785399556	5.49944392267051	9.53223366330452	4.02643945100865	2.38321009990394	1.17821200048031	43.6077469884726	1.53904290264169	507.376068376068	158.678632478632	71.1494775982906	36.5798740547009	0.000183364438393162	666.054700854701	110.159142316239	27.6669221179487	21.911918265812	34.9994287373504	47.3814454294872	13.4030555683761	15.0852923598585	10.3831090034188	15.3037494550342	17.5495197111966	11.8272561452991	23.1708828656384	0.922720972944297	1.26776631452991
5	CDC53	453.733264675592	77.2740707723996	0.000188341922142122	25.7355946879506	20.5969823542739	1.2525398815654	67.7003089598352	3.51081359423275	72.9886714727085	2469.73223480947	56.8506694129763	0.00146277421548919	14.734187469619	0.572364168898043	2.51707042327497	15.0784941277034	3.05825687332647	0.215896190226804	0.259287103818369	41.2747634870864	43.9791353642553	6.0940954346035	10.6498116467559	4.23817753964985	2.5287414315139	1.3356195653965	37.0580490628218	1.5654033523172	528.709618874773	165.112522686025	72.6565636479129	37.1818896370236	0.0001804526246098	693.822141560799	112.264694646098	28.2184137604356	22.4091130362976	36.0542551568058	47.7031183010889	13.421241938294	15.8379621334623	10.527861061706	15.5333557318875	17.7432242867514	12.0238557785844	24.5082317114338	0.899774038220503	1.26456977858439
6	RPO21	450.995098039216	77.4071053104575	0.000216823531029412	25.7689595294118	20.4896581666667	1.26165891993464	59.5490196078431	3.69607843137255	72.6470588235294	3081.26960784314	66.25	0.00117842996748366	14.643950620915	0.567737518300654	2.43579007026144	14.9818677663399	2.88372797385621	0.207106306176471	0.243237715294118	41.7318763609797	42.0999318271186	5.90180528594771	10.3076564379085	4.37894084150327	2.37955878104575	1.24012395751634	43.7414845751634	1.52404352042484	519.340326340326	169.11655011655	71.9088493706294	37.5303470862471	0.000192165301048951	688.456876456876	111.885272657343	27.8226365780886	22.2594138648019	34.0596738916084	45.6520939002331	13.7784385384615	15.3481377826087	10.5980983543124	15.1158430552448	18.4261559473193	11.9729587342657	24.2593915724299	0.924490487391304	1.25249602564103
7	TPI1	476.825503355705	79.7645636987323	0.000203044152893363	26.7602330447427	20.9530863922446	1.28010886726324	75.3765846383296	3.64578672632364	72.7576435495899	2910.40492170022	63.9977628635347	0.00127935696548844	15.3322481685309	0.572567648023863	2.61663408724832	15.7432621245339	3.18952876957494	0.216297386472782	0.262540276231343	41.0441858568673	41.945587086534	6.02633175540641	10.5511639604773	4.3509618344519	2.46138123266219	1.33162249142431	42.0763847501864	1.5450465365399	535.750695088044	173.197405004634	73.2372003892493	38.4184007822057	0.000194251130982391	708.948100092678	114.085553920297	28.6380887442076	22.4668022428174	35.8127361295644	48.0618079828545	13.9643171797961	16.0785211399614	10.9136780926784	15.6556819678221	18.0379427069972	12.1517313419833	24.5982973702326	0.911014779247104	1.27963632252085
8	SLU7	451.57792721519	77.3661104588608	0.000197848099343354	26.0189761206487	20.3367900660601	1.28249988251582	60.8694620253165	3.57080696202532	64.9442246835443	2616.5565664557	64.1685126582279	0.00116194894463608	14.8029494426424	0.568416628678797	2.47268761629747	15.1194733975475	2.94855514438291	0.211711458219937	0.251308887562327	42.4202365405916	43.5466953247569	5.60959635917721	9.73964264042722	4.09352040071203	2.4018787096519	1.19477213488924	42.4063247112342	1.52447062650316	513.431758530184	156.964566929134	71.630829816273	36.315857605643	0.00017852541144357	670.396325459318	110.364434251969	27.9545974343832	21.9387473228346	34.5807736465879	47.5450616966535	13.3082381128609	15.1351521277322	10.4149746154856	15.2056815279659	17.7526131617454	12.0081960059055	22.5102761368352	0.919477881489071	1.27896761942257
9	TAF12	451.09375	77.5363550289352	0.000216894527204861	26.0130116296296	20.3011306626157	1.28556707002315	70.7922453703704	3.71469907407407	70.0503472222222	2929.69618055556	66.90625	0.00118069015653356	14.8764685081019	0.571765458043981	2.48701854456019	15.2014173912037	2.94103343981481	0.211112738773148	0.247780828921739	40.0804133006544	41.6230541404676	5.82966561342593	10.1972600318287	4.25525860069444	2.42028420659722	1.26002345891204	43.5846571990741	1.55214698975694	511.157443491816	162.321901792673	71.5127176773188	37.1941170576773	0.000206293500654716	673.479345284489	111.127828137178	27.9735631317225	21.868793381138	35.2112925120031	48.1224869170694	13.5946941644583	15.5655136893204	10.7215523226812	15.3240112296882	17.6143021588465	11.8467412727981	25.3638835736719	0.911661865671521	1.28485609898675
10	RSC3	519.908026755853	82.3907138294314	0.00011737809201505	26.5518893428094	23.1964198377926	1.14503717391304	101.760869565217	3.42224080267559	86.6053511705686	3687.75668896321	72.1513377926421	0.00134582316070234	14.9438093586957	0.562926431103679	2.43004500167224	15.5203006036789	3.25191872826087	0.193286037884615	0.258312302165552	44.1133056651224	45.7174849907234	6.53082300167224	11.4887325334448	4.68777508277592	2.4778314138796	1.59947919732441	47.6053977591973	1.56231113026756	571.945945945946	185.690690690691	74.4457093293293	38.9169222922923	0.000125066818258258	757.636636636637	115.784722792793	28.3331494414414	24.3826188018018	30.4252460561562	38.236544288008	13.8894634484484	16.8218945181724	11.5247535075075	13.5405575687788	20.2149744711812	12.3094555635636	24.3655158401606	0.857119601183801	1.16508976076076
11	YCG1	469.737765957447	78.9064203297872	0.000186326997643617	26.3193503861702	20.9825385393617	1.25743614893617	69.9797872340425	3.58829787234043	71.3558510638298	2749.6170212766	58.4377659574468	0.00130883407978723	15.0730723606383	0.572642488404255	2.59148821808511	15.4020274595745	3.09734907553191	0.218732202914894	0.260771963824468	41.0339392567908	42.9712405612868	5.97026454095745	10.436375193617	4.29471825531915	2.45682054255319	1.3195136712766	40.5778681755319	1.47459627335106	524.601407549584	170.201535508637	72.307173512476	37.7800961541907	0.000174383153698017	694.802943058221	112.512878598848	28.1254488035829	22.3365034484965	34.6184129549584	47.0315296840691	13.7510694632118	15.8329504717232	10.6394799852847	15.4388382476008	18.1740032062764	12.0455011554702	25.103992587941	0.909535340558882	1.26290782021753
12	RPT3	570.77752293578	86.9437086009174	0.000139977181811927	29.1902902989297	23.0456292377676	1.2673891559633	94.0879204892966	3.50382262996942	65.3967889908257	2555.21559633028	59.519877675841	0.000879151294617737	16.9446400068807	0.580410228593272	3.28601539449541	17.198315808104	3.65257890672783	0.252408253172783	0.279905908050459	43.9130037380062	44.9868001767981	5.45120942201835	9.52982104434251	4.15597046406728	2.3252246353211	1.23054200764526	39.9406083486239	1.50020460366972	616.347674418605	198.967441860465	78.8869395581395	40.785913977907	0.000140263291837209	815.31511627907	122.105369732558	30.7608786406977	24.1069354302326	31.4384000002326	43.8631472831395	14.733404827907	16.7801834686347	11.1744078860465	15.4931578407093	20.777648197907	13.2396509476744	26.0229841453488	0.91258054404674	1.2810175255814
13	POL5	452.52779893374	77.1658973495811	0.000195377152201066	25.7370155201828	20.5376853137852	1.25626042574257	64.4523990860625	3.5026656511805	71.2322924600152	2476.2185833968	59.3198781416603	0.00149867294516375	14.7030633335872	0.570657931911653	2.48222812185834	15.1138987022087	3.03234492079208	0.212173217006855	0.256538861911653	40.7978838672742	42.0342695736187	6.02435210891089	10.4738549322163	4.23726861766946	2.495427926885	1.33281124676314	38.3110861843107	1.57500046892612	526.84268125855	163.586867305062	72.4656060601915	37.0552024637483	0.000191451119220246	690.429548563612	111.931055663475	28.1719181655267	22.3970146922025	34.2856854142271	46.8936734032832	13.4818281915185	15.5531265482955	10.634036128591	15.0516194496717	17.9388365816963	12.0147900383037	22.8328703	0.904369498579545	1.26513356634747
14	NUG1	505.519704433498	81.3057443903941	0.00011621733330665	26.3078964242611	22.7175715387931	1.15852002339901	98.4304187192118	3.51416256157635	69.8706896551724	3875.29433497537	89.1588669950739	0.00109798200369458	15.1365237746305	0.575338871982759	2.75804910160099	15.5071542820197	3.28526045566502	0.222830577167488	0.264657538873153	43.1954241037927	43.3402986013166	5.78214908066502	10.0735371871921	4.26341379802956	2.39266660591133	1.33806670566502	59.7114042426108	1.51788790985222	562.308254963427	181.91013584117	74.1022251410658	38.8635149529781	0.000142223287419018	744.218390804598	115.393804117032	28.5299104200627	23.8924508223615	29.9865174561129	39.6716385422989	13.6803309205852	16.7528734484256	11.5105332716823	13.7652940791014	19.9760730030094	12.2848887419018	23.7783814354974	0.846410010770901	1.19777829780564
15	RPN3	527.110892065057	83.2074449876787	0.000121634575401676	27.2444130073928	22.9012652217841	1.19004791079349	105.370625924101	3.45983242976836	81.3780187284377	3815.74371611631	78.5958600295712	0.00133616627516018	15.496428696895	0.568880859241005	2.59291246377526	15.8875942237555	3.22247507737802	0.204998144805323	0.255317142495069	42.3624290842239	44.9752506654619	6.32485451552489	11.1076582607196	4.5718011084278	2.45274205815673	1.47548842976836	51.8389061163135	1.5463734494825	577.508085106383	172.026382978723	75.2294229531915	37.7939259038298	0.000132925053310638	749.534468085106	115.439324961702	29.19539144	23.9697721906383	32.9756711557447	43.0850227865532	13.3088490068085	16.7611717278369	11.5559995514894	14.5866443222723	18.8549207940511	12.4294078451064	23.4519172166382	0.83612546179078	1.22105382808511
16	SRB4	436.126854599407	75.9831045103858	0.000195594217232938	25.5951502236647	19.9633573712908	1.28448108419881	62.3249258160237	3.52188427299703	66.0014836795252	2660.7796735905	63.0964391691395	0.00114656719616098	14.6349618946588	0.571540296142433	2.40774826261128	14.9606806101632	2.87522508456973	0.206924498946588	0.245727144047531	39.6323045905442	41.1873020939649	5.66756509903561	9.88394828227003	4.13282352448071	2.42113929117211	1.2266380522997	41.829768115727	1.52450867403561	500.707858048162	157.473384030418	70.5606505513308	36.1611206888466	0.00017596783464512	658.18124207858	109.148846831432	27.6443230931559	21.6582791457541	35.3981103267427	48.6479640441698	13.2864674195184	15.1482141667761	10.3985690811153	15.334913489398	17.3439782485932	11.7893737705957	22.8859134550412	0.913173665856861	1.281837873891
17	CCA1	454.913456966239	77.6874925915359	0.000197973135649073	26.1426476243462	20.3844741864004	1.28648931859249	65.4674274845459	3.55159296243462	71.0190204469805	2944.15168806467	64.8435568235854	0.00108448557707561	14.9407087360913	0.571307491773657	2.47259119448407	15.2166615382787	2.88962597337137	0.209808005577746	0.242275474659037	39.7797020100394	41.2260841570313	5.84881429006182	10.2183713152639	4.31567769995245	2.39084706181645	1.22281342320495	43.2735823965763	1.53442941654779	517.528581510233	164.860973888497	71.7038261538462	36.8773107198306	0.000162720981256175	682.38955539873	111.008797007763	27.9721529237826	22.0812143697953	34.0548773338038	47.1963190653493	13.5815578256881	15.3748575906773	10.4788758666196	15.2702951710303	18.0767615181793	12.0412992103035	22.7519042239407	0.922419126365623	1.27171623570924
18	YPT1	403.597731821214	72.7178689593062	0.000185295139286191	24.1809243275517	19.5168884743162	1.24214296531021	55.6424282855237	3.47831887925284	62.5096731154103	2497.38158772515	62.368245496998	0.00106893263850567	13.9695390280187	0.577542303402268	2.5544753448966	14.217963748499	2.92536117344897	0.23178450042028	0.262183495671343	41.2458375983584	43.0614639195504	5.4524189826551	9.45782667645097	4.06692150233489	2.35625238625751	1.16818878719146	41.501033388926	1.51743192268846	473.005005005005	161.512512512513	68.301569039039	36.8492776516517	0.00017217514974975	634.517517517517	107.58206022022	26.3731109469469	21.4136176986987	31.7183437502502	43.1240592319319	13.4888128908909	15.047016738414	10.0840863623624	14.0205658366867	18.4383411758759	11.4728407997998	23.6070444554108	0.92293262592173	1.23535461961962
19	NIC96	531.645508982036	83.9792064730539	0.000145235487227545	28.1382186353293	22.296307245509	1.26419512215569	94.2736526946108	3.58383233532934	67.4077844311377	3108.32155688623	73.559880239521	0.00114372425538922	16.4295450754491	0.583374116706587	3.1236141491018	16.7796319287425	3.61801740778443	0.242534569311377	0.281894890646707	39.8880557218884	40.795095649635	5.71794140838323	9.93378206586826	4.19229527125749	2.39860382754491	1.27242219041916	48.8676368982036	1.52329252814371	571.669950738916	168.887931034483	76.3430659359606	38.3365948251232	0.000207897884310345	740.557881773399	117.113258657635	29.7747150418719	23.2047315135468	34.1551427621921	45.7558422990148	13.745142044335	16.1522767545932	11.0948361982759	15.152046705936	18.8538048547537	12.5436673386699	24.1273270376079	0.908247138582677	1.2889306182266
20	RPN11	436.835694050991	76.1727861108863	0.000212810637393768	25.662981038446	19.9545671768515	1.28873547511129	57.1784702549575	3.57830837717523	68.2254148118171	3004.85471469041	71.1436665317685	0.00101366841850263	14.5976525301497	0.568871125657629	2.35153108417645	14.9634772994739	2.85755917604209	0.203291478842574	0.244812097544571	40.4953441265065	41.4962743704243	5.67003883124241	9.91366076001619	4.23772596033994	2.36492670254958	1.20909293363011	46.5378981950627	1.5478018242412	495.278769230769	159.153230769231	70.14555712	36.8489714953846	0.000186126834061538	654.432	109.416644209231	27.5132537181538	21.5384815021538	34.5553124374154	47.1636238013538	13.4244613673846	15.387164127995	10.4848265064615	15.0122072490646	17.6958963552185	11.721068072	22.6862736518473	0.90955369962169	1.28216864307692
21	SMC2	431.288560885609	75.5579375535055	0.000206236655095941	25.290085504797	19.9729157697417	1.26961387822878	60.2206642066421	3.58044280442804	70.7571955719557	2866.50036900369	67.0040590405904	0.00116929353749815	14.33792480369	0.566982202878229	2.26466235719557	14.7311194158672	2.81977607084871	0.197448839287823	0.243453569974132	40.4691779349421	42.0450039449867	5.84576931512915	10.2227262103321	4.28576538265683	2.40838942546125	1.29150956568266	43.4534671549816	1.562874889631	488.31993896236	161.43489318413	69.248246785351	36.4268501525941	0.000165930452650051	649.75483214649	108.095631017294	27.0034591480163	21.5846923662258	34.3072833012716	46.447731501882	13.3508377344863	15.1095456485356	10.4168019598169	14.8119723092675	17.652000345824	11.6266700590031	22.8193802695253	0.908723999539749	1.2557248906409
22	RET2	531.771698113208	83.4074274528302	0.000129119522660377	26.9279440066038	23.2947219660377	1.15804110849057	103.292452830189	3.69622641509434	80.4311320754717	3688.51509433962	75.3735849056604	0.00127243287028302	15.5939068518868	0.578546341132075	2.93359555	16.053153445283	3.58181043018868	0.230312736160377	0.28147154594518	42.4038216045411	43.4082552771947	6.28842266415094	11.0329533971698	4.54409517264151	2.45893745188679	1.50298515849057	49.9788271981132	1.54756921103774	580.231543624161	178.087248322148	75.8110729082774	39.0188188926175	0.00014878104647651	758.318791946309	117.245958713647	28.7838584217002	24.3249390581655	31.0108981024608	39.7872517914989	13.9382835324385	16.5742967508731	11.1701456409396	14.0446877645638	20.2666741308613	12.6028358579418	25.5636676969697	0.879621864074505	1.18713816107383
23	RNA15	509.972222222222	82.4077237037037	0.000193681911296296	27.1876770925926	22.0763383641975	1.23267120216049	87.1481481481482	3.64043209876543	84.9722222222222	2138.69907407407	42.8425925925926	0.0019169802279321	15.511200617284	0.569929757716049	2.62706200462963	16.1717777006173	3.49219196450617	0.21021097837963	0.278921004080371	43.2627861582524	42.5129246771875	6.87487202314815	12.0597844012346	4.61427171296296	2.6705440462963	1.64304810185185	26.1515381790123	1.65428836450617	571.821664464993	171.014531043593	76.3062185601057	38.5638297357992	0.000213378768811096	742.836195508587	117.29629992074	29.3366488414795	23.5477032562748	36.0172904883752	47.6931331807133	13.8527616340819	16.0593313090909	10.8322997054161	16.1135798686262	18.2662439694848	12.4914855402906	23.9951628769841	0.913250987594406	1.25076675033025
24	OLE1	454.575581395349	77.5411099612403	0.00019104249555814	26.1228441158915	20.3680189391473	1.28638987713178	65.3472868217054	3.50697674418605	70.0038759689922	2661.0488372093	58.6496124031008	0.00116617436418992	14.9051449775194	0.56983113875969	2.51780765465116	15.2480192492248	2.97985778372093	0.214867591589147	0.251704185811966	42.0739840643374	42.6209387355185	5.84327905852713	10.1774363736434	4.26171524341085	2.41385641434109	1.22052086976744	39.9691702906977	1.50187889550388	528.099869451697	166.240861618799	72.4393455874674	36.8489440535248	0.000149765936377285	694.340731070496	111.724673511749	28.3094060319843	22.2845432996084	34.7596286287206	48.1300809980418	13.6312461024804	15.1233555812542	10.5231963048303	15.7248644671671	17.977830431312	12.2013817637076	22.9391467630548	0.926422764463924	1.27593607114883
25	ALG2	456.801342812006	77.7212232938389	0.00019480306771722	26.0868244601106	20.493219392575	1.27712870300158	67.1034755134281	3.55845181674566	74.0240916271722	2963.70892575039	64.4071879936809	0.00118275067116904	14.7909256631122	0.566745947037915	2.350039078594	15.1790116117694	2.89033816745656	0.199135188945498	0.242474091087816	41.0310734864854	41.680923389065	6.02298777843602	10.5304037764613	4.39147227488152	2.42212269115324	1.30120114494471	42.1314367338073	1.56239002389415	523.360399750156	161.756402248595	72.2035419300437	36.6206824665834	0.000174097983772642	685.116801998751	111.252408838226	28.1690773966271	22.2445334216115	34.4671220560899	47.2664601412242	13.4764426976889	15.2695883500325	10.5959358644597	15.2742862866708	18.0154507979013	12.0746202373517	22.7367867702567	0.918579440702668	1.27155447782636
26	HSF1	442.185697808535	76.5406982276048	0.000197112709319493	25.7743560726644	20.1061296774318	1.28410072241446	65.5151864667436	3.52479815455594	68.4117647058823	2777.52172241446	65.8700499807766	0.0010722556086659	14.6240878804306	0.567512393002691	2.34479732372165	14.9092402914264	2.75530401960784	0.20334170195694	0.236844832901116	41.3405970935252	41.8739754375645	5.72831331910804	9.97533418800461	4.26171667051134	2.3590828615917	1.15874531526336	42.5778056632065	1.57754999438677	512.161482461946	164.154202514891	71.3916741297154	36.5881057498345	0.000175251149808074	676.315684976837	110.407974374586	27.9958616604897	21.854046039047	34.796412299272	48.7100663267373	13.4650432759762	15.2047885281207	10.5635772779616	15.5201079682859	17.6404016645467	11.9415200946393	23.9734851682781	0.914923681207133	1.28619362078094
27	MPS2	458.876702997275	78.044833739782	0.00019787375130109	26.1864168310627	20.5814561948229	1.27629195912807	69.9039509536785	3.66280653950954	71.4979564032698	2960.4257493188	67.7956403269755	0.0011440271016485	14.8000131961853	0.564995302792916	2.32582871253406	15.1178000565395	2.81307909604905	0.197397420694823	0.236891542116041	41.9500101796296	44.1342236372109	5.86413321594005	10.2429626226158	4.27963886376022	2.41334114305177	1.30796333174387	44.0893451294278	1.57028582649864	514.555801921656	166.586844050259	71.2673339541759	37.1155174575018	0.000169502000509978	681.142645971914	110.812678447894	27.8000580576497	22.1282829512195	34.8515991357724	46.8041184447894	13.5953713274205	15.4562409338403	10.6592629918699	15.303698812136	17.9577680941242	11.9353811566888	23.2838000769401	0.907342754676806	1.26176816851441
28	USE1	479.916613213598	80.2901853624118	0.000205792109390635	27.2085132661963	20.7835512758178	1.31390724374599	66.097498396408	3.72931366260423	76.059653624118	3076.6388710712	66.8980115458627	0.00126357607171264	15.4444106876203	0.567664274278384	2.40444407697242	15.8524809012187	2.98287827645927	0.197211124137267	0.243557366283697	39.6033612487691	40.7421617561265	6.12628828608082	10.7303197203335	4.45186092751764	2.43218190955741	1.33143541500962	42.336155086594	1.6050227010263	526.010137581463	178.146994931209	72.7576786531499	38.7929771542361	0.00017934959865315	704.157132512672	113.99096397538	28.5564491064446	22.0349197320782	34.1016552312817	47.9347588338885	14.3374409753802	15.7904002025411	10.599539147719	16.0617623027806	18.5681759684938	12.2163662505431	23.9961230740768	0.941619045059791	1.30147088993483
29	LSG1	423.376268540203	74.9083856986729	0.000216548405191257	25.0310741139735	19.7832468860265	1.26854311397346	57.5690866510539	3.63934426229508	72.4894613583138	3082.89695550351	67.4910226385636	0.000938233092896175	14.1441313645589	0.565041820999219	2.21093424590164	14.4489699476971	2.64758135128806	0.195515911389539	0.232753940570313	40.5924860118603	42.1363658669607	5.79698067447307	10.1244347923497	4.42309429352069	2.31449941608119	1.16970548790008	44.3400514363778	1.52808862903981	494.664853101197	168.792165397171	69.7553410119695	37.2138083035909	0.00016852713015234	663.457018498368	109.403194755169	27.1231259368879	21.7378215331882	32.3963478968444	45.0800835274973	13.6758892687704	15.3702232702703	10.5546620892274	14.584281382481	18.3055891300979	11.7865861947769	22.631348829815	0.912995007545045	1.25431898150163
30	PRP43	538.556768558952	83.9744215502183	0.000125676122489083	27.2325414541485	23.3796808515284	1.16862233078603	104.36135371179	3.49017467248908	82.4748908296943	4375.12227074236	88.3722707423581	0.00103162260480349	15.5009232849345	0.569411924781659	2.5688723231441	15.9348200305677	3.20104231550218	0.200825391189956	0.249430651367615	41.0639931748307	42.7099880563256	6.19064571834061	10.8859148941048	4.59927848689956	2.38959265393013	1.44796259825328	60.1746045742358	1.50643153460699	583.689303904924	177.679117147708	75.4281003225806	38.2221091986418	0.000135711814617997	761.368421052632	116.071455500849	28.8512292886248	24.4946921035654	29.9265782859083	37.9240328758913	13.5417737062818	16.779627780531	11.7567045466893	13.1868221934635	20.2983189275042	12.5278112716469	23.4363995916382	0.843619203044248	1.18078086417657
31	PRP38	468.32392996109	78.6052306031128	0.000171019351935798	26.3224466605058	20.8948949669261	1.26133434922179	87.8910505836576	3.37548638132296	65.1060311284047	1751.14494163424	43.8706225680934	0.00157057653667315	15.334541020428	0.581717928696498	2.90442731906615	15.7139003414397	3.49280865272374	0.240965842198444	0.290948695661479	41.0303939533663	43.663624542126	5.81029321595331	10.0958767791829	4.03412511089494	2.53935749027237	1.36052132684825	27.5655939007782	1.60384377986381	541.967741935484	172.069892473118	73.966303844086	37.9210834005376	0.000161752925698925	714.037634408602	114.313848844086	28.734526563172	22.6404050537634	35.2022077143817	48.7034522165323	13.9942256384409	15.3005254846797	10.3419544677419	16.2325380133737	18.3087057770161	12.3821379959677	24.121809696371	0.943328935933148	1.27417675672043
32	ESP1	453.635008517888	77.4175367717206	0.000192970979680579	25.9652616925043	20.471399778109	1.2702558181431	66.2529812606474	3.55749574105622	59.5689948892675	2170.31558773424	53.4876490630324	0.000925463271746167	14.9282454229131	0.575097490247019	2.70572799872232	15.1549059684838	3.02170146422487	0.234314199829642	0.259692723212612	43.1644531523851	43.6421256093654	5.25151420017036	9.09282183475298	3.95800372572402	2.31864366039475	1.12405983390119	36.8600884965928	1.46530998492334	516.573278399058	170.699234844026	71.5346860094173	37.2913509652737	0.000150522777010006	687.272513243084	111.263411759859	27.8486263437316	22.1318204202472	32.7868337195998	45.9047191150677	13.7914894479105	15.2215306086427	10.3686979788111	15.056113621754	18.7069224190112	12.1126867845792	23.4917379733491	0.929505792391966	1.26147727957622
33	SPT6	508.291095890411	82.1939852568493	0.000184072216849315	27.1169402568493	22.0749342260274	1.22996364383562	87.6198630136986	3.62157534246575	84.9195205479452	2267.69178082192	46.0616438356164	0.00202053144109589	15.5935008732877	0.574792855821918	2.67835463184932	16.1583342568493	3.46601279109589	0.21480831109589	0.277146675547945	39.9890163760141	41.9376212751304	6.88508444520548	12.1686231849315	4.6096182380137	2.69645224315068	1.70796350342466	27.9113413356164	1.67133861335616	575.283305227656	171.328836424958	76.3519790387858	38.4015118887015	0.000218771378296796	746.612141652614	117.198438752108	29.318333460371	23.6726659376054	37.1896682998314	48.7787349391231	13.7071805919056	16.2410316225403	11.1639242731872	16.100837920742	17.7410014190556	12.4242744418212	25.1517430587838	0.893009638998211	1.2443647841484
34	NAT2	534.548813868613	83.6429768248175	0.000110890407604927	27.1118505228102	23.3556018968978	1.16170219297445	107.134124087591	3.53010948905109	77.6496350364963	4075.46031021898	88.0506386861314	0.00105079149589416	15.5460659160584	0.573335335903285	2.72145395118613	15.9350100770985	3.28008533211679	0.213844632002737	0.25738000456621	42.0940201878774	43.3143604755349	6.05975827463504	10.6071580282847	4.43894740739051	2.40171178467153	1.42712830428832	59.0068291788321	1.53261811031022	579.183212267958	181.364810330912	75.3437814931396	38.7015420096852	0.000127523717062147	760.54802259887	116.486281961259	28.7648892017756	24.3073295141243	30.8395444770783	40.2886523926554	13.8278446698951	16.6420032057095	11.3119516521388	14.0635028374011	20.1090664916868	12.6377148748991	24.14315336042	0.868317624013434	1.18625384342211
35	MTR3	495.096658711217	81.0450984725537	0.000185592598400955	27.0388460859189	21.5374810023866	1.25956490930788	71.1670644391408	3.69570405727924	84.3400954653938	2853.50596658711	56.7076372315036	0.00131257926754177	15.4630912100239	0.571676565990453	2.58527147732697	15.856656646778	3.18302272911695	0.209562740119332	0.257971554618138	38.8065961419554	40.9539839108272	6.4872924725537	11.3769914618138	4.68454994630072	2.44956749761337	1.4428010071599	36.3678436634845	1.59243450548926	548.619496855346	181.335429769392	73.9140991509434	38.8456342819707	0.00015291841778826	729.954926624738	115.190446016771	28.5987194245283	22.9978058291405	32.9255955141509	44.560086718239	14.2369677096436	15.9260595437838	10.6667496761006	15.2484803284067	19.3789125816562	12.4914215744235	24.0102006456362	0.916754083027027	1.24829587735849
36	SDA1	448.658734451055	77.2472103244997	0.000206484760951866	25.8842043196322	20.3409666836128	1.27491602271498	63.0497566252028	3.67225527312061	73.4434829637642	3048.97349918875	64.8972417522985	0.000962789031151974	14.8049734104922	0.572290039751217	2.46697517577069	15.1351956598161	2.94371049323959	0.210941086430503	0.249507547224932	40.1452767255188	41.6972682611451	5.85825392320173	10.2931259832342	4.42801021849648	2.35221862520281	1.19320745592212	42.5311467117361	1.5480278815576	516.494804156675	168.58273381295	71.8209623021583	37.4648629216627	0.000185766658441247	685.077537969624	111.729838185452	28.0032181534772	22.070293842526	34.8633338585931	47.6218746186491	13.786520498801	15.3867597960688	10.6262756746603	15.5715260452518	17.9979908531175	11.9955108665068	23.5228593868106	0.921620409336609	1.27353430295763
37	BRF1	520.207401696222	82.2061043947571	0.000106097172050887	27.0522298928296	22.650315767155	1.19577704086353	95.8319198149576	3.34001542020046	86.9367771781033	3689.90593677718	73.2490362374711	0.00131563307409406	15.7665531480339	0.581851648342328	2.94668004086353	16.3984769575945	3.78335604857363	0.232821811010023	0.298832606787645	40.2085070846882	40.3202952090484	6.55214804009252	11.552016614495	4.64614181727062	2.51642648033924	1.54211229375482	47.0850175713184	1.59108056615266	575.545955882353	183.014705882353	74.73400875	38.0372570882353	0.000105829898069853	758.560661764706	115.180910386029	28.9572103033088	23.9626275735294	27.0317932617647	36.4985571753676	13.7181060459559	16.3715542408478	11.3885632959559	12.6988938156066	21.057619890864	12.7017956764706	23.3890244267035	0.866432974566474	1.21008823713235
38	SAM35	500.168792934249	80.4443419332679	0.000137451955515211	25.9249824052993	22.5034640696762	1.15147369381747	84.5829244357213	3.48969578017664	98.6643768400393	2543.88420019627	45.8312070657507	0.00249935877055937	14.8007170932287	0.570529630520118	2.39954550147203	15.7222092001963	3.60650444259078	0.193398292100098	0.289601682149166	38.4395195636917	39.8334791803376	7.49422341216879	13.2622848105986	4.93049317468106	2.78027825809617	1.99033009421001	26.7499848773307	1.7341313875368	613.620283018868	157.60141509434	78.5407936556604	37.781987759434	0.000175931499787736	771.221698113208	118.735040943396	29.6214483136792	24.769466740566	37.0247567813679	44.2668836764151	13.3718276226415	16.1175816036269	10.8358607641509	15.4450757754717	18.2814119976415	12.9351921438679	26.1493327369668	0.908632282901554	1.19740256367925
39	NMD3	462.440852819807	78.3954257565337	0.000203548553548831	26.1508315041265	20.7619079676754	1.2647427303989	67.0199449793673	3.66918844566713	74.6011004126547	2651.66781292985	59.7634112792297	0.00121979528321871	14.8766440110041	0.56904317173315	2.42856530330124	15.2444113686382	2.95508994222834	0.205546492365887	0.247487058325293	40.7406163536932	42.7059043175926	5.99026994016506	10.5111204202201	4.39969602544704	2.40684459628611	1.32048406258597	38.7860187551582	1.58149112455296	528.006006006006	169.202702702703	72.5320057282282	37.4137991066066	0.000167812966921922	697.208708708709	112.382097342342	28.1506705135135	22.4775621433934	34.3492665243994	45.9315842511261	13.7464296148649	15.4402527347418	10.5878013708709	15.2401958744745	18.3872403706532	12.1496947477477	24.2769260813674	0.920937009076682	1.25866888588589
40	RPB3	562.388170055453	85.350063974122	0.0001534064525878	27.7569246025878	23.5592220591497	1.18841969316081	91.9316081330869	3.59704251386322	89.6950092421442	3844.7134935305	73.3031423290203	0.00149327387652495	15.990846207024	0.57609375064695	2.91123212014787	16.598112844732	3.80289010536044	0.225080784380776	0.296235025393258	42.6745595086207	44.8698548872659	6.62994000369686	11.6966872772643	4.66995014787431	2.5532028909427	1.70262329759704	48.1257297042514	1.58169097338262	617.398058252427	198.278317152104	78.7068391262136	41.6878739255663	0.000170444144012945	815.676375404531	122.839758446602	29.9360914174757	24.8597756245955	31.1152096822006	40.1507083016181	14.7447565177994	17.5863114612795	11.4024388673139	14.3964325805825	21.0739876423625	13.1429405501618	26.0721571954397	0.895020798585859	1.20682283495146
41	MET30	522.559294214198	82.6743585022569	0.000133840969716865	27.4110053890029	22.4002614731227	1.22806282560525	93.8530980713993	3.5539597866229	68.3610997127616	3632.95773491998	82.1821912187115	0.000865459814279852	15.7551879889208	0.574675247599508	2.89716469470661	16.0179839733279	3.28559979318835	0.233460136680345	0.264997565996712	44.5149299208457	44.729436168836	5.60323762330735	9.78462478292983	4.26607812720558	2.32113183955683	1.17436553467378	55.439814115716	1.49549956265901	565.201445347787	184.643179765131	74.4952402529359	38.8269256820235	0.000110071051897019	749.844625112918	115.744237217706	29.0207452556459	23.3523197055104	27.8003994547425	39.7640106408311	14.1122488717254	16.3066216408582	11.0546264516712	13.9349616207678	21.0064743245709	12.8234718789521	23.5835602475068	0.890084146007463	1.24598975338753
42	THS1	436.129737609329	76.143682638484	0.00021652068425656	25.6594329212828	19.8758671690962	1.29532170699708	53.6851311953353	3.77113702623907	71.1574344023324	2816.77405247813	62.4489795918367	0.000975966124198251	14.6898592536443	0.57254834941691	2.4332731574344	15.0056755364431	2.88984394169096	0.210651130349854	0.248513355860058	39.2156971925419	39.8321986964392	5.79965822157434	10.122732106414	4.36357084548105	2.3323637303207	1.22977066472303	40.9296508017493	1.53490447026239	487.088983050847	173.065677966102	69.4992626694915	37.9451547881356	0.000171723727605932	660.154661016949	109.891978728814	27.2749313834746	21.3410293262712	32.8894331205508	45.3519303798729	14.0610752224576	15.2846384331897	10.2872188199153	14.9739364570127	18.3771876066525	11.7857057394068	22.6419051571125	0.941873361637931	1.28298549576271
43	STH1	444.458139534884	76.5995920232558	0.000204503825872093	25.409202977907	20.509271444186	1.24358912093023	59.3941860465116	3.72209302325581	76.1616279069767	2896.74186046512	62.6546511627907	0.00111393897767442	14.40896835	0.567619455813953	2.42260371395349	14.827654372093	2.98766556395349	0.212995095767442	0.260080397372093	44.5216003800478	44.8769436992883	6.06303518023256	10.6394660372093	4.38860148488372	2.44852002325581	1.30960235697674	40.3876217209302	1.56840536348837	493.932569974555	164.5	69.2244751653944	36.7469676793893	0.000163586596145038	658.432569974555	108.381440508906	26.7933356895674	21.9444683753181	34.4754228680662	45.4990797523155	13.4086695776081	15.5060247887139	10.7050585038168	14.6372851752926	17.8297522810433	11.5975893435114	24.0461054061069	0.899208438057743	1.22498449872774
44	CCT2	437.975155279503	76.2029380641822	0.000210726301552795	25.3394736542443	20.283142699793	1.25242520910973	59.527950310559	3.73188405797101	68.843685300207	2779.27122153209	64.7867494824017	0.00105780100549689	14.5434046915114	0.573766859834368	2.52284132194617	14.8867414813665	3.00872648033126	0.217958796635611	0.259875150486542	40.1618848888068	41.7865136618947	5.73999877225673	9.99610331987578	4.28463097101449	2.35868166563147	1.18720927950311	42.0838073602484	1.5559751384058	490.411057692308	168.667067307692	69.3953194110577	37.273060015625	0.000164473138004808	659.078125	109.085580264423	26.9984534266827	21.7500177824519	33.3472140330529	44.8743590258413	13.6651736766827	15.572285206135	10.5163919891827	14.7571810219111	18.2705876225361	11.6735898810096	23.8836048724428	0.914747467447853	1.24519176923077
45	DSN1	505.872056015277	81.590324188415	0.000148378913844685	27.1493698357734	21.8995354532145	1.24441390961171	93.5569700827498	3.60343730108211	70.8306810948441	3175.06429026098	72.004455760662	0.00127819643638447	15.8922112520687	0.584704306556334	2.90425582877148	16.2716505595162	3.43677457542966	0.230592246403565	0.274337043697318	36.2063018285714	37.5174944421493	5.9573118255888	10.375332017823	4.26580825652451	2.46489482113304	1.33921488987906	47.7914804455761	1.5350182778485	561.766934557979	186.370838117107	74.4922510677382	39.0535664523536	0.000124223921285878	748.137772675086	115.97429771527	29.0442226854191	23.3092356142365	30.2430229820896	40.9824988522388	14.088881695752	16.3819016333725	11.1542160780712	14.3353082784156	20.2129518694604	12.572080391504	24.2782453408516	0.880807539365452	1.24935239035591
46	SQT1	448.791122715405	77.110057689295	0.000209819759503916	25.5121487924282	20.6110964373368	1.24109604177546	57.0065274151436	3.83681462140992	92.8159268929504	3525.13054830287	61.2859007832898	0.00101825232310705	14.2155807545692	0.557688309530026	2.02706051044386	14.6934304660574	2.7371545848564	0.176652613694517	0.236602690535248	42.450235474116	44.6271748108992	6.5458060156658	11.6178793655352	4.89859594255875	2.39314158224543	1.42735613446475	39.9127130287206	1.55338747650131	500.694134078212	171.054469273743	69.9321147625698	37.547024650838	0.000160010428631285	671.748603351955	109.913022569832	27.2015314329609	21.9908862877095	33.2186723844972	43.7319591149441	13.7023876103352	15.517209660485	10.8344422094972	14.4480980766061	18.4787442391201	11.7555183184358	23.1682359509804	0.901077827960057	1.24215147206704
47	CCT3	463.852057842047	78.6710603225806	0.000208801340556174	26.5345544249166	20.5350338765295	1.29551920689655	57.3526140155729	3.73748609566185	75.6395995550612	2916.76751946607	61.4905450500556	0.000995727504894327	14.9856385917686	0.564858340044494	2.32141400333704	15.3191505606229	2.84976349276974	0.195752674849833	0.23978822894327	41.3353833652681	43.2129785766249	5.9633762246941	10.4306150088988	4.48628521913237	2.33850181757508	1.23982953503893	40.7135752280311	1.53831958220245	528.931276297335	172.274894810659	72.9298505469846	37.778003085554	0.000172650132173913	701.206171107994	113.130200575035	28.5588681500701	22.1480741640954	32.4608299359046	47.0848235381487	14.1276246297335	15.1962354357864	10.5616042706872	15.6355845974334	19.0249660748668	12.3768932314165	22.9919657609551	0.957680231457431	1.29468565217391
48	MTR4	526.471119133574	82.917113700361	9.85978961371841e-05	27.0219894981949	23.1069893285199	1.17085409747292	110.498194945848	3.40072202166065	67.2364620938628	4055.0559566787	90.4837545126354	0.000906676809927798	15.6977157833935	0.581158610108303	3.00274324368231	16.1021023267148	3.50608781588448	0.237280988465704	0.274350260687161	42.6890987546125	41.5060383759704	5.59941063176895	9.71260899097473	4.20701162093863	2.33387468231047	1.27903811371841	62.5134731407942	1.46544699386282	555.935950413223	198.471074380165	73.2619827272727	39.9613701942149	9.16080912603306e-05	754.407024793388	115.633287169421	28.2014142747934	23.8212355082645	26.3820610752066	35.5074265735537	14.3747914194215	16.776671687631	11.2256059917355	13.0626638997107	21.8948667020661	12.4594213078512	24.8118155301455	0.866250585324948	1.18559142768595
49	NET1	480.983870967742	79.1968594991511	0.000129075820797963	26.2988293438031	21.4932017920204	1.22911758573854	107.716468590832	3.32088285229202	67.3446519524618	3315.53480475382	78.1443123938879	0.00107729662310696	15.2575139617997	0.579400562648557	2.80730075721562	15.6406165721562	3.37777536078098	0.227935899354839	0.275147496754685	40.9619087011464	42.6380358466724	5.69379283870968	9.9428290959253	4.15577836926995	2.42289252546689	1.2793204040747	52.163764286927	1.50831685195246	521.083333333333	179.323529411765	70.6818965196078	37.9527820588235	0.000101307387720588	700.406862745098	111.059044632353	27.5748258406863	22.683784370098	25.3219218647059	35.4206055465686	13.8241544264706	15.91968558	10.9518594166667	12.3972099718627	21.2716145230392	12.2410842916667	26.2192361769042	0.883513978	1.21939338970588
50	NNF1	502.390374331551	81.0778302994652	0.000130942521614973	26.8466301272727	22.0607878705882	1.21887051336898	92.4812834224599	3.38716577540107	64.0866310160428	3463.68128342246	83.0139037433155	0.000978851414652406	15.4429949625668	0.575476338502674	2.79642303850267	15.759255568984	3.22010138074866	0.227228592224599	0.259872414645923	42.3506114422951	42.7585777972767	5.48169071871658	9.48846672620321	4.12262416791444	2.33754516042781	1.23236197754011	56.5507185026738	1.48127479336898	550.296226415094	182	73.522965490566	38.1136300377359	0.000109788038358491	732.296226415094	114.073473660377	28.5275386245283	23.1281397056604	28.9612403020755	41.1513005779245	13.9504191584906	15.7849855067437	10.7974749679245	14.2717277266226	20.2820651071698	12.4820359924528	23.6483892287335	0.892672002292871	1.23604340754717
51	SPC42	516.455019556714	82.5153060039113	0.000119000283820078	27.4697185853977	22.2196781773142	1.23772717470665	98.0176010430248	3.59647979139505	63.761408083442	3563.38787483703	86.251629726206	0.000882649108057366	16.0423630853977	0.5841963136897	3.05672557953064	16.3399643963494	3.48686912125163	0.242505414674055	0.27612292840835	40.2797345542025	41.4576587664258	5.44881507496741	9.42720893415906	4.09900165384615	2.32722402803129	1.1789878285528	58.0723651499348	1.49544024393742	553.17731629393	187.9696485623	73.7247661501597	39.3314887699681	0.000103193717907348	741.14696485623	115.495612188498	28.8231936964856	23.1124620814696	26.8328369963259	39.0163702969649	14.3277544504792	16.2240602939245	10.9900748370607	13.519511993131	21.2486142073482	12.5986193833866	23.28253924	0.901201438407225	1.24999190734824
52	MPE1	449.525830258303	77.1301109501845	0.000208378723570111	25.7053237702952	20.4180070848708	1.26048654335793	67.6669741697417	4.05811808118081	93.1808118081181	3505.22878228782	62.9308118081181	0.00151904003616236	14.5700195940959	0.566891528690037	2.28391448523985	15.2713207389299	3.22003528597786	0.19710597896679	0.275626660489381	39.9146957315739	40.3941482721235	6.97971434317343	12.3369998219557	4.81807094372694	2.58707554428044	1.7202055202952	40.2158781365314	1.58055723523985	544.172839506173	169.191358024691	73.6503676131687	37.3189100864198	0.000189661685020576	713.364197530864	113.409912366255	28.7596822736626	22.7555486790123	35.8920938230453	49.1497419860082	13.5004760699588	16.0396363910256	11.1510231563786	15.9443118485597	17.5749834806584	12.1218777572016	22.7427488683128	0.88250228034188	1.26757708847737
53	RRN3	531.100665557404	83.5438006322795	0.000117648530698835	27.5939175174709	22.7494276996672	1.21461035191348	102.441763727121	3.52579034941764	66.2878535773711	3699.5224625624	87.4633943427621	0.000944086532279534	16.101278922629	0.583320911314476	3.0159197437604	16.3364710066556	3.39959869883527	0.236920394342762	0.266736985	39.8629047805392	42.1681630885593	5.57380213477537	9.7099236672213	4.17576816306156	2.3497567828619	1.2576105249584	58.946945890183	1.49885849151414	562.071304347826	186.24347826087	74.1180057913043	39.0686682608696	0.000116194552208696	748.314782608696	115.61313373913	28.9104488	23.4223994504348	27.6030028434783	38.6854387464348	13.9871921947826	16.7171634067496	11.2561770626087	13.3904639640348	21.0459113621565	12.6052891286957	24.512313989547	0.873400797158082	1.23700538608696
54	MCD4	493.533980582524	80.1609826752967	0.000140462564314995	26.655332004315	21.6909731423948	1.23443838187702	108.8619201726	3.31283710895361	70.5264293419633	3401.53505933118	79.4746494066882	0.00121756502375405	15.4216368737864	0.578291529773463	2.7869843570658	15.8112126623517	3.36341940021575	0.225357720334412	0.273075353872017	40.3894413195773	42.3016290884868	5.87036678532902	10.2460516483279	4.26609604962244	2.42434308953614	1.2972516407767	52.19973	1.54141709395901	540.016722408027	180.645484949833	72.2263546488294	37.9876493311037	0.000118171083377926	720.66220735786	112.610207826087	28.2563104180602	23.0288667023411	25.351755029097	35.9230436799331	13.833767826087	16.170883670068	11.2289937591973	12.4735505164214	21.6339138488294	12.4108373110368	23.6800738829431	0.87229776462585	1.23147848160535
55	SNU114	476.717146433041	78.9600163204005	0.000132887310988736	26.410925135169	21.2125336645807	1.24715487859825	96.9586983729662	3.28035043804756	63.1564455569462	3489.2703379224	84.8072590738423	0.00102107951828536	15.2237494793492	0.576773207884856	2.61718176595745	15.5410924868586	3.06865318147685	0.21748020864831	0.253424791984925	38.6274455979513	39.8978053856599	5.45958646808511	9.44010555193993	4.07741953817272	2.34258497622028	1.24323663829787	58.0236101251564	1.47987871964956	545.653366583541	166.925187032419	73.1125560598504	36.5362405336658	0.000101897928453865	712.57855361596	112.099163042394	28.5648820922693	22.9675043241895	28.7918217743142	41.0759602284289	13.2476351246883	15.5360253781726	10.8166238753117	13.8479173216459	19.9308783451372	12.5327941571072	22.7079379673367	0.864194912436548	1.24715777805486
56	RSC4	497.091435185185	81.0401789814815	0.000146324731979167	27.4551099189815	21.2991295358796	1.2902049537037	86.2615740740741	3.37847222222222	68.2210648148148	2806.73611111111	64.1238425925926	0.00107824645451389	16.031828900463	0.583849249421296	3.13549550810185	16.3017492847222	3.53605543287037	0.255220485486111	0.287310330625724	42.7149645339244	44.4110168690588	5.70365177314815	9.98384690509259	4.20606114699074	2.3934612974537	1.27802168287037	43.5741859837963	1.48390205231481	552.186878727634	219.872763419483	74.5059627037773	42.4706761431412	0.000130780733280318	772.059642147117	119.440261332008	29.2741822067594	22.6266736461233	33.7250188153082	47.0466370467793	15.5069782246521	16.9445370661157	10.5071337057654	16.7280186806163	19.7402002431412	12.5925876998012	29.9496417375746	0.936354792975207	1.29797858648111
57	SPC34	567.664280031822	86.9379642163882	0.000133516495290374	29.5755579140811	22.7063121344471	1.30553088623707	96.8042959427208	3.3890214797136	71.9188544152745	3356.52108194113	73.3540175019889	0.000940310447207637	17.1551386714399	0.57976563929992	3.25162902625298	17.4442787191726	3.66875555608592	0.247218139936356	0.278650684996016	43.1908354458434	44.0834010178138	5.82185292680987	10.1700810970565	4.34899611296738	2.36219178281623	1.30748814876691	49.3622531026253	1.50079624797136	614.102564102564	286.396011396011	78.8406320892688	48.9410122981956	0.000118637568053181	900.498575498576	130.231654112061	30.7869902981956	23.8779580531814	27.531447737227	42.6592730408357	18.1422023295347	18.5909075029644	10.8809258053181	16.979036202849	24.2314174061728	13.6269361035138	28.2043843358706	0.993287678853755	1.29564457549858
58	DAD2	506.873702422145	82.2625156401384	0.000150328145709343	28.2463644904844	21.189045816609	1.33858639013841	97.8494809688581	3.38148788927336	63.3442906574394	3091.42474048443	77.5648788927336	0.00105279110105536	16.3254511055363	0.578400360034602	2.92129584948097	16.6163249584775	3.31776717733564	0.232269724550173	0.264136240397924	40.4463000689381	40.6028728307624	5.48680684948097	9.51991071712803	4.0283300233564	2.37963641435986	1.19369269723183	52.5709585207612	1.49237996557093	547.86022433132	254.852459016393	74.4318813459879	46.4755042881795	0.000125792488861087	802.712683347714	123.354121561691	29.4153865970664	22.2704061216566	29.043287591113	44.8538106308024	17.438490539258	17.3611476061403	10.3893676091458	17.2545463037964	22.4973255810181	12.9294768360656	26.8710729499568	1.00997293333333	1.32770105090595
59	SFI1	546.24224137931	84.942300362069	0.000127514779448276	28.6482306206897	22.5753641034483	1.27070875172414	88.2310344827586	3.34741379310345	68.9974137931034	3430.26293103448	79.8870689655172	0.000991194338103448	16.4194564732759	0.573523788017241	2.90475895258621	16.8067164267241	3.39535258103448	0.227397008534483	0.263954094551724	43.9225635027458	43.3900398417178	5.66067023706897	9.88794553189655	4.21891084396552	2.36794262413793	1.29349025603448	53.0526304827586	1.52232238241379	584.419117647059	188.438725490196	76.0965052083333	38.7858207230392	9.86595837745098e-05	772.857843137255	117.301615453431	29.7838698284314	23.6078404411765	29.3506663617647	43.1363577476716	14.395472817402	15.82235532625	10.9365909178922	15.2552898934314	20.8913097787255	13.0488379705882	24.0610250528256	0.91350084975	1.26461784558824
60	DRS1	539.744114002478	84.3913600991326	0.000128056455743494	28.4166826710037	22.4429303469641	1.26760655638166	90.5433705080545	3.37608426270136	76.3147459727385	3309.43494423792	70.3903345724907	0.000947642993742255	16.2516759008674	0.571613924101611	2.89671235501859	16.5447216109046	3.35353077695167	0.227978048767038	0.263588804463732	44.7886339287793	46.1257061169811	6.01520266171004	10.532207180917	4.48367951363073	2.36496668773234	1.28645421437423	46.210962850062	1.54126197577447	580.925619834711	195.988193624557	75.7877733530106	39.6363580637544	0.000105036653825266	776.913813459268	117.866709020071	29.6671162845336	23.5485724946871	31.5964437781582	45.0118272602243	14.6531393057851	16.0662821944444	10.921807961039	15.9231435508855	19.9181095439197	12.8608624958678	24.3777279279811	0.921615898671498	1.26313706021251
61	RIX7	479.337905236908	79.1863185785536	0.000158046156558603	25.5840245910224	21.9362368466334	1.16957611346633	67.1807980049875	3.77556109725686	93.8615960099751	3189.61221945137	55.140897755611	0.00127834372369077	14.2385960947631	0.556250001620948	2.02976378428928	14.6453913092269	2.68660353241895	0.170164910897756	0.223738895730337	43.5981157780455	45.2192941884467	6.76701261471322	11.9343520598504	4.95716981296758	2.43809434164589	1.46058474812968	35.8656921197007	1.5537296915212	522.257493188011	195.8310626703	71.1254507629428	39.8339159128065	0.000135187928705722	718.088555858311	113.394460558583	27.067137633515	23.0441962493188	29.6654442004087	38.883209470436	14.3778320585831	16.4658856496552	10.9689733079019	13.7655970564714	20.4863055844687	11.9909566771117	25.307812851296	0.879656649241379	1.17706009809264
62	PAM18	500.851099830795	81.4433776988156	0.000145863660194585	27.0957078764805	21.7194630389171	1.24928942385787	74.8020304568528	3.55414551607445	76.0575296108291	2684.38494077834	53.7884940778342	0.00137921968900169	15.8277161184433	0.584048983079526	3.00890887986464	16.1671894390863	3.50274500761421	0.244670950744501	0.28412349284264	40.5276898809028	41.3664183339639	6.071833642978	10.6099686243655	4.41149093401015	2.4497050820643	1.360731678511	36.7968371996616	1.47043717013536	556.314049586777	199.786776859504	74.4899303801653	40.3613429867769	0.00014502128368595	756.100826446281	117.286710793388	28.9550957768595	23.0307478876033	32.2927413543802	44.4356368204959	14.7298929933884	16.4531121802721	10.9504811140496	15.6345138814876	19.9331944704132	12.5781138694215	25.3172971887417	0.911711500680272	1.26288376528926
63	MSL5	523.175600739372	83.1354074491682	0.000139780137430684	27.3311478724584	22.596871064695	1.21150511645102	69.4953789279113	3.68207024029575	79.7375231053604	2247.426987061	44.5360443622921	0.00129726784066543	15.8817541404806	0.581061600924214	2.96515010536044	16.2249867116451	3.4859186987061	0.236196837523105	0.27818242487037	41.2325661383588	43.0893113541509	6.17832525693161	10.8241996617375	4.56606340850277	2.39960620702403	1.39309945286506	29.5233365804067	1.52585036839187	557.677419354839	208.601173020528	73.9077845747801	41.2567665102639	0.000119476540557185	766.278592375367	117.655290527859	28.4332363870968	23.6946832140762	30.0247436824047	39.5975850231672	14.7071456363636	17.2414358121212	11.2673496656891	14.3536089105572	20.7810345545455	12.39141728739	25.1596412529412	0.868576627272727	1.20337082111437
64	MAS1	517.729106628242	82.6599048126801	0.000142964298083573	26.9887391066282	22.5897575576369	1.19540262680115	71.9034582132565	3.7536023054755	73.2795389048991	2237.62391930836	48.0878962536023	0.00132648140907781	15.7629030317003	0.584904072334294	3.00399998414986	16.0784357291066	3.47587446397695	0.241841318429395	0.278420795751445	40.4632814047198	42.2997796690511	5.8934285389049	10.3441499337176	4.31651853025937	2.43085410131411	1.34902478962536	32.217921815562	1.50806406397695	558.190775681342	205.318658280922	73.8292344444444	40.7810077987421	0.000123814265765199	763.509433962264	117.060058658281	28.3754936016771	23.6845941236897	32.163322330608	43.5180232209644	14.5594678469602	17.0968131225806	11.2999442704403	15.3921554894759	19.6920763688679	12.3698156100629	25.0884598161426	0.8598603	1.20081599161426
65	CBF5	507.683544303797	81.3021310759494	0.000114365827737342	26.2663815458861	22.8188607943038	1.1511035664557	71.3860759493671	3.38924050632911	94.626582278481	3208.79430379747	55.5996835443038	0.00170225644303797	14.7960306487342	0.563618147626582	2.38379699841772	15.3602107626582	3.15613042721519	0.196121970348101	0.256233280063391	43.446726581157	44.7492174196141	6.94365231012658	12.2464464731013	4.91946847151899	2.52868832436709	1.61905764873418	36.2254520886076	1.57113888164557	563.994594594595	184.630630630631	74.1145533693694	38.0845744504505	0.000100516405063063	748.625225225225	114.640955261261	28.2640608684685	23.9999569657658	32.1622696135135	41.1818241136937	13.717180554955	16.2086944283088	11.1055209081081	14.4487148340721	19.8266433080541	12.3930571747748	24.5220791931408	0.851322506433824	1.17958296936937
66	CDC123	521.384268214055	83.1226367440361	0.000145980849800129	28.0192330264346	21.9123769194068	1.28026881173437	82.4880722114765	3.50999355254674	74.7704706640877	2895.59896840748	60.4558349451966	0.0010690954997421	16.2996364358478	0.58185616615087	3.14811781689233	16.6863567350097	3.68885662411348	0.251199726673114	0.293082181861668	43.1016076693517	44.292852026732	5.94301686653772	10.4274266982592	4.40582003610574	2.39635622501612	1.36287270599613	40.6866620567376	1.4970470686009	594.866167023555	245.675588865096	77.310597130621	44.6248910813704	0.000118891068158458	840.541755888651	124.395640310493	30.2246225438972	23.5601668715203	31.4817070577088	45.687438873651	16.2789883254818	17.6076103443344	10.88921051606	16.8162714957388	21.3290324014668	13.0625178907923	26.6282401454448	0.929793072057206	1.28815546252677
67	YCS4	541.730941704036	84.4339140209268	0.000127930646195815	28.2051212316891	22.6908023071749	1.24418335426009	99.9895366218236	3.33183856502242	72.347533632287	3209.355754858	70.2765321375187	0.000961008144103139	16.2137362638266	0.575159197982063	3.00336782660688	16.5369090612855	3.48453795814649	0.23636666132287	0.273437526377245	45.42600645233	45.7400299098634	5.83138826532138	10.1767126763827	4.38296320627803	2.34366036621824	1.24484084828102	47.0399585201794	1.51092763168909	583.367432150313	203.16388308977	75.9330431106472	40.3924980584551	0.000103249538507307	786.531315240083	118.757481962422	29.478759908142	23.7861542421712	29.959770808142	43.158557781524	14.8816610344468	16.3790417854077	10.9251763340292	15.4643614041127	20.8392022479123	12.9562577609603	24.5516291644351	0.920265755793991	1.241824217119
68	YSH1	535.657276995305	84.1414072613458	0.000132971354749609	28.3609454358372	22.3291788004695	1.27210930594679	94.8184663536776	3.40610328638498	77.9029733959311	3116.39671361502	64.2378716744914	0.00097921521799687	16.1802138317684	0.570905942488263	2.85162118388106	16.5123395852895	3.35063845852895	0.226251563865415	0.265043801182459	45.1674477580207	46.4390837684	6.07558292175274	10.6938060704225	4.53845948513302	2.37737791862285	1.29206921830986	42.5711924413146	1.52323346244131	580.710970464135	206.735232067511	75.9380199683544	40.8255263396624	0.000104845624883966	787.446202531646	119.208345274262	29.6127044388186	23.5142020780591	31.7890173437764	44.7876191216245	15.1062558322785	16.3874192200647	10.8096794103376	16.276978396308	20.4437392479958	12.956467943038	24.8783170195148	0.929909115318231	1.2623053185654
69	YHC1	526.600561272217	83.1953485687558	0.000124131445827877	27.669630222638	22.5403320795136	1.22911507951356	100.33021515435	3.35453695042095	75.756782039289	3465.58840037418	74.4574368568756	0.00105536885182413	15.8119902843779	0.572063870252573	2.84478828905519	16.2327295416277	3.45893154069224	0.226969436847521	0.275902634691011	44.6799064418984	46.2549582657143	6.03280702525725	10.5750700944808	4.44313442750234	2.40409593358279	1.33862577549111	49.1939955098223	1.53635746342376	567.956429330499	185.912858660999	74.5874267906483	38.4025007332625	9.41631598405951e-05	753.869287991498	115.427030467588	28.7712165887354	23.755887639745	31.1225405175345	43.5328735482678	14.1363592093518	15.8102516982759	10.8660651455898	15.3707468881722	19.9182356230606	12.655953858661	24.8751405223404	0.894550920150862	1.21320936344315
70	TAF11	514.47691015953	82.2174373383711	0.00013298735456759	27.3826335600336	22.1888433921075	1.23507460957179	97.1150293870697	3.3568429890848	74.5382031905961	3402.81192275399	72.8018471872376	0.00109358778245172	15.8445975549958	0.578311352560873	3.00020175230898	16.1851747237615	3.51677343157011	0.240101668572628	0.282109439823678	43.3261774794344	44.4923547306973	6.00971843660789	10.5227113711167	4.38024964483627	2.42336406465155	1.30435359697733	49.0557187321578	1.51757384781696	562.01652892562	190.961038961039	74.3755557024793	39.1016659586777	0.000102288381652893	752.977567886659	115.913441700118	28.7871729161747	23.4438482715466	31.6555918286895	44.9768033260921	14.3262261924439	15.9253533896261	10.7308969527745	15.7366054065525	19.6821231984416	12.5791500779221	23.7708508799054	0.905857323281061	1.22994557024793
71	PRP39	496.140934283452	80.4568447901821	0.000132058153911322	26.6777837854315	21.867436861441	1.22061529691211	88.8915281076801	3.31749802058591	64.8859857482185	3291.87965162312	79.8432304038005	0.000935386593349169	15.3523447790974	0.575787328503563	2.79635990657165	15.6573361836896	3.24499364687253	0.229103060617577	0.264259028612213	43.090012546748	44.3800964253441	5.48101211876485	9.52200147110055	4.12764160886778	2.32585149802059	1.21335847426762	53.1988366508314	1.51611388463975	546.826446280992	176.6906729634	73.1938655135773	37.5300152420307	9.76472735182999e-05	723.517119244392	113.145918689492	28.2378862597403	23.1783046670602	29.2801254872491	41.2030474446871	13.8046664828808	15.3247784928058	10.5619456729634	14.2679225947107	20.1927218931523	12.5098241345927	23.9751772884161	0.904130775899281	1.22093712987013
72	RSE1	496.078092243187	80.8515663469602	0.00014265638922956	26.9196184638365	21.6659992327044	1.24278918710692	71.0047169811321	3.61163522012579	66.5099580712788	2309.39570230608	52.6325995807128	0.00113813475111111	15.726611922956	0.584370408647799	3.05946501781971	15.9682562133124	3.41425816666667	0.252229402033543	0.279535696209974	42.1660501639572	43.0329143748404	5.65597514098532	9.84269639779874	4.16357849737946	2.39352271331237	1.20937778406709	36.2108684643606	1.4772310062369	551.886894075404	200.325852782765	73.9916565529623	40.4447676570916	0.000125753774236984	752.212746858169	116.875549856373	28.7668206490126	23.004823927289	31.7910739867145	44.3465817388689	14.7627788321364	16.3984866173752	10.7810323554758	15.5389660754668	19.8780378200718	12.4833656014363	24.5719092701975	0.916025637985213	1.25451348114901
73	PRE8	483.039122137405	79.8143369656488	0.000150434298501908	26.7207871946565	21.232642129771	1.25970822041985	77.8034351145038	3.58874045801527	63.7442748091603	1863.99141221374	43.9456106870229	0.000971332673664122	15.5660699103053	0.583001981870229	2.90739210877863	15.7836078263359	3.24054218320611	0.240392773368321	0.266323454918816	40.3058551928016	41.5095619773786	5.40553707538168	9.41164245992366	4.05785372614504	2.36094673091603	1.14451198377863	29.8359494847328	1.48086995295802	529.418212478921	216.344013490725	72.4196208263069	42.3720808768971	0.00013720079074199	745.762225969646	117.249222681282	28.3854607453626	22.3205205885329	30.1989734264755	43.0173821762226	15.4374366121417	16.7791907791096	10.689117010118	15.2624985025464	20.4510809337268	12.2593641028668	25.0950357978041	0.925731478424658	1.27658221247892
74	TAF13	484.641769743102	79.9682859086584	0.000170293947730733	26.3732508392008	21.6161591075167	1.21952655566127	70.8510941960038	3.6336822074215	64.7740247383444	2457.77925784967	59.0941960038059	0.00132139030023787	15.609498518078	0.592241809134158	3.25225908753568	15.890279518078	3.66895077592769	0.269922896127498	0.302989241549094	41.3431542670696	42.1917523387331	5.62409099952426	9.75859220456708	4.09626150618459	2.42993074785918	1.27991551379638	39.2528260323501	1.52475186964795	516.074616457462	192.667364016736	71.2851251603905	39.7948322454672	0.00015984035876569	708.741980474198	113.525077942817	27.6084385083682	22.4028293542538	26.7143886095537	40.0991454422385	14.4292157447699	16.1989527833451	10.6507867949791	13.6521369511297	20.6963635381102	12.1580693612273	24.1713344775681	0.897525371559633	1.23335161994421
75	TAF8	508.145945945946	81.9741446864865	0.000140435028551351	27.3026434351351	21.9850325713514	1.2430931172973	71.4005405405405	3.53081081081081	67.7848648648649	2365.58972972973	55.5075675675676	0.00122211431113514	15.9502308718919	0.584641254378378	3.1001065627027	16.256532247027	3.52842906162162	0.250934975378378	0.283885247265836	41.4357753354235	42.0276880317329	5.69908406540541	9.90930376486486	4.23414254648649	2.37189115037864	1.27836779783784	36.711458372973	1.53216324437838	554.252039891206	201.786038077969	74.1607205983681	40.7050940244787	0.00012867359881233	756.038077969175	117.325843164098	28.770597555757	23.1327059700816	31.4077441422484	44.2745414569356	14.8009665675431	16.444469	10.8608675584769	15.6443590360743	19.9620127548867	12.5150972710789	24.1735828323956	0.904747025276243	1.2470002130553
76	TAF4	508.042212518195	82.0975848762737	0.000145386178461912	27.4688811741873	21.8075496589034	1.26194019019893	67.5308102862688	3.53663270257157	67.4046579330422	2422.82629791363	56.8030082484231	0.00118281553093644	16.0139586826783	0.583530154439592	3.12080748423096	16.316212127608	3.52245430325085	0.253884158258127	0.283396731021898	42.718669926443	42.8056148617284	5.6969250363901	9.9457272513343	4.19803886462882	2.39940967248908	1.24942922270742	37.7922406210577	1.52618463347889	550.866559485531	197.555466237942	74.4031307636656	40.5730455787781	0.000127735364533762	748.422025723473	117.420356824759	28.9527524517685	22.8336781286174	29.9913500944534	44.1361037836817	14.9908027315113	16.1688906060606	10.5716584509646	15.6198067624116	20.5782140005627	12.6768881133441	24.5406941279388	0.944622111392301	1.27268191157556
77	MCM1	530.072506082725	83.6962841459854	0.000129666982501217	28.4529057907543	21.9898192326034	1.29556442335766	85.89099756691	3.32846715328467	75.7557177615572	3191.87299270073	67.38199513382	0.000978887699377129	16.4538289873479	0.57795986350365	3.063058643309	16.8138678812652	3.55057647250608	0.239949547829684	0.277799344140283	43.3568473302037	43.709224078589	5.98017480340633	10.5050431279805	4.45875730316302	2.38031423454988	1.32627713138686	44.7288385790754	1.52455476510949	585.132639791938	189.322496749025	76.6307311443433	39.0871233159948	0.000106040933355007	774.455136540962	118.135299752926	30.2961406788036	23.2243049440832	30.2447573892068	45.2001856279584	14.3667107490247	15.9808936078167	10.8224391404421	15.5437399945384	20.1112350114824	13.0326617685306	23.4756473758127	0.913459098652291	1.30868548374512
78	RNA14	523.270962047661	82.9158410061783	0.000119292734633716	27.7799530935569	22.2257656751986	1.2517027396293	96.4819064430715	3.38481906443071	77.1112091791703	3078.70344218888	64.8861429832304	0.00100617906531333	16.0214489046778	0.57654067749338	2.96187702471315	16.3799727140335	3.48732007502207	0.235068357228597	0.276541055397526	43.496490930533	44.2291928403604	6.04622179082083	10.6504631827008	4.503330309797	2.38089780141218	1.32666330803177	42.6694173345102	1.54008430088261	577.038231780167	211.193548387097	75.6171777777778	41.4303142054958	0.000102401405615293	788.231780167264	119.484965005974	29.3546847084827	23.5854884611708	29.8230837189964	42.0887830469534	15.266265776583	16.6160044932681	10.806437167264	15.480104079319	21.2358449440024	12.9422099318996	25.5565352631579	0.927888467074663	1.2480198255675
79	TIF34	775.05987394958	103.596166764706	0.000130113740073529	36.6833367436975	25.2222090514706	1.458377125	98.4989495798319	3.52836134453782	94.7699579831933	5084.0987394958	84.8539915966387	0.000619433010189076	20.7488544537815	0.566202952415966	3.56042490966387	20.9654082773109	3.86420112920168	0.239039229506303	0.259681544926471	47.0974299877919	47.2457484894456	6.48426721113445	11.4823702584034	5.09908892647059	2.27217826260504	1.26245480987395	56.6271062815126	1.51318429590336	862.536041939712	251.373525557012	97.2287221625164	45.2520460026212	0.000115440681598952	1113.90956749672	144.914525504587	39.6941753866317	26.5149309174312	16.7305221193971	31.1024313239581	17.112396593709	17.6682532838983	11.8025690314548	12.7699955918349	29.7022316564875	17.3182081612058	27.3190205181579	1.00127499675141	1.50314961861075
80	VTI1	541.664201183432	84.2253765828402	0.000112449685147929	27.5401924970414	23.3465874289941	1.17997372928994	110.069526627219	3.34023668639053	73.4763313609467	4128.29585798817	90.5355029585799	0.00107497912248521	15.7745896597633	0.572960428846154	2.89518407544379	16.215448535503	3.4867856612426	0.226185899467456	0.271596168639053	44.5019076731118	45.538940376391	5.95293698668639	10.4555689142012	4.35702246597633	2.41589687573964	1.40097518786982	59.7739528550296	1.53488936390533	586.9552	185.88	75.455893232	38.1420478752	9.0368283776e-05	772.8352	116.018118704	28.9217491776	24.4594697504	29.2575709984	39.533611732	13.8821340496	16.1982549180328	11.3082717952	14.12450610792	20.83818628944	12.7934220512	24.08491065264	0.866106760983607	1.1836025952
81	TOM40	512.832783278328	82.1623745654565	0.000130531297480748	27.5190218030803	21.9823669680968	1.25377826512651	93.2244224422442	3.44884488448845	84.2420242024202	3604.91089108911	72.4169416941694	0.00105606811342134	15.6482954675468	0.56826300880088	2.63572622882288	16.1833434763476	3.41946377887789	0.210502238063806	0.272630579459161	43.0928917377143	43.7833245554069	6.36466572057206	11.1940036006601	4.66039338063806	2.42829556985699	1.40548903850385	46.4069049944994	1.58405620231023	562.521525215252	193.357933579336	74.3298053751538	39.2042896678967	0.000104639488093481	755.879458794588	115.96868801968	28.9740569409594	23.3313483419434	27.1510150773678	39.3992138349323	14.461777696187	16.1070530877193	11.0000846285363	13.9964260947847	21.2610076961747	12.7878158511685	24.3337396041924	0.904764387844612	1.24515100492005
82	TAF7	523.55637254902	82.8556302058823	0.000115124824	27.1079503431373	22.8652854362745	1.18568370343137	75.0460784313725	3.4828431372549	70.246568627451	2418.22107843137	52.6573529411765	0.00119252659284314	15.8691327254902	0.585448995196078	3.13502571617647	16.1422173039216	3.53172327401961	0.249355204171569	0.279535002208047	42.0293711681933	42.8667391063	5.79799882303922	10.1441896156863	4.2824068872549	2.40025854068627	1.31978695980392	35.9818086666667	1.48714385901961	557.412371134021	202.315463917526	73.6678682474227	40.4475231065292	0.000109807991484536	759.727835051546	116.550101841924	28.4140215546392	23.6273138941581	31.8009473809622	42.4275465453608	14.4737314460481	16.9178822848189	11.1903011539519	15.0359989781718	19.9338933876976	12.3268105415808	25.2544788913793	0.860893301949861	1.20423791958763
83	RNT1	506.637037037037	80.7954342839506	0.000103385927246914	25.8042271271605	23.0830001814815	1.12146635308642	104.085185185185	3.39135802469136	70.541975308642	4190.79012345679	93.2740740740741	0.00108085859012346	14.6188089691358	0.566664600987654	2.4698768382716	15.0618817148148	3.03817755925926	0.201698921382716	0.24725986115099	44.7480894178663	44.1743100958386	5.78755173333333	10.1016648135802	4.29529012839506	2.38687611481481	1.37035419012346	62.9692547777778	1.50931780851852	546.762605042017	185.831932773109	71.771331407563	38.2760854201681	8.06137709663866e-05	732.594537815126	112.468591995798	27.3028188613445	24.1861616428571	27.4472219686975	33.7695976204622	13.6685281680672	16.5369233098291	11.5666263214286	12.3567628884244	21.0368173742857	12.1110201743697	25.1991182172996	0.838944104487179	1.12989242016807
84	RRN9	514.948020982356	82.343477420124	0.000133634938183119	26.9349938621841	22.6226629275155	1.1910103204578	69.520267048164	3.58798283261803	69.3276108726753	2403.33619456366	54.8602765855985	0.00119427937672866	15.7377245970434	0.584323424988078	3.06530485169289	16.0394267048164	3.5151959275155	0.245380644873629	0.281213264940391	41.401162302	42.3889919379427	5.760129163567	10.0532609017644	4.26212208822127	2.39229985646161	1.31961456795422	36.2411524463519	1.52954722846924	548.640943877551	197.843112244898	73.2008345854592	40.0395895854592	0.000115413768201531	746.484056122449	115.689771798469	28.1030995873724	23.4760436734694	30.8780938273597	42.2020574848852	14.3983966441327	16.5497040277419	10.9725234789541	14.8604843877806	20.0237953395663	12.3191757085459	23.9464929154534	0.871646137935484	1.19890084056122
85	FCP1	518.984586929716	82.729131701603	0.000127148955172626	27.8254040628853	21.9600410295931	1.26830933662146	77.1639950678175	3.47780517879162	65.1122071516646	1951.59001233046	47.4895191122072	0.00107835140924784	16.5188595850801	0.593328185388409	3.36079330456227	16.731778622688	3.7005394025894	0.263577922182491	0.290813997680444	38.9271702690521	40.5549175494382	5.59109748150432	9.73963094451295	4.10401097718866	2.40661618753199	1.28287082120838	30.6698763748459	1.55966643921085	582.857359635812	241.704097116844	76.9187549317147	45.2030347344461	0.000122274854673748	824.561456752656	124.583144157815	29.8676610455235	23.3096265705615	32.8388499254932	45.7840725643399	16.4150784264036	17.4050597496112	10.4248122063733	17.2804739481032	20.7569559072838	13.0132202306525	26.3331127841945	0.956263799533437	1.28694397116844
86	SIS1	525.740537848606	82.962425876494	0.000116062373530876	27.0962962888446	22.8635782390438	1.18562434412351	71.2699203187251	3.57669322709163	67.5064741035857	2244.99950199203	52.9890438247012	0.00115985415039841	15.9305804053785	0.588393586653386	3.20795119422311	16.158383060259	3.56652736653386	0.255092160891434	0.282785110946687	41.5325129936008	42.8123852548682	5.68304662250996	9.91858458814741	4.14204697061753	2.43877376743028	1.2632127061753	34.3209852539841	1.55550129536853	574.794964028777	208.672661870504	75.3505631654676	41.4396763357314	0.00010689076794964	783.467625899281	119.247165695444	28.8327447769784	23.9694529052758	30.0572469023981	41.0626111998801	14.8867965407674	16.8957099592593	10.8349065707434	14.8810187105516	20.8983455285372	12.7177606498801	25.7368839067227	0.89281561617284	1.20549417266187
87	SAM50	516.864450127877	82.7142493642674	0.000135944498290099	27.4258808125685	22.2839302243332	1.23176781293387	69.7665327000365	3.51808549506759	69.8688344903179	2408.20460358056	53.825721592985	0.00118693498138838	16.1711963942273	0.589657695432956	3.27079297953964	16.4351859711363	3.66361452246986	0.260849453598831	0.291643792873857	41.1106037356531	42.0014659390677	5.82049097223237	10.1503098385093	4.27958116185605	2.41038862148338	1.30523316295214	35.6567069163317	1.5226205165875	561.563711911357	199.623268698061	74.8439011772853	40.5574888850416	0.000118074031495845	761.186980609418	117.860065270083	28.8267975782548	23.3827162077562	32.0301411313712	44.8232709756717	14.8231092160665	16.2074225649718	10.5832836149584	15.9433070427147	19.9975744013435	12.6398925754848	24.3380618355062	0.921458328813559	1.23599486149584
88	GCD10	496.043555555556	80.3729224977778	0.000111472984213333	26.492494112	22.0725460551111	1.19984449955556	87.7928888888889	3.43555555555556	76.9013333333333	3498.71288888889	75.2951111111111	0.00134948021813333	15.3889830986667	0.5801771504	2.83463043111111	15.8588552408889	3.51827927288889	0.227191886035556	0.282030764790739	40.7301353534608	42.5191140397099	6.20319446577778	10.8461054311111	4.34417391466667	2.51517556977778	1.53880613422222	49.7830479911111	1.54320608044444	576.231362467866	173.830334190231	75.2215973136247	36.6083682005141	9.36570771208226e-05	750.061696658098	114.262280616967	29.5268154794344	23.5454421131105	32.152352598329	44.9825661579177	13.3250437596401	15.6277235693717	11.068046122108	15.1813249012339	18.9796000485861	12.6509041092545	23.1540541994852	0.856017441884817	1.25629708226221
89	KAR1	544.556810162315	85.0540272618207	0.00012566374534933	29.03197549753	22.1520471510233	1.312419199012	98.4460127028934	3.37261820748059	70.6767819336627	3009.518701482	66.9611856033874	0.000937248279110797	16.7718435285815	0.577680081863091	3.11083956810162	17.037953937897	3.49530789273112	0.240375454036697	0.270824341355932	42.764582933908	43.5606378136655	5.7833463853211	10.1203978708539	4.31435264431898	2.36985833733239	1.2555520042343	44.6332075370501	1.51568657424136	595.135549872123	226.826086956522	77.3978161764706	43.4562328516624	0.000109227109501279	821.961636828644	123.291039015345	30.4520352365729	23.4505998695652	30.6535291236573	45.4382334193095	16.0370978810742	17.04514036897	10.8279875204604	16.9817417558824	21.1391893764578	13.2621777225064	27.5791554741688	0.950011503389831	1.30272934143222
90	SRP1	533.510362694301	83.5843023445596	0.000122546996554404	27.5603067642487	22.8911026088083	1.20519276554404	105.768134715026	3.38730569948187	64.7266839378238	3428.40284974093	83.5932642487047	0.000930738554792746	16.1220737875648	0.585106972150259	3.18036240414508	16.5248124093264	3.70348777720207	0.248379814792746	0.287903711167315	42.4083738723404	42.4621851315789	5.44669737953368	9.4417972111399	4.11192067098446	2.31805318911917	1.25932191709845	56.190280738342	1.50804271049223	583.546553808948	218.074969770254	75.7403680532043	41.9379808464329	9.6472058452237e-05	801.621523579202	120.108089117291	29.1147344873035	24.0408752273277	28.5644704829504	40.1229647594559	15.4526100350665	16.7466842358025	10.9282994365175	15.2029238087908	21.8281360882104	13.0467065767836	25.3753735702179	0.925655196666667	1.21337002902056
91	POP1	537.055900621118	84.2747814984472	0.000124693452018634	28.5116352523292	22.2426578291925	1.28304516149068	101.54347826087	3.34704968944099	72.1063664596273	3060.92624223602	68.7515527950311	0.0010014911935559	16.456021673913	0.577060242391304	3.01827211180124	16.727092177795	3.44792951319876	0.236302851956522	0.27101641439441	43.4492204203162	45.0466638979414	5.85943425543478	10.2423106164596	4.36405783928571	2.37038912034161	1.26439165838509	44.8434739984472	1.54695012515528	580.97619047619	220.390211640212	76.0868857407407	42.3962466269841	0.000109599752010582	801.366402116402	120.927480661376	29.8975895396825	23.3659346997355	30.1448268534392	43.7067531678042	15.629202505291	16.9591184211957	10.8862387142857	16.0402279796164	21.1318379878175	13.0538018253968	25.5012603589404	0.930919950815217	1.2824129021164
92	NRD1	531.289762340037	83.9766864259598	0.000132042125758684	28.4208914268739	22.1735398546618	1.28373774314442	103.794332723949	3.41316270566728	73.5438756855576	3304.6718464351	73.9259597806216	0.000976368100365631	16.3544398053016	0.575538555301645	2.95050290310786	16.7154438400366	3.45999373126143	0.231857659396709	0.271907301225984	42.6993953192884	43.594701273513	5.8963677321755	10.3123582394881	4.3823292166362	2.37624761700183	1.29374944789762	47.95515	1.55896599588665	556.933256616801	206.016110471807	74.3248000805524	40.8380981472957	0.000107559276616801	762.949367088608	117.597607583429	29.225425575374	22.8837019286536	29.4354839835443	43.2074475611392	15.1220197203682	16.406822964539	10.7688809056387	15.4519563939586	21.0779243219333	12.8551592462601	25.4411711658228	0.933830831914894	1.2807246881473
93	ORC5	530.804587155963	83.483149559633	0.000117837709357798	27.8698502743119	22.5438406926605	1.23654783211009	102.429357798165	3.33302752293578	72.6385321100917	3460.75321100917	78.3577981651376	0.00101825575	16.0835778348624	0.57682793559633	2.95855695504587	16.4782445504587	3.4889495146789	0.231228070321101	0.271806320146789	42.7319005898971	42.3516699863806	5.86562416146789	10.2964937385321	4.34778848715596	2.38952024954128	1.30715376605505	50.7207882844037	1.56383866422018	583.002304147465	191.922811059908	75.8178852073733	39.0370611635945	9.98633970852535e-05	774.925115207373	117.301609493088	29.5359687626728	23.7610718605991	30.9712309268433	44.0310127091014	14.3594452753456	16.2399214756243	11.0106445921659	15.5334687775346	20.2479379784562	12.9400866313364	24.0476728648961	0.898219695243757	1.24540553110599
94	ACC1	513.608316831683	81.9972158653465	0.000114912488974257	26.8910816681188	22.5562691223762	1.19294742653465	76.899801980198	3.45544554455446	69.8075247524752	2388.00712871287	52.5405940594059	0.00125794013120792	15.7737734982178	0.586574817306931	3.12132733623762	16.0521429231683	3.54616597108911	0.249855283920792	0.283794808938614	41.4053560330897	42.8425738624598	5.79729436554455	10.1212703045545	4.27014004752475	2.40047185148515	1.36249339960396	35.625323580198	1.49856185805941	549.389367816092	198.025862068966	73.0480076364942	39.9362844037356	0.000101430656336207	747.415229885057	115.413383728448	28.2916250545977	23.3698235912356	31.1579970291667	42.3055313806753	14.4191537938218	16.618920155361	11.1683640840517	14.984530555898	19.9310948115445	12.3021265122126	24.0406214134436	0.871707926841721	1.21251137356322
95	ARC35	569.304690579425	87.038411229799	0.000119532679897517	29.3593131951123	22.9621971083957	1.28026982774931	79.4000788332676	3.46432794639338	72.5317303902247	2542.52345289712	55.2290106424911	0.00125636132274734	17.0963188332676	0.582145197832085	3.24143713480489	17.4069360784391	3.69892280055183	0.245794105384312	0.279796616641673	41.7069287334804	42.8233143772021	5.94084699172251	10.4141144635396	4.34405215648404	2.43441407292077	1.35160584036263	36.4181764564446	1.53314323275522	612.29199648197	219.70800351803	78.5659585576077	42.3241615039578	0.000116726725558487	832	123.34404294635	30.7370107317502	24.0071346842568	31.8547850234829	44.7620245719173	15.5081473896218	17.0289094610507	11.1602093139842	16.4433733310114	21.0560177389094	13.3562714591029	25.775365423131	0.922984950362319	1.28539459102902
96	MVD1	495.883957466482	81.1118139158576	0.000148205180661119	27.3227394290337	21.409729936662	1.27824855247342	72.0878409616274	3.50901525658807	60.6527970411466	2229.81322237633	56.8858067498844	0.00124205654059177	16.1154580540915	0.589597688072122	3.17355560055478	16.358161208969	3.52413969949145	0.255637801155802	0.283412007212963	39.0404985806223	40.7159518998118	5.45556099953768	9.44004502404068	3.94748577253814	2.42583892787795	1.19202820018493	37.915963370319	1.51762304008322	538.876839659179	209.739736638265	73.4720333539892	41.5411624701782	0.000140854734996127	748.616576297444	117.467194391944	28.8323766963594	22.3581207141751	30.0071693381875	44.2139249258714	15.332115655306	16.360617057571	10.511840041828	15.5497496824245	20.7461025906971	12.5831406878389	25.2078555916279	0.94680362681388	1.29549305964369
97	NOG2	516.081335616438	82.4449066481164	0.000127331536639555	27.4044552534247	22.2339757748288	1.23362718493151	74.1746575342466	3.51712328767123	67.115154109589	2314.89854452055	54.7174657534247	0.00124907574541952	16.0808733373288	0.587062448116438	3.15850860231164	16.3369073159247	3.56614150513699	0.25245763885274	0.284145859922879	40.9843823641518	42.4302765727826	5.70791852868151	9.96191789169521	4.16580484118151	2.43251613356164	1.31043399315068	35.9782714511986	1.53793544259418	556.52626641651	206.160412757974	74.3086859005628	41.2042399624765	0.000116886134108818	762.686679174484	117.953173011257	28.7626732204503	23.1962739615385	31.3778912616323	43.2494624986867	14.968120673546	16.6593388727097	10.7442714577861	15.6217283336679	20.4646024680113	12.6504088958724	24.6942758160075	0.91298577704918	1.24277073733583
98	HRP1	511.532990574122	82.1238962596401	0.000128731160351328	27.3239366743787	22.0983001945159	1.23797015681234	71.9661525278492	3.45201371036847	67.8603256212511	2312.89545844045	52.6546700942588	0.00126603717365039	16.0790125865467	0.588184472622108	3.21570277077978	16.3595406036847	3.63649094173093	0.256710924314482	0.288760082609442	40.8045540869887	41.9525765415837	5.73795660282776	10.0069791735219	4.17400744258783	2.43914057626392	1.31645433161954	34.8044418508997	1.53198153980291	560.361043194784	207.063569682152	74.7708165444173	41.2399112713936	0.000112863619299104	767.424612876936	118.465113480033	28.8299713814181	23.3050749576202	31.3698342281174	42.7802613871883	15.0539606519967	16.4588135959933	10.5945675248574	15.6103655163896	20.4831477212795	12.7049553789731	26.6296073781224	0.922394410233723	1.24036845884271
99	DCP1	542.196490020647	84.3679842395045	0.000114533412546456	27.5898556995871	23.265288756022	1.18679508258775	77.9614590502409	3.46008258774948	74.7704748795595	2533.65141087405	54.331039229181	0.00125198006975224	16.1673241163111	0.586102976978665	3.25919999518238	16.4695913179628	3.72747734549209	0.25499793010327	0.291587497240785	42.6878937377723	44.0514153260839	6.0038335220234	10.5092317150723	4.3882909229181	2.43471917446662	1.41087944218858	34.8848914590502	1.58378136694769	573.346513299784	210.784327821711	75.2340788353702	41.5428629547088	0.000105202189863408	784.130841121495	119.219742264558	28.7109584464414	24.017719418404	31.0186354762761	41.6216008465133	15.0735115830338	16.7856821866764	10.8493530107836	15.3949793652265	20.9156374869159	12.7095009036664	25.2057873585313	0.901609579721816	1.19713568368081
100	DBP5	501.663774403471	81.8901920498915	0.00015548765527115	28.276218367679	20.9182224739696	1.35350638503254	85.3904555314534	3.42190889370933	65.8980477223427	2787.24186550976	66.2548806941432	0.0010057913659436	16.3163164642082	0.577354382321041	2.9545016659436	16.7162842592191	3.46654052277657	0.23856984632321	0.27647473867247	42.524139748441	42.2282230160178	5.59979370281996	9.74348835249458	4.14202642407809	2.37812075813449	1.24714590997831	44.3225652386117	1.51255987049892	562.611570247934	222.844628099174	75.9364448429752	43.1113048099174	0.000126677478545455	785.456198347107	121.495511041322	30.1332367950413	22.330853738843	32.682992728595	49.3668064323967	15.9953969553719	16.6857900764007	10.2255709421488	17.7881224492562	20.0287264494215	12.9357432066116	25.8383105049669	0.977397002716469	1.35487792727273
101	NOB1	518.99203187251	82.9735695683931	0.00013277965559761	28.1365356972112	21.7969752928287	1.29171540969456	93.0929614873838	3.45219123505976	66.6812749003984	3126.4588313413	72.4289508632138	0.000953835509508632	16.3149634794157	0.580246817729084	3.10753971447543	16.6451395484728	3.56630659428951	0.246507118353254	0.281113910625832	43.256102932544	43.1085955838753	5.60962771049137	9.75702279614874	4.19030659827357	2.34982801460823	1.24989066002656	49.2714661155378	1.48576153871182	559.44553243574	209.03182374541	74.9070324235006	41.496024749082	0.000119595327417381	768.477356181151	118.840592362301	29.4239285556916	22.7937077845777	31.200278120563	45.0716993962056	15.3264109388005	16.4531857396746	10.5901600930233	16.1767459483109	20.4477319396818	12.8412825471236	25.0240660008589	0.941664016020025	1.29393704161567
102	SGT1	471.351874244256	79.1910298972189	0.000156847484607013	27.0849788542926	20.4931805640871	1.32358171886336	95.4570737605804	3.45163240628779	57.5822249093108	3202.72551390568	87.0368802902056	0.000966971290205562	16.1106448857316	0.594291398246675	3.13263566021765	16.3965318984281	3.56639149879081	0.25001929210399	0.287708647156685	34.400016430475	37.0825899624693	5.19310405804111	8.9754471668682	3.864935143289	2.34768350544135	1.14067051632406	58.3796147097944	1.50444098663845	522.775223499361	191.48275862069	72.3049072669221	39.7551549042146	0.000125822029757344	714.257982120051	114.489088020434	28.7644251826309	21.7801069987229	30.1543710897829	44.9070450523627	14.7825384814815	15.8207368571429	10.3550052784163	15.45748299447	19.958360786986	12.4072521085568	23.9333252966752	0.947252383896104	1.32477208173691
103	PNO1	511.002622377622	81.7069974125874	0.000115878691267483	27.0393521896853	22.2819331057692	1.21399067832168	92.7884615384615	3.35314685314685	64.2132867132867	3540.8006993007	85.1608391608392	0.00093030652513986	15.6665539396853	0.579449326223776	2.86929881293706	16.0599451048951	3.37295042395105	0.229001725961538	0.267540163688811	41.397349649148	41.4704142391266	5.46612804458042	9.53346860402098	4.08863213898601	2.35865023164336	1.22808313111888	56.9352725961538	1.50730265725524	556.055636896047	187.005856515373	73.7288486383602	38.6656736896047	9.10122026793558e-05	743.06149341142	114.827536325037	28.4536302342606	23.4815741830161	28.3948432550512	39.6260826073206	14.2681118784773	15.8533347236256	10.715732806735	14.2029349446559	21.1563179377745	12.7253269853587	23.5841895777126	0.905551374294205	1.21333188726208
104	RPB2	506.748945147679	81.8777070534458	0.000141340519226442	27.5958185668073	21.6991478895921	1.27216939170183	95.7770745428973	3.40576652601969	69.4542897327707	3542.39521800281	81.3523206751055	0.00107790472658228	16.3359031554149	0.591950098171589	3.288698407173	16.6684045302391	3.77315917510549	0.261126986666667	0.298383548219081	39.6487196899642	41.3980710095609	5.78867165400844	10.0874992749648	4.24143149578059	2.40349198523207	1.38809583052039	53.6190791983122	1.53397624810127	545.591339648173	194.644113667118	73.3844941136671	39.7100526522327	0.000114532084695535	740.235453315291	115.516607158322	29.0590116576455	22.5791664857916	27.6242592489851	42.013753382544	14.4984890311231	16.3666047579092	10.9275753545332	14.5056100426252	20.802297314479	12.6498105696888	23.6946973739837	0.894505903988996	1.28951106630582
105	TOA1	511.35105657805	82.1544977096114	0.000142903076462168	27.6391775869121	21.799649461486	1.26937596114519	100.432174505794	3.48193592365371	59.4042263122018	3080.73687798228	80.678936605317	0.0009058848865985	16.1863431601909	0.585335828289025	3.2554203394683	16.4388153919564	3.59348742194956	0.261193905821404	0.28747046465847	43.7184580933702	43.8747185797372	5.26533163053851	9.08634808793456	3.96088902726653	2.32475965780504	1.13872522699387	54.0660558214042	1.50097337900477	555.924791086351	224.887186629526	74.7628070194986	43.5980320473538	0.000128454117409471	780.811977715877	120.797551142061	29.2757631364903	22.7588343272981	28.0662642504178	41.8212905430362	16.072143224234	16.9545478276836	10.5387844888579	15.5035380844708	22.0754227950418	13.0327022116992	26.7767999330544	0.955467451977401	1.2902447005571
106	MGE1	539.747497219132	83.9820957119021	0.00010909229730812	27.364145730812	23.2644134377086	1.17685802669633	73.1679644048943	3.48164627363737	78.2057842046719	2556.54226918799	52.9160177975528	0.00145590502697442	15.6560843303671	0.572705332925473	2.69945413292547	16.0692034627364	3.30058707230256	0.211680472669633	0.257812667874235	42.15216455029	42.9375667245154	6.20497449833148	10.8579881874305	4.46606737541713	2.47027346329255	1.5222241323693	34.8336351334816	1.54160009549499	591.833578792342	199.80265095729	76.2665442562592	40.2326841531664	0.000106129131958763	791.636229749632	118.940893549337	29.4612562621502	24.2782949013255	29.8815503421208	40.1838967657437	14.3669484521355	17.0085187140673	11.3551732488954	14.4386739684536	20.9534118701031	12.9364158497791	24.8920692366716	0.86832178853211	1.21703973048601
107	GCD1	514.129612109745	82.0691853358562	0.000114860127171239	27.394710781457	22.0470184853359	1.24381988363292	83.5950804162725	3.43046357615894	59.3046357615894	1938.98864711447	50.5430463576159	0.00103284384834437	16.2248764777673	0.592346713055818	3.30617798675497	16.442525846736	3.63777057426679	0.26207196974456	0.288436949110691	39.7900901307544	40.8095469733141	5.28998224787133	9.17720439451277	3.92207341059603	2.39060063008515	1.21708612866604	33.2285696972564	1.53032190813623	561.659751037344	228.336099585062	74.900618526971	43.6170224688797	0.000110551797842324	789.995850622407	120.952479004149	29.0709896307054	23.1182592717842	30.5508676574689	42.4903362740664	16.0592072406639	17.0126785890985	10.5997964751037	16.2150751208921	21.6419647717842	12.9799601369295	26.74728750625	0.946605924109015	1.26005137551867
108	PLP2	695.889212827988	96.3458024198251	9.64966266472303e-05	32.4096932915452	25.5077391049563	1.27050564723032	93.2711370262391	3.58600583090379	93.9183673469388	2751.60932944606	47.7142857142857	0.00116721869620991	18.7916588046647	0.58087262303207	3.54751625364431	19.2058843148688	4.17638664431487	0.243894634635569	0.287458350524781	42.5199272429412	43.8401521411243	6.67416206413994	11.825978303207	4.78917759475219	2.52084041982507	1.64780988338192	31.0392717201166	1.5529754090379	713.748110831234	306.07556675063	84.7006388413098	50.1045931234257	9.18364827707809e-05	1019.82367758186	137.220488740554	33.020237279597	25.971742720403	23.9259596324937	35.0125023939547	18.3561571435768	19.6499519578947	12.014602929471	15.3835684777582	26.7699992806045	14.7637122493703	29.3710607472222	0.950552677368421	1.27181506801008
109	RPA190	493.990965556183	80.5728543817053	0.000134999463461321	26.886932338227	21.6199341778656	1.24468637436477	81.317334839074	3.42631281761717	58.7492941840768	1899.08695652174	50.1112365894975	0.000985955274093732	15.8594219542631	0.590775163749294	3.20358368210051	16.1018974618859	3.54629388876341	0.262668874206663	0.288219328641766	41.2646857708548	42.0794096679289	5.20764143308865	8.99445334500282	3.89824676002259	2.35144019085263	1.18220385601355	33.2646719649915	1.51975699107849	530.97342192691	205.399778516058	72.1798939756368	40.8739573532669	0.000121428500830565	736.373200442968	115.484119623477	28.2378936733112	22.5682520908084	30.7878998366556	42.9480337641196	14.7619201517165	16.7148483711691	10.8055894108527	14.9901390314396	19.8720171127353	12.200516875969	26.3899493783333	0.892977466288309	1.25400148062015
110	NUD1	525.770642201835	83.0386715366973	0.000120208704042431	27.1491106284404	22.9031126404817	1.18562831766055	80.0143348623853	3.40653669724771	72.6221330275229	2503.50344036697	56.2780963302752	0.00123552252993119	15.6560357729358	0.576961656135321	2.97793214277523	15.9866764065367	3.44574324655963	0.237997926376147	0.273031610873563	44.8540322984192	45.5179249323221	5.92823454071101	10.3688102511468	4.31480222534404	2.44042587385321	1.39397639850917	36.4962408658257	1.56313853480505	554.034505208333	195.885416666667	73.3422448632813	39.6007468424479	0.000108695669798177	749.919921875	115.40143110026	28.3402789550781	23.5747615423177	30.7585781238932	42.4725361596224	14.3457621445312	16.4621332452082	11.1884697721354	14.9225615599089	20.1511737757357	12.413111578125	24.5854615915961	0.877089907732981	1.20385322526042
111	TAF3	501.643674605629	81.2588369223631	0.000126094456566656	27.0050281568203	21.9190431289824	1.23281753356016	70.3383854005568	3.45344880915558	65.8713269409217	2329.65790287659	56.0983606557377	0.00116227931979586	15.8875001704299	0.587965391927003	3.17910871110424	16.1819495072688	3.61318762016703	0.255820548639035	0.290729172199196	41.2760810828598	42.3445880043152	5.64253579338076	9.84038495607795	4.14741649304052	2.40535116579029	1.24683558799876	36.8449701979586	1.53355415081967	553.276568501921	204.855313700384	74.2097421510883	41.174907496799	0.000104515285934699	758.131882202305	117.835723309859	28.5678827055058	23.2205387042254	32.2513599854033	43.6456888792574	15.161584793854	16.2657630983713	10.5068173028169	16.0384075779321	20.3352579816197	12.6254133457106	25.4885951045513	0.939367134332248	1.23337388028169
112	SWI1	516.784591194969	82.8302457232704	0.000147189826399371	27.9558187295597	21.8732595534591	1.27827911163522	87.496855345912	3.50471698113208	76.3663522012579	3113.40408805031	64.8962264150943	0.00102119392877358	16.2005481257862	0.579839049371069	3.06630482075472	16.5923223050314	3.65889362578616	0.24492897668239	0.292431147811024	43.6121414642055	44.8778388957006	6.00929181446541	10.5702673663522	4.45767639779874	2.38398341037736	1.37260185849057	43.5454319025157	1.5113100927673	555.756432246998	232.903945111492	74.5906429331046	43.788016483705	0.000114248994408233	788.660377358491	120.818450274443	29.1734857581475	22.8176991783876	32.7634840692967	46.7054353871012	16.0438661698113	17.2613780069808	10.5025414305317	17.0356579921612	20.2514478066552	12.6112878421955	24.898583257732	0.940235152530541	1.28149038765009
113	ERG10	504.85036119711	81.4370227657379	0.00013096067379773	27.1804856955624	21.9070900257998	1.24395096181631	91.531475748194	3.41795665634675	81.7285861713106	3501.06604747162	70.4200206398349	0.00102059612332301	15.5635499442724	0.572468388854489	2.71869819091847	16.0975532373581	3.46556917750258	0.21831156378741	0.277718014282766	42.7599093654545	42.7199741093389	6.19739207120743	10.9323590402477	4.56427904231166	2.41023751393189	1.47570430237358	45.9181797213622	1.55483011888545	556.709346991037	197.04609475032	74.0540170166453	39.7491022919334	0.000107087324314981	753.755441741357	116.251275736236	28.9213511805378	23.0877068642766	30.5235019991037	43.4333494201024	14.6831083533931	16.1141255149545	10.8096540422535	15.2531733295775	20.3183184522407	12.6947312868118	24.3509192210797	0.913663727828348	1.25602953649168
114	NOP4	535.475639966969	84.0836485796862	0.000135482608059455	28.0834621345995	22.5669011461602	1.24536148802642	98.0875309661437	3.42361684558216	73.0553261767135	3151.15028901734	70.3947151114781	0.000983330313872832	16.2292382584641	0.578176364657308	3.10769355986788	16.7179919512799	3.7497170776218	0.243773090115607	0.292636306630884	44.0737974824768	44.5483605805532	5.85949006193229	10.2691082815855	4.36705706110652	2.37365463666391	1.3436548265896	45.9958136251032	1.55099570289017	578.711618257261	204.098547717842	75.8834788174274	40.372844906639	0.000105728486130705	782.810165975104	118.695888423237	29.3511212043568	23.6708357738589	30.8764223047718	44.4077742662863	14.965818530083	16.3252586809422	10.7150803973029	15.8792896653527	20.6684351834647	13.0094022157676	25.097069701973	0.930471940364026	1.24219663900415
115	GPI2	518.505091649694	82.5831994093686	0.000133709501690428	27.6468249582485	22.1082356527495	1.252326901222	99.8890020366599	3.45315682281059	72.8604887983707	3116.11812627291	68.9653767820774	0.000981161827698574	15.9916164531568	0.578388846232179	2.96336592668024	16.3917191160896	3.54306479429735	0.235622530509165	0.281061424479592	42.9037828775362	43.8885121102591	5.86914348472505	10.2419672515275	4.38050994195519	2.3626585101833	1.3229621496945	45.2557853258656	1.54376267617108	566.871757925072	220.079250720461	74.8613228530259	42.3507319020173	0.000104562839135447	786.951008645533	119.663869927954	29.1033847233429	23.3558446123919	28.3096653681556	40.9376002987032	15.5108560648415	16.8672574447717	10.8175779048991	15.072438213732	21.6430627327666	12.8515989221902	24.764687633864	0.925407772017673	1.24929226801153
116	SPC29	554.14373088685	85.2530169724771	0.000124649180275229	27.9532884464832	23.4390625412844	1.19545451681957	98.4770642201835	3.55351681957187	85.3119266055046	4464.1376146789	92.3822629969419	0.00131484519082569	16.0899351314985	0.575943985932722	2.84205335168196	16.7065954587156	3.62477259327217	0.219229271681957	0.278760294067278	41.4522362771875	41.5571881329231	6.38915464831804	11.2629315993884	4.5322899235474	2.51748354434251	1.5892328470948	59.1129879510703	1.6063383853211	592.190839694656	181.263358778626	75.6436725954198	37.6786386641221	8.58269094274809e-05	773.454198473282	115.742848473282	29.1519800343511	24.5414838549618	27.5136875652672	37.1859020984733	13.7709994236641	15.9484765680934	11.5605603587786	13.3164673852672	21.3281611110687	12.9267048473282	26.0016298237548	0.870894420233463	1.18954665267176
117	MEX67	498.846635367762	80.7849957981221	0.000121935640140845	26.6055408223787	22.1345587065728	1.20260851564945	90.6619718309859	3.36384976525822	61.8528951486698	3663.12754303599	93.6846635367762	0.000942257573865415	15.333718913928	0.57662478599374	2.88780280907668	15.6858875156495	3.35815141471048	0.234312328888889	0.271185012884013	43.7167433619086	44.28930786	5.38932881298905	9.32033537323944	4.0296704913928	2.34077598748044	1.17616521752739	61.7743461893584	1.53329296541471	531.513227513228	177.309523809524	71.9720586111111	37.7542849603175	9.25829032010582e-05	708.822751322751	112.160829126984	27.7054564484127	23.041173218254	27.0995510509259	38.3144281912698	13.969202452381	15.4083874724092	10.4411102936508	13.3488376506878	21.0404914868783	12.3867028267196	24.5718723273572	0.912123940915209	1.20392598148148
118	SPT14	582.04797979798	87.1724162626263	9.59798409974747e-05	28.3140700189394	24.3576785025253	1.16653035732323	112.22601010101	3.36489898989899	74.7411616161616	3983.11363636364	83.8989898989899	0.000912901055429293	16.3520490858586	0.577261561237374	3.1948778030303	16.6610412234848	3.605032375	0.243579755037879	0.27580122920354	46.6612844871134	46.5518792130769	5.87976026515152	10.2905306376263	4.45341150126263	2.33705723106061	1.34434441792929	56.5285763005051	1.50434749015152	621.252155172414	197.096982758621	77.5934922198276	39.4005610344828	8.54647122413793e-05	818.349137931035	119.44576012931	29.9404855387931	25.1649847801724	25.4672234234914	35.0656215952586	14.0172464568966	17.1305436688889	11.9544109461207	12.8361809288362	22.3914822099138	13.2412554418103	27.5153970603448	0.840093011333333	1.1923127737069
119	NSL1	529.303379416283	83.6595341781874	0.000131892368851767	27.8473123114439	22.5210896129032	1.23725204646697	75.8517665130568	3.49615975422427	66.9473886328725	2259.35637480799	53.0245775729647	0.0011896105953149	16.2887399139785	0.584965874923195	3.24714675499232	16.607678000384	3.70272197273425	0.256670727526882	0.29121267687548	43.3057762267683	43.6974665201472	5.68435278801843	9.92075578801843	4.16943885791091	2.41705404147465	1.26619766551459	34.8314574308756	1.53520886831797	566.920418006431	202.931672025723	74.8596235932476	40.6238461173633	0.000117169230755627	769.852090032154	117.91799437299	28.9868651093248	23.515057909164	30.6338799150322	43.0620429389871	14.796177181672	16.5949652971854	10.9582360482315	15.458352800836	20.5076913610932	12.7715754276527	24.8901829541432	0.90400168352649	1.23550812620579
120	RVB2	534.918044077135	84.4794161157025	0.00013050619887741	28.8680411115702	21.8974885144628	1.32331232438017	82.5750688705234	3.44559228650138	68.004132231405	2178.30922865014	50.7651515151515	0.00129698630764463	17.2058732438017	0.595143317906336	3.45027734848485	17.5028373209366	3.88497744283747	0.261992619283747	0.295923865454545	36.3587229780573	38.3100401777079	5.86058366942149	10.2206059449036	4.13732065909091	2.50906993801653	1.36267032575758	32.8160417837466	1.56263863243802	593.247600767754	262.335892514395	78.2529520153551	47.904740671785	0.000123449366948177	855.58349328215	128.61563318618	30.3487319078695	23.3823577581574	32.1111177667946	43.5785004099808	17.6476147504798	17.7271804058252	10.1372513416507	17.5416254950288	22.1495787391555	13.4325056871401	29.4869403173077	1.00902165359223	1.30436171785029
121	IQG1	536.73066018631	83.9355077683273	0.000116351773479141	27.5224659793439	23.0893493835561	1.19247607411908	73.5868772782503	3.40947752126367	67.0182260024301	2431.1312272175	55.7237748076144	0.00108902430858647	16.0994963900365	0.585402121709194	3.18637820858647	16.3762829797489	3.56757788011341	0.249738436889429	0.278710354576409	41.4934740863318	42.7165205122735	5.66017505346294	9.86416217294451	4.15895770959903	2.41084813325233	1.29483224787363	36.5954573673552	1.53661392478736	569.410616705699	201.767369242779	74.5123506010929	40.3571297345824	0.000105093117135051	771.177985948478	117.33251980484	28.6115225706479	23.9795440632318	30.7038012062451	41.4341489814988	14.5669311772053	16.7231715766481	11.1621392240437	15.0157517865652	20.4860480467682	12.619404754879	24.5778296788732	0.876793939952343	1.19527611943794
122	YAH1	511.676173760421	82.1100188328214	0.000128152363102238	27.3015555291795	22.1243124624835	1.23495813383063	74.1000438788943	3.44668714348398	65.2847740236946	2267.21588415972	55.3369899078543	0.0011643833779728	16.0007695410268	0.586132026151821	3.16849617200527	16.2697640908293	3.57115433128565	0.254732075704256	0.286043155171203	41.9109895293747	42.696529822049	5.61886265774463	9.76957675559456	4.09393504256253	2.43430433918385	1.25881331066257	36.0939536551119	1.5494065214129	553.377541998232	202.126436781609	74.1200426967286	40.6523377099912	0.000113853307931034	755.503978779841	117.227246198055	28.7211439619805	23.1082576012378	30.4351743559682	42.8033564306278	14.8318371361627	16.3161876007194	10.6144297020336	15.3624019065606	20.5195079978603	12.6268033297966	25.2589025835544	0.913644607733813	1.24564967108753
123	ARP7	462.003703703704	77.9160997592593	0.000147689701592593	25.9175494888889	20.9598567074074	1.23849179444444	87.1222222222222	3.57962962962963	57.5203703703704	2586.53148148148	68.4759259259259	0.000798557086111111	15.1442112592593	0.584651109444444	3.07139267037037	15.4916285111111	3.50236535	0.259540268203704	0.292972283907407	44.2344881543233	43.8376587793561	5.09259743333333	8.77395143518519	3.91289281111111	2.28042296851852	1.10049019074074	46.4312435	1.48459492314815	521.109979633401	224.670061099796	71.6668677189409	43.2768362321792	0.000111056029450102	745.780040733198	117.38997503055	27.5142725824847	22.6086914175153	33.1257629014257	44.8667220729124	16.0097582505092	16.7046549115226	10.2003968798371	16.6212281670061	20.110529209776	12.21971201222	25.43698200818	0.962230374279835	1.22021015885947
124	TIF5	515.102564102564	82.259076042735	0.000128767564666667	27.4280849905983	22.1894338264957	1.23766227094017	96.0683760683761	3.37606837606838	72.2880341880342	3301.4735042735	74.0948717948718	0.00103895578290598	15.6528792991453	0.571039994529914	2.81370821538462	16.1475437324786	3.50379525641026	0.226112464794872	0.281122641334474	44.5578367014097	45.1830958477391	5.85944736495726	10.2865339786325	4.33303462991453	2.39563238034188	1.35236206666667	48.7491991452991	1.54141815196581	565.935018050542	204.785800240674	74.8083760770156	40.6994110348977	0.000101092118182912	770.720818291215	117.952406185319	28.9194741973526	23.4873683947052	30.4985652552347	43.1000056494585	14.9979693393502	16.3677223505535	10.6776846787004	15.5958626530686	20.6422439425391	12.7960271648616	24.6854707506024	0.922701764452645	1.23398992659446
125	SUA7	539.139784946237	84.4463774820789	0.000133076607876344	28.429131766129	22.4696060277778	1.26659131810036	88.5609318996416	3.43458781362007	76.494623655914	3013.3252688172	63.5089605734767	0.00103399800698925	16.5260120815412	0.581254601702509	3.23841420698925	16.9937455761649	3.86769928942652	0.253539033103139	0.302736714565022	44.673282890146	44.8439421705455	6.05856600716846	10.6158480860215	4.4394492374552	2.42030945340502	1.40729505913979	41.4772531003584	1.54625660734767	601.300441826215	225.920471281296	77.9936795876289	43.1185869513991	0.00011266891820324	827.220913107511	123.546001251841	30.5322210235641	23.6661657687776	31.8409894303387	46.9778256381738	15.9750552798233	16.8726552370821	10.7386395007364	17.3764701718557	20.9440976634757	13.3651847025037	27.1575777138643	0.959826475227963	1.29330658762887
126	SGV1	523.202664129401	83.1778563558516	0.000129082588991437	28.1652044395814	21.9300587107517	1.28529063653663	96.2578496669838	3.33777354900095	73.1607992388202	2998.13130352046	66.7944814462417	0.00102884370608944	16.1416886717412	0.573606215889629	2.89288797431018	16.4950387954329	3.41494426260704	0.230198996945766	0.272567929200761	43.937769727451	45.0514336811594	5.90715324738344	10.3587842026641	4.36426386108468	2.39142447193149	1.27624657088487	43.4051972787821	1.55398183634634	572.271186440678	228.975228161669	75.8250648891786	43.5004577183833	0.000114724985462842	801.246414602347	121.761877979139	29.7319569934811	23.131166095176	30.5132783207301	44.7919042378096	16.0590270104302	16.9984800706667	10.6315519230769	16.6060395845502	21.2678851271056	13.071681482399	26.4822469563969	0.951481560933333	1.28880098826597
127	PRP4	523.801228609039	82.716780636244	0.00011986338569548	27.1616556213251	22.7414463962264	1.19491435629662	87.1474330846863	3.41816586222027	66.4326458973234	2551.98683633172	60.3677051338306	0.00103153541636683	15.8284484212374	0.582951979947345	3.08200243089074	16.1741668841597	3.55964316147433	0.243822356349276	0.280507933675889	42.8561173161233	43.0939742509568	5.59394112505485	9.74596190960948	4.14999026151821	2.37893415661051	1.24635211627907	39.8748774067573	1.52763574238701	559.220878421388	202.772119669001	73.6505236855506	40.3100687905793	0.000104260875054106	761.992998090388	116.394316823679	28.329415008275	23.7581007975812	30.3963435450032	41.552129440802	14.6167689013367	16.6554985625815	11.1392632367919	14.9178027801337	20.4444766752196	12.5569052953533	24.4294413239617	0.886500035723598	1.19409839401655
128	EFB1	529.615833333333	83.490134325	0.000108209789908333	28.1127713758333	22.1737580133333	1.271525755	103.120833333333	3.3725	64.9625	3503.17333333333	83.295	0.00088650617325	16.3014736875	0.5793771765	2.9194033225	16.4977844558333	3.23213380833333	0.229254401475	0.253458713291667	39.5912410679357	40.7841346054376	5.5028327975	9.55004092166667	4.120165845	2.34126735416667	1.1691176075	56.5757114416667	1.49078842583333	568.914634146341	185.239837398374	74.8741420731707	39.0279157520325	9.43912729674797e-05	754.154471544715	116.318797215447	29.5862277743902	23.1434999634146	25.5459677426829	36.8117927784146	14.374610754065	15.7316853866944	11.0648450914634	13.0106931730894	21.7680392719512	12.9851514227642	24.1906980981633	0.929880299168399	1.28200845121951
129	PRP45	523.690526315789	83.1054432473684	0.000131697835431579	27.3942021636842	22.6087613415789	1.21230413473684	78.1521052631579	3.50894736842105	73.4815789473684	2433.76263157895	52.7652631578947	0.00117385027731579	16.0448188631579	0.585633406789474	3.12335952105263	16.3919466631579	3.60781592157895	0.246086085252632	0.28365384464455	40.2798442845494	40.8493257948239	5.93623875210526	10.4006224584211	4.38969961842105	2.39233064157895	1.38561698631579	34.7198694473684	1.54159485721053	551.777632439503	211.490516677567	73.4677745258339	41.5131946500981	0.000120311614198823	763.26814911707	117.427149215173	28.5243888790059	23.2571522688031	28.9875292068018	41.2997306841727	14.9840291896664	17.0401398709248	11.0889378260301	14.8139506089601	20.8688750100065	12.5114545539568	25.1815800472131	0.887961888323353	1.22893671157619
130	POP5	464.152956298201	78.1990380719794	0.000143523035411311	26.3308347371465	20.6882134479434	1.27456406812339	76.9672236503856	3.56748071979434	59.219794344473	1887.90102827763	50.4003856041131	0.00113021373579692	15.9292430102828	0.604327963881748	3.33833798971722	16.1939076632391	3.72524150385604	0.271827439100257	0.303476398623794	34.0704440112272	35.993025883149	5.26785710732648	9.11217638560411	3.90784488367609	2.37255257840617	1.18633489845758	32.8279341131105	1.55147402628535	500.363333333333	193.583333333333	69.6899943777778	39.5871005888889	0.000122335443944444	693.946666666667	111.729048166667	27.6724927277778	21.7137188577778	30.6045193655556	42.638649727	14.4413152344444	16.3500465096045	10.8739462188889	14.362520261	19.2905758691	11.85092587	23.7483385551724	0.893950822146893	1.27897505555556
131	CDC19	548.408848207475	84.8875334706331	0.000117336968413425	27.826380430206	23.3328315575896	1.19382083524027	81.1815408085431	3.4790236460717	79.6300533943555	2808.07780320366	57.9717772692601	0.00127082481098398	16.0376896254767	0.576486524561403	2.88970104576659	16.4125056506484	3.45179535163997	0.223892207620137	0.267594372534351	41.5499979667709	43.0271591114286	6.23789748436308	10.9557485789474	4.53112725858124	2.44317269183829	1.46677548665141	37.3102285888635	1.58078936811594	589.247598719317	204.625400213447	75.6381533297759	40.4244944183565	0.000102305152604055	793.872998932764	118.503826905016	29.2472313319104	24.3539744140875	29.093752694984	39.6082173612593	14.5177398441836	17.0523799989095	11.658191040555	14.394308571793	21.0584190171825	12.8160500864461	25.0948830370726	0.856617674918212	1.20272069797225
132	CDC24	520.426927502877	82.7817838434983	0.000145379073170311	27.0512588780207	22.7793210851554	1.18832645972382	77.2842347525892	3.56041426927503	69.6939010356732	2388.40046029919	54.3596087456847	0.00118560071784235	15.7206275466053	0.581754628250863	3.06403454948216	16.0372299309551	3.51970215420023	0.245564203084005	0.281535691917098	43.7330316762353	44.5784131179113	5.78415843613349	10.0979397761795	4.25713631818182	2.40792913291139	1.2923026703107	35.4340623705409	1.55479656352129	562.256834532374	206.476258992806	74.0287042805755	40.7044777136691	0.000127281494064748	768.73309352518	117.18881671223	28.4737578992806	23.8313212007194	30.1611427171942	42.2562119359712	14.5116881043165	17.0682213829161	11.2202203848921	14.9069807590863	20.1922093027914	12.4695554143885	24.3491679285405	0.858402332474227	1.19714713956835
133	PTA1	516.752895752896	82.4660938378378	0.000124819047173745	27.4450770833977	22.2087025745174	1.23734894054054	80.6208494208494	3.41698841698842	62.0247104247104	2077.53204633205	52.4633204633205	0.00115631734054054	15.9920100679537	0.583177557451737	3.19863281930502	16.2653395057915	3.57597146409266	0.257531537552124	0.286732512227378	43.5907528230047	44.8141152152463	5.44317052509652	9.42985651660232	4.01216123243243	2.40228544942085	1.21320611969112	34.4254873204633	1.54174166579151	552.83638320775	209.270182992465	74.0625463186222	41.2920055758881	0.000113275651872982	762.106566200215	117.800868073197	28.6810942594187	23.1475508503767	31.3910886983854	43.3869753500538	15.062160525296	16.5774149956044	10.6530538740581	15.7973213695371	20.2394200867277	12.6070336103337	24.8225238737864	0.911451249120879	1.24175425080732
134	RFA1	501.543887775551	81.3394984448898	0.000137578167146293	26.9724884533066	21.9629856953908	1.22868790621242	80.3214428857715	3.58356713426854	67.6304609218437	2424.74108216433	55.6577154308617	0.00117559018617234	15.9743085675351	0.592090683567134	3.31732833747495	16.3399064609218	3.80688882244489	0.266493581422846	0.304285199586511	41.5859244483306	41.6813318165919	5.71390604849699	9.95736932304609	4.19006091943888	2.40657415511022	1.32460979478958	37.0989975911824	1.51510392252505	544.784756097561	212.162195121951	73.413148902439	41.7988126585366	0.000128103566884146	756.946951219512	117.660271719512	28.4577151536585	22.9530177030488	31.134752627561	43.5932071427439	15.3341361963415	16.6656570786865	10.688083820122	15.7472531749146	20.5039508726707	12.5281765817073	25.5748095424039	0.928015987856258	1.2425217804878
135	SEN34	475.192347113085	78.9290047181414	0.000139680587789546	26.4353777208746	21.1055197642638	1.25403303245644	73.6730440724291	3.37922787837376	63.4762555517595	2450.41305090536	59.858899897506	0.00106479535504954	15.4272158086778	0.583822001639904	3.05239288896481	15.7513002490605	3.49593160368978	0.254776102558934	0.29061427397471	42.8124089363763	43.7608298003127	5.50116537341988	9.56549670550051	4.068158937137	2.38412346463956	1.21479180286983	39.9249899726683	1.50891316679194	539.906922629436	219.492728330425	73.4185937463642	42.6444926294357	0.000119878670285049	759.39965095986	118.530793461315	28.5123391570681	22.6576709464805	31.4047205610239	44.3891398968005	15.7414834223386	16.591332660767	10.3546289435718	16.2138720941245	20.5278988718092	12.5741897975567	24.852373504021	0.953333016460177	1.26227505351949
136	CDC15	493.80404040404	81.2557024848485	0.000125523473626263	28.1242518818182	20.7325390151515	1.36028175959596	93.0343434343434	3.42020202020202	61.3545454545455	2781.28888888889	70.910101010101	0.000951482241313131	16.6253884545455	0.591730894343434	3.16994133535354	16.9168498181818	3.58030133030303	0.250846537242424	0.28200070284413	35.8936008501023	37.4942212027664	5.35631267878788	9.26394995252525	4.00954672525252	2.33845266161616	1.1952641979798	46.9923571717172	1.52019950080808	538.023064250412	224.144975288303	73.717376062603	43.4079787644152	0.000122607767166392	762.168039538715	119.574370971993	29.2302747067545	22.0209278500824	33.6913546584844	47.3913550237232	16.2379733558484	16.5770790167224	10.402823583196	17.2997281744811	20.0166767123229	12.7204296112026	26.6731499957166	0.989784274414716	1.33287083031301
137	UTP20	508.662921348315	82.0715538202247	0.000132391841498127	27.8962029681648	21.5364160271536	1.29656227621723	90.6928838951311	3.45224719101124	66.8370786516854	2855.32303370787	67.249063670412	0.00102054543979401	16.3242398941948	0.584584257677903	3.24505153838951	16.6081835224719	3.64932313951311	0.257580098810861	0.289022722521087	43.070139152531	43.6333416382044	5.64615952340824	9.84237862546816	4.1293500505618	2.41701713483146	1.26335400280899	44.269975758427	1.53150262312734	560.078610603291	237.396709323583	75.1005510603291	44.3452706764168	0.000119218534259598	797.475319926874	121.906226983547	29.6176315904936	22.6561615612431	32.2998611839122	47.4880447186654	16.2691534277879	17.3839637857143	10.6170283564899	17.444456936362	20.5223983127057	12.9281135009141	28.2958355502742	0.950422067650376	1.31213619926874
138	RRN6	499.167732764748	81.09513039801	0.000128899441556503	27.1130791499645	21.7879169886283	1.24638406183369	96.9502487562189	3.38663823738451	70.7796730632551	3452.87846481876	80.0398009950249	0.00113177017789623	15.6385702537313	0.576613499147122	2.90766550604122	16.0849950604122	3.52352387064677	0.23482087909737	0.283861005701068	43.6798567357971	43.7711519245652	5.87071811656006	10.2398458073916	4.27000240653873	2.41499664108031	1.38632267448472	51.7125297867804	1.5658042949538	533.714631197098	173.449818621524	72.1325098186215	36.9198795042322	9.77436334461911e-05	707.164449818622	111.479124123337	28.4497686674728	22.592554949214	28.8828342392987	42.1468361168077	13.4991916324063	15.6338752158809	10.9125778996372	14.0457290408827	19.7083066873035	12.302405286578	23.3847647590799	0.875542380272953	1.26231057557437
139	POP8	528.063394683027	83.5111045603272	0.000119031330265849	28.2055397464213	22.1087520562372	1.27679818916155	97.0419222903885	3.37321063394683	65.1226993865031	3184.54601226994	77.9631901840491	0.00106590063302658	16.8341950204499	0.597133316257669	3.60073568507157	17.1785381595092	4.08337510327198	0.282227649683027	0.319678857832311	41.0819851204145	41.6137293366563	5.59815588957055	9.76864350204499	4.10724806543967	2.41234874846626	1.25505747852761	50.839908793456	1.55005000715746	586.057142857143	234.67619047619	77.0888455047619	44.5053283047619	0.00010215698047619	820.733333333333	124.02416752381	29.95215868	23.4880079142857	33.0250502573333	45.906822235219	16.4825675295238	17.0790071067961	10.3678948952381	17.7834759117524	20.8732607733333	13.2009779295238	26.7917423885714	0.975566755533981	1.27805391238095
140	RFT1	470.404131118096	78.5833086169735	0.000144906895783565	25.8222061603053	21.4110900687023	1.20640228513696	75.6192186798384	3.59092950157162	64.92546026044	2367.10911540189	57.4328693309385	0.00121949342945667	15.4095434167041	0.596687826403233	3.23433200583745	15.7122003152223	3.66971541086664	0.268886751567131	0.303447534213129	38.9612982948402	40.3238438795993	5.60247311495285	9.75299243286933	4.04497338616974	2.46034812797485	1.26909594881006	37.8751978805568	1.54219246165245	524.71327254306	207.152988855117	71.6228082168186	41.2340317629179	0.000130547566382979	731.866261398176	115.323512147923	27.6642177234043	22.7373163475177	30.2046728932118	39.9563661951368	14.7587919159068	17.0110256690722	10.8454711945289	14.2684019180547	20.3796658364336	12.1446200729483	25.1167685664975	0.879135193628866	1.21965403647416
141	MCM2	508.145161290323	81.6175517302053	0.000116893593391984	26.8454773347996	22.4083887150538	1.1989538597263	111.91935483871	3.48044965786901	62.2360703812317	3891.3201368524	96.4574780058651	0.000908625159682307	15.675783240958	0.58350606744868	3.04139994819159	15.9978343646139	3.44793268621701	0.244410495434995	0.27545190600978	41.659027337326	41.9796169926902	5.37705161534702	9.2960530801564	4.06644823900293	2.31549821114369	1.21242519403715	64.701695459433	1.50776699276637	538.358695652174	186.477424749164	71.9812754431438	38.8304229849498	9.24049031856187e-05	724.836120401338	113.237686789298	27.9754664949833	23.2133363269231	28.3102548551839	39.0230000131271	14.0720005376254	16.2122994314894	11.1281591471572	13.7624018107441	20.624866293311	12.329664111204	23.4717429414573	0.87796322987234	1.20725688210702
142	PET9	490.481641468682	80.2272530885529	0.000145278867274298	26.54107212527	21.6607165710583	1.22615356846652	76.5870410367171	3.63585313174946	61.2427645788337	2066.83585313175	53.475161987041	0.00106649648536069	15.8678519321814	0.598701270151188	3.37506975550756	16.1182857676026	3.73968507948164	0.276262396302376	0.30533011838013	38.8640359581069	40.427503721363	5.35724728552916	9.30690640863931	3.98712101987041	2.37815922591793	1.20904002937365	34.7398460647948	1.54905486168467	542.112440191388	205.47966507177	73.1839771291866	41.2031374162679	0.000130149310598086	747.592105263158	116.828578935407	28.2829863744019	22.9433079222488	31.6896168549043	43.295935325	14.9416953851675	16.7265097034314	10.7755863851675	15.4342614977273	20.0223623625957	12.4098688971292	25.3837033760479	0.91010761372549	1.23656557655502
143	POL12	481.015921152388	79.4637162471569	0.000139408548714936	26.1400723639121	21.6567469776346	1.20747452463988	67.0663381349507	3.57695223654284	75.3726307808946	2540.59097801365	55.1436694465504	0.00115666253426839	15.2293755363912	0.582405478354814	2.90943662547384	15.6449397915087	3.47272212888552	0.240247915511751	0.285750164166983	41.6767598346049	42.0141892321649	5.98923227824109	10.4776401440485	4.42605115314632	2.39439092835481	1.36654390826384	35.7440521607278	1.56222596015921	538.374241402562	197.998651382333	72.4872912002697	40.2195509103169	0.000108316318779501	736.372892784895	115.160437943358	27.9877331901551	23.089156515172	30.5533775099798	41.3125526518543	14.6024101685772	16.3421663819918	10.8540409339177	14.8102731936008	20.2819431006136	12.2949251557653	24.6758854945982	0.897354456139154	1.21454397977073
144	PRE7	436.40139335477	75.6130253858521	0.000189496926205788	24.6183857315113	20.8496556521972	1.18193482368703	77.6350482315112	3.61843515541265	59.572347266881	2641.61736334405	66.395498392283	0.00102801695590568	14.2263622406217	0.578380646945338	2.78363101125402	14.5500736425509	3.20496679581994	0.245091497524116	0.278041773548387	46.2530064282276	46.0200910022478	5.30214493569132	9.20185766666667	3.9303631795284	2.37548560503751	1.18168320953912	45.8641609967846	1.45445029330118	455.254367934224	198.495375128469	65.8447979496403	40.0917348252826	0.000159308309604317	653.749743062693	108.382036048304	25.3821752595067	21.5139333972251	27.7786942889517	39.5960675060637	14.5393169604317	16.4306145468262	10.5837760256937	13.3170632118705	19.9545570189723	11.1607967918808	23.1933736499743	0.89227128251821	1.18148532425488
145	SEC17	528.675032175032	83.3539103882454	0.00011986801977692	27.9152166585157	22.3305642119262	1.25134893028743	80.9236379236379	3.40797940797941	66.3577863577864	2607.22157872158	58.3513513513514	0.000970403148605749	16.4721593090948	0.589586538953239	3.36860175825826	16.7115131836122	3.69600801093951	0.264248323612184	0.289276596064378	41.6783769361304	42.2342493289188	5.58340886422136	9.7335318035178	4.18771882432432	2.35714918060918	1.24035646503647	40.4117348005148	1.45372243256113	576.988961038961	188.552597402597	75.8629191558442	39.0839290844156	0.000108789298733766	765.541558441558	117.386344954545	29.5446627207792	23.4263031188312	30.0460541253896	42.5847681027273	14.3042754344156	16.0084002926667	10.7607164077922	14.8147256404286	20.3372584013636	12.9131782902597	24.4014049831709	0.910317114606667	1.26451345194805
146	YBL073W	429.604922688545	75.0799683149258	0.000193093401735563	24.6055703963395	20.5102631224361	1.20087235058378	75.0069422530767	3.58693594193752	57.7295676869675	2655.5089933733	68.7109498264437	0.00102158309153045	14.2205925683181	0.578470961596718	2.74418717197854	14.4803446456295	3.09905302745346	0.243739992231692	0.270777088434728	45.1078566216111	45.4257212548512	5.23395835657936	9.06699236888608	3.84111792016409	2.40772963760428	1.17928700536447	47.6913746828653	1.4497530925213	448.477743271222	177.655279503106	65.3656403364389	37.9019899073499	0.000162470142556936	626.133022774327	105.717433819876	25.3130591506211	21.2267911977226	28.2662384574017	39.9123506764493	13.793728615942	15.8241186280775	10.4728664068323	12.9631580516615	19.337419997619	11.1139592505176	22.1436711249352	0.884037410660031	1.19493098084886
147	AAR2	522.445741758242	82.8048678777473	0.000119756590882555	27.7272194495192	22.2283494333791	1.24924869230769	77.9096840659341	3.32108516483516	67.3677884615385	2782.1356456044	61.509271978022	0.000993794230940934	16.1673486905907	0.582779170054945	3.14871940075549	16.3990265182006	3.47146275721154	0.250882330082418	0.274969577113402	42.7762667957203	42.9298908435085	5.65556992994506	9.86094634718407	4.2015055103022	2.37705353021978	1.25611560817308	42.9731659409341	1.44021972317994	579.807947019868	188.367549668874	76.1922747792494	39.4160640286976	0.000105385654580574	768.175496688742	118.046326125828	29.7565725618102	23.3756256379691	29.5079039698675	43.7276503681015	14.6543978068433	15.7311990582857	10.5194688200883	15.3808995044923	20.8179116382671	13.1296128487859	24.2597560066298	0.9493842728	1.27605502207506
148	ILS1	519.397442455243	82.4854119744246	0.000122030792762148	27.337554685422	22.4567349053708	1.21767165831202	81.6086956521739	3.3309462915601	64.7713554987212	3051.7831202046	69.7554987212276	0.000945571860511509	15.9249979820972	0.582702503478261	3.17799445524297	16.2048808337596	3.55569605626598	0.256305675575448	0.283381860727832	44.9219928277691	44.3063866431017	5.5150846741688	9.58446735038363	4.14591694578005	2.34146569769821	1.26196906649616	48.679589488491	1.44138661084399	552.840048840049	185.705738705739	73.6481086080586	38.5035485470085	0.000108774031086691	738.545787545788	114.562835885226	28.5111880952381	23.263196019536	27.9386123332112	40.6761105852625	14.2005440622711	15.82457647875	10.7486482136752	14.1925425230647	20.7232195686203	12.595577978022	23.6387339045288	0.904514175375	1.2272139010989
149	CDC27	527.461095973358	83.3495924250681	0.000126028849512564	27.7107849040266	22.5331661283682	1.23009141235241	89.4453527096579	3.41144414168937	67.837723281865	2823.58946412352	63.4386920980926	0.00110599896840145	16.4330383493794	0.592217887254011	3.34781973327278	16.663862222525	3.7285381071753	0.261497615882531	0.291067836268566	39.8763566107286	41.4347736026994	5.72227759884953	9.96707770269452	4.20868772116258	2.40251883499849	1.32958279775961	43.7124203360581	1.47086364453527	562.180306905371	185.271099744246	74.2416263363171	38.5873330946292	0.000114748402653453	747.451406649616	115.269127436061	29.0439172308184	23.3318911182864	29.9673732429028	42.5620334425831	13.9749299079284	16.1819677310209	11.13453207289	14.5754017154156	19.9994001819885	12.586457452046	23.9615285134271	0.875010291295812	1.24730744948849
150	RPL32	468.268417213713	77.7653828300511	0.000110803143946025	24.8790781560904	22.1429147556528	1.12286948723559	78.0430342815463	3.35302698760029	67.6965718453683	3891.2654996353	88.8016046681254	0.00139464165827863	14.2901481684902	0.574462666083151	2.56730399635303	14.7163508942378	3.15068516338439	0.216496772552881	0.265053064686131	42.0091903532774	43.1425371482116	5.83893493800146	10.1763606294675	4.14762499854121	2.50191833333333	1.40696591393144	60.0452564040846	1.50110537534646	507.431977559607	174.266479663394	69.7773112201964	37.3802016830295	9.73674269845722e-05	681.698457223001	109.590897349229	26.3741927040673	23.0881084950912	23.4134028258065	32.3045147241234	13.582164401122	15.597225321075	10.5025672468443	11.2428038533941	21.5600953772791	11.9753794628331	22.9572137912799	0.873927744695898	1.14318678120617
151	PKC1	532.269908015769	83.6040524257556	0.000115263378972405	27.825091499343	22.590457296452	1.23224541051248	83.2352168199737	3.41471747700394	64.1093298291721	2926.36373193167	69.4859395532195	0.00102562473185283	16.5727245327201	0.594438858344284	3.42799024862024	16.801208461498	3.77119035111695	0.265237797584757	0.291813475799159	39.2510737890667	40.4432395929656	5.51586132877792	9.57339771064389	4.10733617450723	2.35640768856767	1.20867582207622	46.9583898081472	1.4879122648883	581.869118905047	195.46877673225	76.0099087681779	39.9043881206159	0.000111103382540633	777.337895637297	118.360754388366	29.5442306706587	23.6421284730539	29.4979537981181	41.2738250785287	14.5724484576561	16.3354638872378	10.909902314799	14.8180147386826	21.0141670226946	13.0069976706587	27.0316028290488	0.906102570804196	1.2529520641574
152	FMP44	535.206255468067	83.9933926749781	0.000123274290640857	28.0547245918635	22.502335738189	1.24784917147857	79.5089676290464	3.50984251968504	67.1920384951881	2888.10870516185	65.3018372703412	0.000973472215159668	16.4664908195538	0.586801008289589	3.29067262948381	16.6404068593613	3.57546210279965	0.257970566385911	0.279103664396231	41.8494626151657	43.179574278535	5.63059863692038	9.80209991251094	4.21189150503062	2.36094780511811	1.27002597747157	44.22156776028	1.48535581596675	579.167676767677	199.872727272727	76.1571802962963	40.5760453360269	0.000112500441212121	779.040404040404	119.173937811448	29.6876108242424	23.4526666094276	30.1747406456566	43.0196408583838	14.8042882080808	16.4296253647712	10.720025786532	15.3024537968889	20.7462056000943	12.929138156229	25.1047494393531	0.920359931865465	1.26903104309764
153	IPP1	514.909256559767	81.9608073432945	0.00010865083675656	26.8426979661079	22.6530030896501	1.18569219132653	85.7991982507289	3.4180029154519	68.1475947521866	3380.27077259475	74.6752915451895	0.0009680349125	16.151597178207	0.600903537208455	3.48687978498542	16.4203637277697	3.88067014686589	0.275263212860787	0.305534023357664	37.7472742115214	38.9537197292449	5.64610399234694	9.84101030357143	4.24879937609329	2.34348682543732	1.35358910204082	51.1361382689504	1.47176152142857	554.019230769231	187.008012820513	73.1566257692308	38.7111321233974	9.21922725480769e-05	741.027243589744	114.317484831731	28.3661739791667	23.5401578253205	30.2722910338942	40.9238363728766	13.9707045392628	16.2391695044971	11.1266999599359	14.2912800223397	20.0923140267628	12.3880819302885	24.2709436722311	0.872715589615699	1.20805367788462
154	CDS1	565.357900318134	86.0828207582184	9.8133768573701e-05	28.0605171293743	23.9296618128314	1.17328894803818	87.0874867444327	3.43425238600212	72.8483563096501	3158.99310710498	67.5874867444327	0.0011020225485684	16.2188756203606	0.577993740243902	3.05666753181336	16.4823282979852	3.45467055090138	0.234512313170732	0.264358771558855	43.2033873453564	44.3361246599354	5.95120882290562	10.3891463414634	4.35313533510074	2.42615089554613	1.37176849045599	45.7238076299046	1.50101939082715	591.995663486557	198.739809193408	76.0889884215091	40.0169033139636	8.9083512575889e-05	790.735472679965	118.549922758023	29.1827063460538	24.4904537571552	26.6872432221162	37.1446838496964	14.4836284414571	16.6338298519504	11.20562247268	13.6421334771639	22.028636785516	12.9992607753686	25.7647140056473	0.88005897535461	1.19319881439722
155	CHS2	509.393455098935	81.9610216628615	0.000130733382031963	27.4476271978691	21.9370777233638	1.25197312785388	79.144596651446	3.45395738203957	67.4912480974125	2988.81392694064	68.5947488584475	0.00100684604433029	15.9939603363775	0.582875325951294	3.12411431925419	16.2273069653729	3.45207929375951	0.252530149954338	0.27849263980198	43.525212461066	43.7599747521503	5.65729067694064	9.84216937480974	4.23707836263318	2.34694224200913	1.2131490281583	46.0949128500761	1.49858324722222	554.86186540732	207.101534828808	74.2196478099174	41.1193823140496	0.000122149622662338	761.963400236128	117.775005720189	28.9811826198347	23.0352278772137	31.3568136644628	44.0235972472255	15.0043490047226	16.6478753188929	10.8132261180638	15.6729571775325	20.0167105959681	12.5954466824085	25.2878227138115	0.91361949076414	1.26146947933884
156	PRP6	523.330078125	83.1302479854911	0.000132964770976562	27.8590035571987	22.1733833152902	1.2575509640067	83.3775111607143	3.47684151785714	67.0239955357143	2583.91099330357	58.7670200892857	0.00097304820968471	16.3644480320871	0.587500013532366	3.27103751757812	16.6369524341518	3.65575275	0.259062724171317	0.287555386654545	41.7282532039399	42.4011575640779	5.61911601618304	9.78260054101563	4.17782511523438	2.37886567271205	1.24421600558036	39.9726899804688	1.48050679324777	575.707204230007	215.207534699273	75.9101056576338	42.1211856311963	0.000118923876530073	790.91473892928	120.478630760079	29.4923965208196	23.3893104454726	30.3921419736286	43.1860130762723	15.4403369814937	16.7408641534789	10.6854828585592	15.7170128460542	21.0653105377198	13.0090608341044	25.4783163749173	0.941292012346521	1.26402338070059
157	ORC2	525.262615587847	83.1952475957728	0.000129305293376486	27.7333992853369	22.4011600361955	1.23912437067371	83.0520475561427	3.43513870541612	64.2871862615588	2748.7035667107	65.0327608982827	0.001024827973786	16.2617570681638	0.586277900871863	3.34487895217966	16.5074497006605	3.68773450409511	0.265943830940555	0.291749717147394	44.0236491669165	44.5580896834357	5.53509089458388	9.61244014848084	4.12163239762219	2.36369185231176	1.23635542087186	44.3612638811096	1.47339578388375	565.320705760249	196.779449922159	74.7834464296835	39.9733175848469	0.000106256763923197	762.100155682408	117.206444592631	28.9515494006227	23.4168132163985	31.2554070858848	43.6081868587442	14.5847703025428	16.3668698232782	10.7362399475869	15.464436588028	20.1387076854696	12.6771146792942	24.5559254719043	0.90752815477843	1.23846779657499
158	YBR070C	534.021965317919	83.6631925780347	0.000111132738508671	27.651220733526	22.8059638560694	1.21336902890173	87.9023121387283	3.37919075144509	65.0236994219653	3001.20693641618	70.8936416184971	0.00094646404265896	16.1067694855491	0.582388280809249	3.16415898728324	16.4423303526012	3.59516738381503	0.248816891468208	0.28116784567052	43.9543147539187	43.8735050134075	5.51065743757225	9.57100511734104	4.15253295895954	2.32757931040462	1.26340521676301	47.9483931907514	1.48562796236994	587.463080168776	200.649789029536	75.7457679852321	39.8789907594937	9.58085609493671e-05	788.112869198312	118.052080348101	29.2839627162447	24.130218714135	31.3235512457806	42.2142498240506	14.4940804082278	16.5478674142395	11.2517096054852	15.0143157176477	20.5293962374473	12.8126947394515	24.9276906195148	0.883118712621359	1.21596753375527
159	RPG1	540.771975630983	84.3730298781549	0.000120280807201915	28.1419134725849	22.7217457310705	1.24025729112272	90.872497824195	3.33159268929504	65.7911227154047	2636.37336814621	61.4595300261097	0.000995802067058312	16.3160847806788	0.579634955221932	3.15297767493473	16.5411187989556	3.46929650174064	0.247588108790252	0.27206364537859	44.0150808857648	44.6980279031704	5.59325606962576	9.70938844125326	4.17067864229765	2.35609509138381	1.21346237032202	41.6776120278503	1.48655399530026	584.888601036269	206.89896373057	76.3872846373057	41.0591166407599	0.000109862741079447	791.787564766839	119.895669222798	29.6278326899827	23.698258917962	30.6785249030225	43.4558399444732	14.960736619171	16.5709588023152	10.7456850837651	15.5958701232211	20.7893461977547	13.0243218911917	24.6705200362143	0.915774440160285	1.2537951148532
160	SEC18	523.69887039239	83.1098618073722	0.00012819705906956	27.6238536941141	22.4311924004162	1.23229063168847	85.40338882283	3.51575505350773	64.0219976218787	2619.44470868014	62.2482164090369	0.00098590383558264	16.3680167137336	0.592283192330559	3.34977162336504	16.6074002604043	3.69222755261593	0.263553151358502	0.290150278254015	40.3104201907257	41.0777760642127	5.50139525535077	9.57666902348395	4.08998170897741	2.37416134453032	1.26410737663496	42.3264844738407	1.47936311902497	556.574493444577	194.220500595948	74.0396424016687	39.6930754529201	0.000117883164791418	750.794994040524	116.164457663886	28.8423435762813	23.1996913361144	31.0616546479738	43.9956164000596	14.3804490274136	16.3711772103659	10.9363432330155	15.2232375016985	19.9067271507151	12.5542211615018	24.0175957878354	0.888809529085366	1.24532053814064
161	RFC5	537.161290322581	83.6171059110724	9.50081294333043e-05	27.2264263565824	23.3833368465562	1.16429998343505	96.4385353095031	3.28421970357454	76.8666085440279	3417.89799476896	71.1238012205754	0.00108669904481255	15.51353836966	0.569903023801221	2.71412460854403	15.8588596599826	3.29580358238884	0.214308048840453	0.260917431063644	43.9454656460916	46.9820461502222	6.06201694158675	10.5988616233653	4.52980763469922	2.35424772275501	1.39940269224063	47.5054880557977	1.52041506660854	585.46327014218	193.009478672986	75.3545665521327	38.9865088033175	8.12628291350711e-05	778.472748815166	116.794059952607	28.7634752654028	24.5251888530806	29.6112996291469	39.1136713825829	14.1671261018957	16.3416196513872	11.1350017227488	14.3040362932464	20.9493775324645	12.7640091469194	25.9097647973778	0.869990163570567	1.17417160545024
162	POL30	548.972154636388	85.5434466180049	0.000130374610021627	28.9030342689916	22.4757470762368	1.28736172100568	83.2703433360368	3.67910246012436	74.2073533387402	2978.97593944309	63.0454176804542	0.0010417869649635	16.914090017302	0.584974142687213	3.24096651040822	17.14455986618	3.6000793163017	0.248882019702622	0.27654749467947	40.1574493759945	41.5459532473006	5.96865862503379	10.4581082265477	4.41929795971884	2.39359108029197	1.2843110954312	42.3695633387402	1.50525313076507	595.119466343238	219.881746513038	77.3826769132808	42.7084838447544	0.00011399313552456	815.001212856277	122.526474026683	30.323965371134	23.5797801425106	30.026998330564	43.3176482432201	15.6897440848999	16.9578722279274	10.9496877034566	16.0735481670952	21.5337839265009	13.2824876531231	26.3509941623408	0.941408538948028	1.29016309460279
163	YBR089W	772.15415451895	103.55805553207	0.00013123208773688	36.4126088822886	25.3263206938776	1.4408201388484	84.9956268221574	3.59803206997085	88.658527696793	4349.40160349854	74.8115889212828	0.00069822285266035	20.9274394843294	0.57567444409621	3.78908393658892	21.0840065451895	4.02699774380466	0.252226889825073	0.266425590153397	44.3355545614418	44.8167351143015	6.31353113593294	11.1568351341108	4.91622050983965	2.28961294934402	1.31219109730321	51.0667094314869	1.47366401341108	855.299846232701	247.07483341876	97.0276439671963	44.9496863505894	0.00012143519551512	1102.37467965146	144.407679866735	39.7339014366991	26.3553923223988	14.1563397989749	26.0809305674526	16.8135095663762	17.8943841583099	11.9249464930805	10.5618749016197	30.5174961272168	17.2960643100974	28.5509268993299	0.98922082056338	1.51495643157355
164	MRS5	493.212492869367	80.27181713919	0.000125144385250998	26.6424853793497	21.7691128522533	1.22593349458072	86.7544209925841	3.42355961209355	59.9449515116942	2413.71905305191	61.3243011979464	0.000808219769201369	15.6484250424986	0.587503024900171	3.17947790387906	15.8328459429549	3.44008381431831	0.261991550638905	0.281817276128388	42.7509499719003	43.1423737883619	5.21088978836281	9.00190020051341	3.98165016913862	2.29699764232744	1.15021085367941	41.4154056046777	1.48850743859099	537.989241223103	195.381653454134	72.5510583975085	39.7271946375991	0.000104801381268403	733.370894677237	114.718501443941	28.1132858210646	22.9243935447339	30.0966925512458	41.6137319671574	14.5031088357871	16.1150903738372	10.607130112684	14.5443505069875	20.3273358631314	12.3346292491506	25.154992377551	0.910222754360465	1.22981135390713
165	EXO84	522.984875765214	82.8697820921858	0.000122605891588045	27.4291451764494	22.4873831825711	1.21961108426359	83.3132877205618	3.487576521426	67.0115232265034	3247.8138278718	75.7868203096867	0.000995517402556716	15.92942360713	0.580681064061937	2.95546219121354	16.182300024847	3.30331032157004	0.234736501011883	0.260600799163663	40.9282656396749	41.1787083252203	5.60628015988477	9.75506038602809	4.19413944040331	2.35512487720562	1.26835544544472	50.7095344868563	1.50821378743248	558.581903276131	178.283931357254	73.8657074180967	37.9530392979719	0.000108006830483619	736.865834633385	114.239098915757	28.8944970296412	23.3075753112324	30.4721977924337	42.4622455560842	13.633186850234	16.2656022105263	11.194867225429	14.3634235657176	19.5348267167707	12.4198152145086	23.7393736804382	0.860343790040486	1.24195358424337
166	CMD1	783.548252645079	105.109753007374	0.000125875593632575	38.0119040955434	24.6776896447579	1.54796319685797	88.1779416479641	3.58384097467137	87.7932029496634	4280.10836806669	73.7579352356525	0.000755986639628086	21.8774536819493	0.575534504648926	3.80222026418724	21.9848380282142	3.96802053061879	0.244110615748637	0.25394103867973	41.2486856937156	42.1302665265518	6.35170274703431	11.2355998236614	4.86098810163514	2.34023354985572	1.34115376915678	50.2802256716896	1.47860395761462	865.204587155963	256.566972477064	98.044439559633	47.1624196522936	0.000119157723834862	1121.77155963303	147.637033688073	40.2217655486238	26.1403331990826	29.2413730727523	49.0569771070642	17.8418139495413	18.004498246493	11.8663916376147	20.0365059679817	24.9090113758991	16.9463793119266	28.9091887932048	1.04815211823647	1.54928843944954
167	ALG1	504.431727794962	81.6258444586832	0.000139970441294742	27.3571277123288	21.7692912814848	1.25783242509943	80.1365444100751	3.46133451171012	68.2395050817499	2700.84180291648	61.4449845338047	0.000988005268369421	15.8407600176757	0.579056634953601	3.00165932876712	16.1436700592134	3.43381776314627	0.242801295532479	0.276768412460177	43.5581435000903	43.8874421740242	5.65735385594344	9.8726321471498	4.25795036809545	2.346106081308	1.23697735704817	41.7628496243924	1.48366541621741	543.963476070529	214.380982367758	73.2406384949622	41.8583436410579	0.000113062337701511	758.344458438287	117.550540516373	28.5945990396725	22.8399243369018	30.7911797527708	43.5656959314861	15.2495011788413	16.7969905444658	10.7024602512594	15.7271088416562	20.4529460090995	12.485760925063	25.1067077074937	0.91259698918746	1.25459478589421
168	GRS1	531.860082304527	83.8324203387148	0.000127256209335233	28.0598402899652	22.429981753403	1.25213456473568	84.6008230452675	3.4349477682811	66.8274770496993	2826.21557454891	63.5302310857866	0.000947767126559038	16.4900522909148	0.58729740702754	3.2866527195315	16.7546366318455	3.6866639002849	0.25584159892371	0.286346759594295	41.1315357026418	42.4567228850832	5.59480594396961	9.75720893700538	4.19813989806901	2.35655607628997	1.22546012187401	43.4367133744856	1.47426101636594	564.174661746618	208.29704797048	74.7811620602706	41.3739898339483	0.000112015030602706	772.471709717097	118.59942499385	29.0908654194342	23.3005778357934	29.2692364960025	42.1852980498155	15.0849288856089	16.6400155573668	10.7916203862239	15.1690757851599	20.9995191282042	12.7321465485855	24.2913873463625	0.915059309090909	1.25117921894219
169	YBR124W	536.183962264151	83.9302712421384	0.000118744564284591	27.9169962680818	22.6849650334119	1.23229175550314	89.1996855345912	3.45990566037736	64.4426100628931	2414.38600628931	56.8470911949686	0.000769318965408805	16.3511330518868	0.585477330660377	3.30386838168239	16.5783582779088	3.63988613522013	0.258366292205189	0.283598175125885	43.4057482322991	44.7626131611821	5.37383778105346	9.34230527830189	4.13591061910377	2.29228794929245	1.16139900157233	38.2896936045598	1.49294399693396	572.393632416787	212.004341534009	75.0980631186686	41.6710773878437	0.000106842961939219	784.397973950796	119.210928248915	29.2112673306802	23.5435111642547	29.4109590748191	41.1868973870767	15.1706779819103	16.9121279660015	11.0160521164978	14.9848089581693	21.1785147505789	12.809210036903	24.8126347178003	0.906836833702882	1.24403081620839
170	CKS1	655.853377265239	93.154640708402	0.000113888252207578	30.8807390939044	25.2309369719934	1.22897363097199	86.7281713344316	3.46128500823723	152.194398682043	5024.3410214168	58.4233937397035	0.00181815963756178	17.240724830313	0.558426442339374	2.31983715815486	17.782958601318	3.37574254036244	0.161406402158155	0.238624723344371	36.936761100349	44.9847908674497	9.05317114991763	16.3400861878089	6.1583963970346	2.70780061943987	2.3087477446458	35.5153647446458	1.66938247495881	694.325301204819	226.353413654618	83.7487213052209	42.6776623895582	9.7130584497992e-05	920.678714859438	128.825625843374	32.1629581184739	25.999441753012	23.2313294588353	33.0135569728916	15.8149558212851	17.1900401369295	11.4359390341365	13.3825221609438	25.5933654676707	14.5931148514056	27.0122618815261	0.929703302489627	1.24012834136546
171	IRA1	587.175417661098	88.0247509546539	0.00010056101451074	29.4675203675418	23.6423269158711	1.24775467661098	91.5984486873508	3.36694510739857	71.6766109785203	2965.75298329356	64.9463007159904	0.000969354419391408	17.1653826968974	0.581756788066826	3.39046573090692	17.4613926491647	3.78850630131265	0.253892144958234	0.28290791426611	44.0463645392467	44.2120385474289	5.82130180906921	10.1626841306683	4.37113502207637	2.34714771121718	1.25493740214797	43.3986168019093	1.50793338902148	627.578696343402	217.236883942766	79.2197694435612	42.0694510810811	9.03288039586645e-05	844.815580286168	123.724506836248	30.7313828887122	24.565947317965	28.2317967918919	39.9313432085851	15.4265867138315	17.0151185862069	11.0999383926868	15.2330986803657	22.5993653908585	13.6777178314785	28.1543446652866	0.920011985057471	1.25371631796502
172	MAK5	531.96286701209	83.7175315169833	0.000120182973791019	27.914069015544	22.510856107369	1.24084798877375	82.0210132412205	3.53511801957398	70.779792746114	3060.9689119171	66.3428324697755	0.000932040845595855	16.3688816658031	0.586226950172712	3.19073276683938	16.6115813998273	3.58204096344272	0.249874905846287	0.281468600414627	40.7636398951962	42.4166474158401	5.73776031318365	10.0255133560737	4.34568793321819	2.33204486183074	1.26321652677029	45.5203263960852	1.48499420244675	572.593894009217	188.857142857143	75.0307579320277	39.0211747044931	0.000103041628669355	761.451036866359	116.488097517281	29.3884966935484	23.4715715593318	30.5596307362903	42.75739229572	14.1391059711982	16.2993230786517	11.1137879210829	14.8819557346429	20.1385847296889	12.7422470823733	24.0828310876009	0.880188943406269	1.25496004205069
173	SUP45	505.564670357323	81.3026732410669	0.00011653468046301	27.0405641343734	22.0310656970307	1.22929140211374	86.1162556618017	3.40060392551585	67.7377956718671	2743.92601912431	64.3573225968797	0.00107765102294917	15.7479249275289	0.582170573578259	2.95188052390538	16.0012778097635	3.3332410367388	0.23660416016608	0.266925731761449	40.7967809309881	41.2861327948823	5.68740216607952	9.89229521640664	4.20813377654756	2.37668115601409	1.22972154554605	42.8373759939607	1.52007347307499	559.280898876405	206.534831460674	74.3684588988764	41.0616960449438	0.000103435384898876	765.815730337079	117.855538325843	28.7754818146067	23.3276236157303	28.488827221236	39.6619554862921	14.9700730876404	16.4212006384439	10.6186066685393	14.435470464573	21.4271978338764	12.7704680157303	25.460639176298	0.914588829176201	1.23671297752809
174	SPP381	521.991637442676	82.9866166468843	0.000127636856147828	27.7829610663609	22.1931896285406	1.25222646209873	85.7855408686269	3.45130833558133	70.5856487725924	2844.43161586188	63.655246830321	0.00103321642052873	16.1815796358241	0.582059670110602	3.10732199406528	16.4347757350958	3.48408713083356	0.245764967787969	0.275603493265857	42.2184163162252	42.8472882653614	5.79420265902347	10.1404059406528	4.29469914189372	2.39442163447532	1.30335643512274	42.2111528324791	1.52310957162126	564.462704669497	201.787143723469	74.8498637598545	40.5548046937538	0.000121809468841722	766.249848392965	117.845906391753	29.2503897738023	23.1978582128563	29.9909459026076	43.3629432098666	14.7711815306246	16.5793008544776	10.930848021225	15.2782082341662	20.3800537879078	12.7556911200728	24.4251311027322	0.903324537189055	1.26490238629472
175	RIB7	527.143972669595	83.0883826744754	0.000110505282425573	27.3388030136652	22.7946842420693	1.20071712445095	87.1874084919473	3.42752562225476	74.2733040507565	3171.691556857	69.743289409468	0.00109395665822352	15.9146699477794	0.581544722596388	2.96381102830649	16.2220231039531	3.42002493020986	0.23202162557345	0.267559598560273	39.7094754958458	41.0272567846192	5.93499361151781	10.3894851625183	4.38395447877013	2.38831278623719	1.37738866764275	45.5554483894583	1.55499218945827	578.749802058591	191.100554235946	75.2083472209026	39.0431721694378	9.62421962391132e-05	769.850356294537	116.683442628662	29.1926141512272	23.8903568891528	29.787607326445	39.7114406390261	14.1022582787015	16.4564186475344	11.2001398772763	14.0789362188124	20.6475887259699	12.745695263658	26.2217303107228	0.866749227809216	1.22418656373713
176	RPB5	520.972342947452	82.6476011853022	0.000121291061762149	27.3971183571711	22.3912747107863	1.22326653496642	86.7178980640063	3.44606874753062	71.4567364677993	3331.06874753062	74.8889766890557	0.00102137255023706	15.7812527909917	0.576330962662979	2.84324382220466	16.0743267238246	3.26652991031213	0.227432737838799	0.260211191709537	42.142977381283	42.9943583227675	5.79708441762149	10.1237538996444	4.31914107072303	2.36656148360332	1.32761423903595	49.0824908415646	1.54974269589095	563.072796934866	187.939463601533	74.1583005517241	38.6878001762452	0.000105973062137931	751.012260536398	115.277136842912	29.1178885731801	23.3065843931034	29.3373954790038	41.6480784514866	13.8851804222222	16.3723541576044	11.2032175501916	14.1457360817088	20.1238711663065	12.5712397724138	23.771248668894	0.860357960047281	1.25058921685824
177	CNS1	523.218365673681	83.029363826182	0.000125178235848593	27.8000174547691	22.1870394162339	1.25387068816617	77.6335064225198	3.46734080349822	67.5864990434545	2829.14949439738	64.7895599890681	0.00109156516837934	16.296783715496	0.585692282372233	3.22129281962285	16.5129298567915	3.53297244028423	0.254914110038262	0.278701148618709	41.7822615718384	42.5780555287584	5.70188624514895	9.92969941322766	4.1882366176551	2.40086152910631	1.27831917573107	43.2093592593605	1.51186840185843	571.817402768622	206.484508899143	75.7266972972973	41.3596890046144	0.000115570729162821	778.301911667765	119.526266222808	29.4258657903757	23.3298815583388	30.814048479499	43.5333721481872	15.1449281522742	16.4951282842605	10.6147921700725	15.7674263974555	20.7127277635465	12.9031263124588	26.2143167260754	0.933067829715061	1.26495116611734
178	CDC28	532.611577964519	83.4398643043884	0.000103048829925303	27.3381072586368	23.1025487152194	1.18326175256769	87.3585434173669	3.35947712418301	81.9869281045752	3672.79831932773	72.9589169000934	0.00119360200674136	15.5470331633987	0.568754870401494	2.75060877964519	16.0541000560224	3.49964311484594	0.217134184659197	0.274072673820225	46.1308733019305	47.2597837793922	6.32727995798319	11.1025129383753	4.63246857796452	2.41663017740429	1.49882881419234	47.727828496732	1.55294199430439	572.955259975816	194.089480048368	74.7165377992745	39.2295842926239	8.32091294800484e-05	767.044740024184	116.365343881499	28.7615636444982	24.0411667787183	30.3505751748489	40.6581926019347	14.3067772370012	16.4061775503686	11.08778191052	14.6700018222854	20.5506059280532	12.5955195707376	24.2399539481796	0.884023008845209	1.19809036154776
179	POP7	502.42128440367	81.1279461137615	0.00013091670480367	26.9050455082569	22.0381831555963	1.22178285394495	76.9559633027523	3.38788990825688	71.1445871559633	2735.46055045872	59.6157798165138	0.00109086169155963	15.9179558877064	0.591086787889908	3.31383588844037	16.2853284007339	3.84081897541284	0.265349221541284	0.307205658159442	42.3497007637574	42.7394951401411	5.84716914165138	10.2483166583486	4.33595925577982	2.39233939082569	1.31926923486239	40.0113589614679	1.5063839	559.924083769634	192.205061082024	74.2703635689354	39.4906282111693	0.000108443130645724	752.129144851658	116.195446020942	28.7474829668412	23.407292482548	31.3287817471204	43.7608057532286	14.4105825776614	16.2184478927614	10.815694930192	15.3666250887086	19.932258815637	12.614779452007	23.7054981332461	0.90006210616622	1.23181786212914
180	YBR190W	707.243393602225	99.0788974269819	0.000167654867267038	34.7989995820584	24.2043431794159	1.44017564047288	96.5848400556328	3.88456189151599	74.5368567454798	4434.97774687065	90.4471488178025	0.000608159083942976	19.8518358205841	0.571175665020862	3.43412399513213	20.0144155215577	3.69296904589708	0.236743392141864	0.254369318150209	44.2555405855216	44.7135010448446	5.74814893741307	10.0453682607789	4.48678922878999	2.26335304520167	1.17605491307371	61.6077858901252	1.47182596363004	792.331395348837	235.01511627907	92.8535554186047	43.6800672151163	0.000144413543023256	1027.34651162791	138.970473906977	38.0762899709302	25.4936170093023	16.5593333874419	27.4037465690814	16.4475543523256	17.2600257239649	11.6526952360465	10.9596422443605	28.9734894718605	16.3904789686047	29.4588288509895	0.995686652697616	1.50062848837209
181	RIM2	514.873737373737	82.3467329889807	0.000129551729692378	27.3599025298439	22.2723365197429	1.22914995362718	88.8980716253444	3.52984389348026	64.9113865932048	2772.05922865014	66.9242424242424	0.000909212222727273	16.0190312800735	0.585757546786042	3.1722534476584	16.3390591000918	3.58066322497704	0.252459912754821	0.283810527377124	41.9241473531846	41.8188895233209	5.48660283103765	9.54749039302112	4.14532570247934	2.33439567630854	1.20643404224059	44.4529821028466	1.51214781382002	553.769172361428	204.117691723614	73.6344511769172	40.517271571754	0.000112393703044799	757.886864085042	116.601161829916	28.792654730448	23.1689704935459	31.1214744027335	44.1157809677297	14.6849468466211	16.816718159409	11.1294460129081	15.5155178257403	20.1287630645862	12.5094906355353	24.3157021305998	0.883593589346812	1.24516501063022
182	MED8	597.401836969001	89.3524155625718	0.000105534391681975	30.6844960855339	23.0964131188289	1.3316342858783	94.6882893226177	3.35304247990815	74.1659012629162	2809.01951779564	60.4402985074627	0.00102949515281286	17.7788710907003	0.5794062347876	3.30308802009185	18.0571414121699	3.73122984902411	0.243743937755453	0.275431227990815	42.263915711751	43.3296601560465	5.95565176693456	10.4366066171068	4.41601162399541	2.38268981515499	1.35410376808266	39.8380170206659	1.53092625189437	645.981157469717	218.35935397039	81.4988935397039	42.2584311170929	9.26521867967699e-05	864.340511440108	126.191050336474	32.2062351426649	24.1093004724092	30.612417290175	43.9933475067295	15.7829735948856	16.5995844908062	10.7974240497981	16.6022252516016	22.0119074231494	14.0601209623149	27.2883697678812	0.97099931824611	1.34045039973082
183	PGI1	511.667643923241	82.0585561353945	0.000120271027787846	27.5878297228145	21.8857688848614	1.26218495628998	89.9866737739872	3.38726012793177	64.0399786780384	2514.01279317697	61.0823560767591	0.000996297025831556	16.1537636236674	0.584815260287846	3.07797947308102	16.3754627817164	3.40517460847548	0.242534215549041	0.268260790901093	39.8500267728606	41.0112368612798	5.52851751972281	9.59281943949893	4.10906783955224	2.36946537046908	1.20572252665245	40.5423383288913	1.51790017369403	566.62012012012	209.01951951952	75.4345680705706	41.5873793468468	0.000108535103385886	775.63963963964	119.468555157658	29.4839366156156	23.0464449902402	30.361297885961	42.7069539416291	15.2668950165165	16.4885937239784	10.4512927597598	15.6670025781532	21.0158531708709	13.0019251501502	25.1011038476692	0.940743863454125	1.28274898273273
184	ARC40	778.553571428571	104.098785466418	0.000128893632710554	37.109130091951	25.0969975090618	1.48387785421109	91.7422707889126	3.53438166311301	89.3891257995736	4304.02718550107	75.2897121535181	0.000725133862180171	21.4173839339019	0.577412926759062	3.81746752345416	21.5912747809168	4.09092136753731	0.247289360922175	0.265130536829464	41.9603513924426	42.7051969686333	6.3773388771322	11.2819963552772	4.92524986593817	2.31079057222814	1.36856794989339	50.0937041764392	1.51685442001599	853.314893617021	259.576595744681	96.4364006737589	46.6080596666667	0.000116690814801418	1112.8914893617	145.477181404255	39.1703681914894	26.4419079794326	30.9467446782979	49.9773708568085	17.2968579737589	18.5092527430124	12.0240493297872	20.1620002899149	23.6771480324184	16.5697416085106	28.985661839078	0.988565863773292	1.49077809929078
185	ABD1	509.596443228454	81.8869836388509	0.000125632610560876	27.2682409425445	22.0633907934337	1.23669148472412	87.4851801185591	3.4391244870041	73.4865481076151	3106.58321933425	69.2758777929777	0.0010245645248974	15.823283746922	0.580109668992248	2.95362261787506	16.2186165658915	3.49013700820793	0.236146108194254	0.278120883481042	41.9292976896936	42.4557748738227	5.90098871865025	10.3486568905609	4.39780626174191	2.38007988052896	1.31080409028728	44.4469225991792	1.58333841837665	553.094498381877	188.121035598706	73.3850143430421	38.5941247313916	0.000104033310563107	741.215533980583	114.41265589644	28.9074414343042	23.1169790608414	30.0779844009709	42.8593881775728	13.9459854932039	16.3841014119205	11.2238991650485	14.6546189690291	19.8735515353398	12.5053117126214	23.777427150162	0.861135377880795	1.25343565048544
186	PRP5	520.690727373681	82.8686526762909	0.000128520624380899	27.7057792456968	22.1965128992227	1.24913745113826	81.7523598001111	3.4258745141588	68.694058856191	2947.08911715713	68.4972237645752	0.00100734857715158	16.1314328092726	0.582174223098279	3.10488327762354	16.352628787618	3.46331701221544	0.247550961254858	0.275723401778766	42.7079496988688	43.9763856210838	5.70254166823987	9.94419698806219	4.24201264047751	2.37057841810105	1.27112683176013	44.4939652609661	1.56063454364242	560.186147186147	205.780303030303	74.616195232684	41.0752895611472	0.000123963619437229	765.96645021645	118.123405324675	29.1307457959957	23.1146630925325	30.5223208425325	43.3288668016613	15.0509362272727	16.5473988678512	10.8423031363636	15.5885874373539	20.6909138140693	12.7840269420996	25.4788138738211	0.921795740533037	1.26293839069264
187	ALG7	481.880427942102	79.3815896633103	0.000129403931733795	26.3729727013845	21.4724273609188	1.2300433285085	77.2070484581498	3.46255506607929	66.7356828193833	2752.07268722467	67.1041535556954	0.00108600906363121	15.3573524918188	0.581693767463814	2.87627478854626	15.6183083303965	3.2786201938326	0.235479448228446	0.26918825262197	40.8688126840336	42.371641391184	5.64066504657017	9.85900530711139	4.15678056576463	2.41227237413468	1.25867612020138	43.6346449370673	1.56161934134676	551.917464996315	217.455416359617	74.0747820265291	42.4200282461312	0.000118580278585114	769.372881355932	118.939547951363	28.6959973890936	23.1154607826087	30.1374065278556	41.7247866016949	15.4197320692704	16.9410188583271	10.6168979616802	15.3196954205453	21.0389052673102	12.6797230257922	26.3431263338257	0.922643913647325	1.24493020412675
188	ENP1	493.492805755396	80.5798735539568	0.00013145128566187	26.8623836273381	21.6580831363309	1.24072855899281	78.9694244604317	3.51906474820144	67.9446043165468	2673.38129496403	60.0017985611511	0.00106086123543165	15.7587823266187	0.586525098992806	3.14737293381295	16.078449168705	3.61116056258993	0.25554676978777	0.292429636352518	42.0913783241392	43.2195371612327	5.67590716079137	9.9293933471223	4.23703840683453	2.36770530107914	1.25908559532374	40.4853530971223	1.49617157014388	529.315514993481	214.959582790091	72.2735135984355	42.1905356603651	0.00011934064357236	744.275097783572	116.916335827901	28.0517820208605	22.6250407953064	30.4290351225554	41.9895174169492	15.3526588089961	16.8614436144658	10.5324552959583	15.1813584311147	20.5612223314668	12.3395131988266	24.8946025392157	0.923979472402123	1.24210633181226
189	DUT1	514.447970479705	81.9544353579336	0.000120976288878229	26.8149467697417	22.6281473210332	1.18600889446494	84.4760147601476	3.46125461254613	67.4848708487085	2871.94686346863	64.8590405904059	0.000893203673726937	15.5120034413284	0.578737830258303	2.94171934907749	15.8686455512915	3.40953347232472	0.235545955697417	0.272101608376384	43.329082275641	43.6488304518325	5.60038158302583	9.75784386789668	4.21538921845018	2.33614710922509	1.21279816752768	44.0157583911439	1.48581906848708	573.685941043084	194.192743764172	74.880788537415	39.6214943764172	0.000108600460430839	767.878684807256	116.943734750567	28.733970085034	24.0420127732426	30.4892834226757	41.8064863079365	14.4048749739229	16.4014209884925	11.1290874036281	14.9529378057143	20.3067881546599	12.7157928605442	24.9011836281818	0.885804890909091	1.19718241950113
190	TRS20	532.124197983501	83.5563707378552	0.000110464797149404	27.8530542960587	22.5526541338222	1.23697637809349	86.9747937671861	3.37167736021998	68.5316223648029	2743.51145737855	61.9793767186068	0.00087441228395967	16.2497204170486	0.582896409670028	3.20168562878093	16.5122031727773	3.56951099862511	0.250554552451879	0.278400510412844	43.8906987360205	44.0874633164422	5.62722907424381	9.81028125664528	4.25865540879927	2.33325990054995	1.19335887167736	41.3983864573785	1.50972550105408	586.078590785908	218.174796747967	76.6701804742547	42.4964288888889	9.69241966802168e-05	804.253387533875	121.618988943089	29.526669098916	23.8409540189702	30.3130190887534	41.4125940823848	15.7344501409214	16.5646173883495	10.4517592682927	15.76962036	21.8521108030759	13.257859299458	27.3082965793758	0.956582580305132	1.24170030894309
191	RIB5	539.390695347674	84.1401935867934	0.000120434570410205	27.6172339929965	23.1127376893447	1.19549874887444	83.8949474737369	3.51025512756378	68.8209104552276	3121.13256628314	70.2391195597799	0.000896977433216608	16.0171211515758	0.58018715847924	3.03733353176588	16.3250930130065	3.5032187883942	0.236892372186093	0.273390301125563	42.521318467623	44.285218212335	5.64578455577789	9.85084834317159	4.25515805952976	2.34065081190595	1.24839384492246	46.8532975787894	1.51477209824912	582.595487510073	191.804995970991	75.4572406043513	39.103354093473	0.000104404341063658	774.400483481064	117.008381152297	29.0287916897663	24.1862599057212	30.1399801357776	41.3156332843674	14.2013756067687	16.4152886119403	11.2125237228042	14.6420066302659	20.5604337038759	12.785358821112	24.594975299435	0.87941775655058	1.2019362731668
192	POP4	519.706252811516	82.7073674493927	0.000123879653409807	27.8752982501125	21.9465012415655	1.27174908052182	80.9257759784076	3.30049482681062	73.880791722897	2672.97615834458	58.0940170940171	0.000997910710220423	16.0426306149348	0.575130306207827	2.9839930422852	16.3739968038686	3.45123472649573	0.238748760521817	0.274989799864926	45.5323212527382	45.3699402894495	5.91772347908232	10.3863049190283	4.44978252181736	2.35691514664867	1.24560455645524	37.8348205802969	1.54913295240666	584.121071012806	200.606519208382	76.5606407334109	40.2497737718277	0.000101607798253783	784.727590221187	119.2347543539	29.9863448311991	23.4147491385332	30.6224503852154	44.4042657403958	15.0137029138533	16.0120749830713	10.6329416717113	16.0001320989523	20.7508769652619	13.2418393119907	25.0961040431739	0.952662722732769	1.28506102328289
193	TSC10	508.084364454443	81.1932031158605	9.67634834195726e-05	26.1998698515186	22.9262594544432	1.14358801799775	87.0472440944882	3.28796400449944	71.3487064116985	3305.0461192351	75.4071991001125	0.00109541808661417	14.8871975928009	0.56801239167604	2.61256442744657	15.3855758042745	3.29900627896513	0.211684724296963	0.266224990753656	46.5800207810526	46.1579023571101	5.84196661079865	10.2174235691789	4.30991399100112	2.39441034870641	1.38321336220472	48.7739972890889	1.56758402103487	563.16163410302	180.801065719361	73.7410473001776	37.6642944227353	8.12873496625222e-05	743.96269982238	113.848983960924	27.9996277744227	24.2121057513321	29.4413170435169	38.0331606653641	13.8478581989343	15.5820471747748	10.9580634387211	13.7087874763766	20.7137419420959	12.5681733623446	24.6901195782918	0.890236005405405	1.15811728419183
194	NFS1	531.566071428571	83.6472912261905	0.000120567047517857	28.0829269529762	22.3535220470238	1.25731562559524	91.55	3.3702380952381	64.802380952381	2756.77083333333	65.9482142857143	0.000921929328464286	16.3711607511905	0.582791569345238	3.17954084047619	16.6255446136905	3.56543976369048	0.250020862125	0.280107812275164	42.6571873414148	43.3707048831114	5.51081729404762	9.59022169285714	4.15691079345238	2.33448543571429	1.22859598690476	44.3169788869048	1.50341607630952	578.871088861076	221.379224030038	75.9750907133917	42.6019473341677	0.000111376767058824	800.250312891114	120.999634780976	29.6533368710889	23.419795028786	30.9205963894869	44.098279142428	15.7231548423029	16.9207787759283	10.7999210963705	16.4747584989987	21.0397400072591	13.1017273078849	26.6107171589487	0.947172547682458	1.26956850187735
195	RRP7	515.595027247956	82.2074121185286	0.000120964355963896	27.1078736294278	22.4818293940736	1.20606498671662	83.2878065395095	3.42200272479564	71.233651226158	2983.09877384196	67.4237057220708	0.00104037786740804	15.9778785265668	0.588772608923706	3.24867158004087	16.3129735987738	3.70886848092643	0.256923903297003	0.293097264079755	41.5919965784354	41.8980143995171	5.81403141859673	10.1651984478883	4.32526301362398	2.3780746273842	1.300413501703	43.9595470027248	1.55418638923706	559.665324899367	191.07475560667	74.0549294422082	39.2933771075331	0.000103639362167913	750.740080506038	115.781337090282	28.6861564749856	23.4636594019551	31.5962827751581	43.8332172528465	14.4088877504313	16.1143980589609	10.9145464778608	15.4958742663255	19.9474107081656	12.6470879752731	24.4139647705239	0.900458064098074	1.22501000690052
196	YCL041C	489.422616591003	79.9976473380107	0.000125034660532398	26.4827156603384	21.7792031267024	1.21728976186546	82.4956665290962	3.43334709038382	64.661576557986	2848.7296739579	71.0548906314486	0.00101839548675196	15.4304457263723	0.582307050061907	2.95717842880726	15.7057363627734	3.33534501733388	0.241659406029715	0.271657753999175	41.6801132595108	42.154596565671	5.52242643334709	9.62111717540239	4.1054726739579	2.3778495517953	1.19172104911267	46.3603148122163	1.55604148807264	540.66992481203	194.300751879699	72.7065915789474	39.6353506616541	0.000104235964406015	734.970676691729	114.762384578947	28.2030703646617	23.0353418285714	29.9704440947368	41.3505244090226	14.5069655172932	16.1475084969466	10.7665592518797	14.6972474889474	20.4589336166165	12.4533065548872	24.0376123865964	0.902794339694657	1.22740806691729
197	PDI1	555.935734752354	85.6765319525174	0.000117135060622186	28.6271600401146	22.9779512451903	1.24777270487106	84.0552599263201	3.55423659435121	77.7609496520671	2884.67580843226	61.4645927138764	0.000988586583094556	16.5763744654114	0.578830234916087	3.141596501842	16.946942258289	3.64752837863283	0.242659209283668	0.281563894221949	43.3932603984213	43.9661774230641	6.04077630536226	10.6036243589849	4.5299862022104	2.36919172042571	1.31616691854278	39.4127094596807	1.58410239713467	600.85006119951	214.854957160343	77.3773744002448	41.7619289638923	0.000102601824645043	815.705018359853	121.578359430845	30.064472119951	24.0628471921665	30.6038938344553	43.1478494461506	15.3963333451652	16.7799577122075	11.0790287129743	16.0095426949816	21.327305402448	13.273362872705	26.542323903799	0.930367727830487	1.25261884394125
198	PBN1	488.876010781671	80.2624605001497	0.000145633415516622	26.7658013351303	21.4959991395627	1.2460549146451	75.9475890985325	3.6178496555855	72.6960167714885	2738.38364779874	61.4070080862534	0.00102559975837077	15.8544404549266	0.591394239383049	3.24278602575621	16.1755946178497	3.70552824318658	0.262915581844864	0.300813531517696	40.5044628193175	41.2995065253107	5.84867551332734	10.2532668607367	4.36066191434561	2.38209339772387	1.30810532285115	39.9899910272537	1.55760611332734	531.331243469175	197.874085684431	72.358389707419	40.3610786624869	0.000122729885658307	729.205329153605	115.157054749216	28.3260037345873	22.4898574926855	29.8978043053292	42.7898231903866	14.813871800418	16.3464999925453	10.7117810344828	15.1039402334431	20.3227635150784	12.4572141912226	24.7080662257068	0.917567498615548	1.26292059508882
199	SPB1	513.148217636023	81.9702281300813	0.000125254597260788	26.9836481169481	22.4725670293934	1.20112511006879	79.6360225140713	3.45903689806129	82.1957473420888	3554.19637273296	72.2332707942464	0.00112258503683552	15.5024338086304	0.574079192682927	2.79634783864916	15.9253860725453	3.41400349781113	0.224265098073796	0.27542841163227	43.4858749330552	44.6802260571066	6.31822113821138	11.0900360787992	4.65609279299562	2.39839112570356	1.42210953595997	46.3620406754221	1.59012251138211	562.790352504638	192.793135435993	74.0200564007421	39.2949046103896	9.83475485064935e-05	755.583487940631	115.745312365492	28.6162903237477	23.664108703154	30.4399234352505	42.4231998583581	14.4021420918367	16.2207700540284	11.0648203951763	15.1664775587662	20.4908514927644	12.6465217801484	24.5431199520446	0.898175788909953	1.21140799165121
200	KRR1	712.721403812825	98.176354432409	0.000110560836373484	33.7568767898614	25.1670226646447	1.34561325476603	87.5147313691508	3.62998266897747	88.0272963604853	4122.24653379549	70.9033795493934	0.000702033306455806	20.0873243106586	0.59567135940208	4.29311072400347	20.3157493154246	4.61986431325823	0.290636773288562	0.311692430269214	42.3465376419397	42.830013651113	6.31794255632582	11.196668647747	4.86479231065858	2.33278345580589	1.35729777426343	48.3233646533795	1.47587525706239	788.645967741935	273.827419354839	91.5769929193548	48.2499556225806	9.78843907096774e-05	1062.47338709677	142.291603024194	35.5483597814516	26.7809698919355	33.4141097758065	47.7120541740323	18.0202062379032	18.3039917346054	11.055392416129	20.0685529355565	23.6211481565323	15.5543985209677	29.5479949131558	1.03172847840416	1.33253449032258
201	PGK1	527.0912	83.653417424	0.000135438978256	28.3769024736	21.9565700552	1.2941145232	81.4944	3.4352	73.2776	2740.7648	59.084	0.0009237750736	16.307907632	0.57451666712	2.9492307384	16.660634104	3.4592603816	0.231173271136	0.272407848776	43.7520078736156	44.7096801604538	5.850562184	10.2875109872	4.420103028	2.3481325216	1.2425690304	39.029794536	1.52692513256	586.867627785059	221.617300131062	76.8515791612058	42.782930576671	0.000105180309174312	808.484927916121	122.094867522936	30.1648568794233	23.3735449003932	31.3669958626474	45.6169831615203	15.8349202463958	16.715577606469	10.7003733093054	16.8117130442988	20.9731141487549	13.1532071559633	25.3558229068241	0.961665977897574	1.29405414154653
202	RRP43	522.265178571429	82.5710512857143	0.000117474012919643	27.1587388928571	22.6225165133929	1.20101240892857	81.63125	3.45714285714286	93.7669642857143	3285.38303571429	60.3732142857143	0.00123527947741071	15.6625578589286	0.576600131607143	2.68998611339286	16.4615107089286	3.71725960892857	0.209137545598214	0.290630426872207	39.0106167098131	38.7456482872072	6.69219537678571	11.9079198508929	4.825147325	2.49478585714286	1.72418332321429	38.3398476964286	1.60981915705357	597.192825112108	213.077727952167	76.7010957249626	41.4359224663677	9.00875609267564e-05	810.270553064275	120.559280597907	29.3191923168909	24.4610136696562	27.6474376318386	38.8986256331839	15.1530165769806	16.7264629663609	10.9908408520179	14.6042079539611	22.2726515051719	13.1880900941704	25.9860858305847	0.908083866666667	1.20025112705531
203	RSC6	507.362958157639	81.7300154459942	0.000131308603444697	27.3000180191372	21.9393797298086	1.2463224145313	80.0593577684074	3.48751216347713	74.7362958157639	2771.1226078495	60.3733376581252	0.0010352014091145	15.9073018060331	0.582457624651314	3.06569003827441	16.281322149854	3.59316204865391	0.24463739921505	0.287176649532619	42.3347806837856	42.7812455850049	5.95986841063899	10.4815173833928	4.42639793480376	2.3887078378203	1.32090970094064	39.2216312682452	1.5595036054168	550.269712601326	206.044215180545	73.7288059616802	41.0536376492262	0.000118653991577008	756.313927781872	117.236822453943	28.7850313787767	22.9922360029477	29.7576953509211	42.6284116846721	15.0247372977155	16.5777227520599	10.889856733972	15.2428632192483	20.6076634338246	12.5982272483419	24.4692149889381	0.916663889737828	1.25528415106853
204	CTR86	547.151494793416	85.1760117366476	0.000134454378145784	28.4790789983205	22.7772492526033	1.2513633889822	83.1074907625126	3.54148471615721	72.9338259993282	2842.22942559624	61.8464897547867	0.000955668580886799	16.5564983224723	0.5814894198522	3.2095791363789	16.8851175811219	3.6654838716829	0.250189340628149	0.285016595497312	43.9730165020471	44.2671736100341	5.83853179509573	10.2236888656365	4.39497207457172	2.34989516157205	1.28494875747397	40.1788417198522	1.55451286530064	588.228327228327	214.426129426129	76.5366525518926	41.8188214529915	0.000124100657295482	802.654456654457	120.793457960928	29.824631978022	23.7466449084249	30.6402964600733	43.5731461130647	15.3062192069597	16.9054323633501	11.121159003663	16.0064346815201	20.9731416078022	13.1301898388278	25.6140670825688	0.919102105793451	1.2586721984127
205	PWP2	505.025252525253	81.6452370265151	0.000134482425858586	27.6562026161616	21.488699510101	1.2885317405303	81.3857323232323	3.49431818181818	78.5536616161616	2601.27335858586	54.0517676767677	0.000984739366098485	16.0171429520202	0.578520858017677	2.96680834280303	16.3664374583333	3.48264302525253	0.238019405606061	0.280621588414403	42.0830992742288	43.040640867887	6.09237913888889	10.728076592803	4.5462487405303	2.38214116856061	1.3183600770202	34.8526250189394	1.56570637809343	568.685929648241	219.425879396985	75.4278930025126	42.475151620603	0.000116753450640704	788.111809045226	120.332869070352	29.6849120226131	22.9958340213568	30.8021386972362	43.6409147709799	15.6144033015075	16.8566291614987	10.83341940201	15.89930801299	21.0215640037688	13.0489630050251	27.090741231407	0.93980537751938	1.2954402298995
206	YCR072C	501.511287625418	81.0751802215719	0.000131096003206522	26.8593545865385	21.9998245982441	1.22165813419732	87.7642140468227	3.52341137123746	73.314381270903	2831.98536789298	63.7002508361204	0.000986282394397993	15.8258178883779	0.588628064255853	3.19014750376254	16.2331692654682	3.70262658653846	0.256087543833612	0.296005446366681	41.262328701483	41.4114626146445	5.84048637750836	10.2358730702341	4.39012591053512	2.35722712541806	1.32309396488294	40.8313719105351	1.5826957173495	543.915366146459	203.561824729892	72.7079869507803	40.4823382773109	0.000105681146284514	747.477190876351	115.628158235294	28.3953127364946	23.0496321218487	31.1345008203481	43.6472504908764	14.7782425378151	16.6120451613692	11.0590496128451	15.4407519507383	20.1583559690816	12.4062764465786	24.8244986657246	0.899169525305623	1.23470940936375
207	CDC39	520.757204169221	82.7933659901901	0.00012320938857756	27.6746910177805	22.2075506683017	1.24774925873697	86.9491109748621	3.45064377682403	73.8847332924586	2778.8105456775	62.5082771305947	0.00100716734279583	15.9777418344574	0.577012722194972	2.95060919987738	16.3777677191907	3.48140585591662	0.234463576995708	0.275710160067443	43.1792270391875	43.3191158755279	5.91221418516248	10.3552895561006	4.42757782709994	2.36154898160638	1.29465855364807	39.7621221397915	1.59578436302882	568.710854947166	216.140249759846	74.8280393659942	41.9531414024976	0.000105812910201729	784.851104707012	119.220461623439	29.2531055235351	23.3982301633045	31.0334564324688	43.3385479751201	15.4462903861671	16.8427815376344	11.019267987512	15.8975880435062	20.9538212313929	12.8403496128722	25.1934121640927	0.922794854936461	1.25373577617675
208	MCD1	530.390334572491	82.865434535316	8.96733002973978e-05	26.614624535316	23.5439841078067	1.13010211524164	81.9386617100372	3.36802973977695	96.2843866171004	3601.58178438662	66.3773234200743	0.00130813782490706	14.7092841877323	0.552686754460966	2.0860436802974	15.3501216171004	3.01525056133829	0.16604508394052	0.239687864944238	46.5816634192157	46.7587758140952	6.83350062453532	12.133778732342	5.02913938475836	2.44671661524164	1.62211612639405	40.5219584758364	1.67133021561338	602.25	202.589506172839	76.2319021604938	39.9607528703704	6.80856899691358e-05	804.839506172839	118.617095617284	28.6941414197531	25.1964487654321	28.8623100885802	35.5132263812654	14.7713235092593	16.3959306415094	11.3397066635802	13.9279268840741	22.0897683891975	13.0631388549383	27.0935278848765	0.903664453459119	1.13995283950617
209	ATP16	774.131989924433	103.778214146096	0.00013778395734005	36.3859296267003	25.3982111465995	1.43443118337531	85.1476070528967	3.9007556675063	85.007556675063	4227.15113350126	77.3889168765743	0.000681711308312343	20.9211311465995	0.575985503073048	3.87865377984887	21.1174983702771	4.12709605843829	0.259360128367758	0.274202817043391	45.7553322789634	45.059927727933	6.17839993551637	10.909353186398	4.8048554534005	2.29553765440806	1.3018425813602	51.2962585944584	1.5243432493199	849.565382185723	249.525584333544	96.5794670562224	45.3868631781428	0.000120838648547063	1099.09096651927	144.403309014529	39.2270481857233	26.447137204043	16.146317618825	28.9471702133418	17.0274466373973	17.9378098807719	11.7801212728996	11.7892334542135	30.009306941314	17.2042879260897	29.4031408840304	1.00237260172295	1.48863914087176
210	RPT2	550.015317286652	85.5094827045952	0.000144642634503282	28.5186191111597	22.8540917873085	1.24944316936543	85.2564551422319	3.61575492341357	75.5746170678337	3043.00743982495	66.2402625820569	0.00110936113772429	16.5378977474836	0.580220194354486	3.19879385776805	16.81256884814	3.63228363719912	0.250073112035011	0.283256868413672	44.1844455082222	45.1025791866784	6.04673162363239	10.598138059081	4.46170351816193	2.40208884201313	1.35080836280088	42.6764347483589	1.57911853956236	575.048492016558	223.632170313424	75.310530035482	42.6902143820225	0.000126188483867534	798.680662329982	120.426960561798	29.4761352377292	23.5334024411591	29.8647810832643	43.9600844590952	15.426007035482	17.509806881459	11.3735480106446	15.7803041802898	20.824951960414	12.8326375570668	25.0709637142857	0.894628394711246	1.25563596215257
211	APC11	509.498755186722	81.716774340249	0.000138682643526971	26.7208470755187	22.4999902157676	1.18798786390041	78.8921161825726	3.60829875518672	74.3136929460581	3148.56597510373	68.5120331950207	0.00105185954307054	15.6789143742739	0.586628467385892	3.16266163651452	16.0744132630705	3.72794846804979	0.253053364049793	0.297608774413965	42.5482545299578	43.3449039302521	5.93676475435685	10.3944245485477	4.42261549460581	2.37515910290456	1.28776521078838	45.0544137510373	1.54450663053942	559.168381665108	208.291861552853	74.1317265949485	41.0494108325538	0.000118667444724041	767.460243217961	117.637037689429	28.2564581019645	23.6963621272217	30.8510536846586	42.5717526737138	14.8910593143124	16.6926817438095	10.7438024574369	15.3494986695042	20.4893146258279	12.6114694115996	24.6844791555764	0.899130570857143	1.19464220954163
212	NOP1	603.103731815307	90.1693570018975	0.000131814234965212	31.7611350562935	22.1988525294118	1.42582275079064	78.7697659709045	3.63883617963314	80.225173940544	3340.52055660974	65.8260594560405	0.00103414363851992	18.5774353466161	0.586192820113852	3.42279444212524	18.9818395907653	3.96570171220746	0.247231039361164	0.289302092670886	38.0457269367373	38.7470290083494	6.21343142314991	10.9477477602783	4.53806542631246	2.45217269829222	1.32190475332068	43.0920091650854	1.54486516767868	751.428165007112	287.900426742532	90.1208051351351	50.9229996159317	0.000121854354495021	1039.32859174964	143.498673527738	35.9276065832148	24.9500717183499	32.1686623475107	47.2801101078236	19.5960971991465	17.6161527740964	10.7257112261735	20.7268105146657	24.6363795026031	15.4988227382646	32.7269584017094	1.15774891686747	1.44294565433855
213	TSC13	515.188210227273	81.974742890625	0.000110054217613636	26.6053937684659	22.8669626235795	1.16317211789773	74.8423295454545	3.5625	82.8323863636364	3713.73082386364	74.3828125	0.00114661081455966	15.1821706690341	0.570728704403409	2.68602406960227	15.740690928267	3.46566940909091	0.214981724985795	0.277426895355114	44.6807861391209	45.9364419621212	6.32710591122159	11.1778348259943	4.63430377414773	2.43449438352273	1.49433182741477	47.26026421875	1.59491593394886	567.735327963176	184.901035673188	74.1938543268124	38.3203593210587	9.03700107364787e-05	752.636363636364	114.941296674338	28.2728617468354	24.1876998734177	27.839959875374	37.2852679342923	13.9971761714614	15.9619157337209	11.1116392094361	13.4708767842117	21.2327529316341	12.6138657905639	24.5359895986159	0.881079474069767	1.17099418872267
214	CDC7	515.814247669774	82.1852208788282	0.000132513713422104	26.9359566704394	22.6028755292943	1.19197223568575	82.8921438082557	3.46804260985353	74.5905459387483	3195.08388814913	70.8808255659121	0.00104733218828229	15.731070752996	0.583672156391478	3.12460339347537	16.1976440838882	3.78113642343542	0.249268951018642	0.30095234505678	43.5920210236574	44.3300091581489	5.95788044740346	10.4538692822903	4.42202552663116	2.38768203129161	1.34153409454061	45.5502437483356	1.58266131557923	563.816759776536	192.981005586592	74.4595543798883	39.3979227374302	0.000104334427798883	756.797765363129	116.314731675978	28.5436007843575	23.7640657351955	32.3595748051397	44.5731877130726	14.4868520469274	16.0156646738883	10.7003509530726	15.9173643811732	19.957433819419	12.7290175586592	24.0395874681564	0.914425341163056	1.20325037318436
215	MPS1	500.692105263158	81.39946175	0.000133811707052632	27.4513563230263	21.5286518157895	1.27617832434211	76.5480263157895	3.46381578947368	74.0111842105263	2643.23684210526	58.8894736842105	0.00101301597125	15.8310113815789	0.576734580789474	2.92317681710526	16.1873571381579	3.43435629605263	0.237268442144737	0.278634533907895	43.9155395903226	44.7962341157475	5.94205359144737	10.4168619842105	4.40022513947368	2.38938625789474	1.29332994671053	37.4325098355263	1.58949012578947	548.930379746835	206.970886075949	74.0349631012658	41.0613006582279	0.000113899165139241	755.901265822785	117.514672101266	29.1046269139241	22.6246642936709	31.2455938072152	45.4200650112658	15.2684785468354	16.2183096059432	10.5582466189873	16.3519290982532	20.3130105560253	12.8105082974684	25.3191038922687	0.948638876744186	1.29015423670886
216	ARP2	573.346973572038	87.4159137681159	0.000116541742941176	29.733416	22.8359291679454	1.30407276726343	84.8866155157715	3.57118499573743	75.8959931798806	2771.19352088662	58.3708439897698	0.000923281261551577	17.1174226947997	0.575775953878943	3.14011463597613	17.4789945439045	3.66523949957374	0.238710184254049	0.279317154245524	44.0384165688425	44.2077410826311	5.96277123870418	10.4777197314578	4.44712605541347	2.37648695311168	1.28500660699062	38.0755389258312	1.54792916624041	626.19014084507	229.910211267606	79.9854720246479	43.5961792605634	0.000100122523485915	856.100352112676	125.999510669014	31.4190390176056	23.9273996742958	31.1969962992958	46.0979804873239	16.3262984683099	16.8217110127737	10.8171367623239	17.4682470549296	21.7950084353873	13.7759277588028	25.6912210757042	0.985262827116788	1.31673051584507
217	PRP9	496.859949622166	80.9368162720403	0.000144931626493703	26.8941913929471	21.7675838790932	1.23763883526448	75.0715365239295	3.70277078085642	80.0226700251889	2998.51335012594	61.9224181360201	0.0010076371604534	15.4915705329975	0.576149047355164	2.82331946952141	15.8643461390428	3.36925556523929	0.231432641380353	0.274360117147905	42.6673924678019	44.2045958859198	6.15458832745592	10.8295335702771	4.60572204735516	2.37118004130982	1.34888576473552	39.8182461914358	1.58759477148615	547.426075268817	213.581989247312	73.2617162298387	41.4838150739247	0.000128614058178763	761.008064516129	117.192592204301	28.5988501041667	23.0440074852151	31.3319649316532	43.8612831107056	15.0933316700269	16.9929495631068	11.1787844260753	15.6364320002016	20.2863704980108	12.5110552620968	24.9943688410774	0.903167670110957	1.24486836693548
218	DBP10	501.495523959979	81.4054930121116	0.000151571136819379	27.1090579968404	21.8272137661927	1.2424712906793	82.3075302790943	3.74565560821485	72.8135860979463	2779.67983149026	63.3601895734597	0.000947806594892048	15.8582719362823	0.584881314270669	3.0741247461822	16.2045326324381	3.5669114107425	0.247314934318062	0.287437243482613	40.4714748169781	41.7066874022376	5.81583311637704	10.1969243780937	4.40341894207478	2.33671092890995	1.27363742601369	40.3722952817272	1.58789769483939	543.107331821618	200.648526077098	72.9412719652305	40.3210146938776	0.000126327780823885	743.755857898715	115.709061398337	28.6075905389267	22.857448851096	31.4043854948602	44.6454104220181	14.6724311307634	16.5577780501543	11.0893076492819	15.4859148563341	19.8758170693122	12.4507859395314	24.0979236261166	0.896728017901235	1.25532445275888
219	PRP11	506.562139486104	81.6051922128998	0.000133398156082853	27.0368810173047	22.0840330524384	1.22498065285789	82.8169900367069	3.6581017304667	72.1352910330362	2989.77818563188	67.9140010487677	0.000939716834714211	15.7896872128998	0.584225222286314	3.06477217409544	16.1110356617724	3.50570826533823	0.247751975815417	0.282809842758259	41.6186739961108	41.995075992185	5.79364030938647	10.1229303466177	4.38996820922916	2.32776240429995	1.27922597745149	43.5227604771893	1.58006155180912	552.777777777778	198.151662611517	73.5625153852393	39.8519830170316	0.000114006526991079	750.929440389294	115.867344809408	28.7673494087591	23.1327799051095	31.2043984047851	43.2970146267559	14.4536472830495	16.6321733085194	11.1220442449311	15.1675904052068	19.9515932508516	12.4725407761557	24.7235407310513	0.879228691232424	1.24673342335766
220	FAD1	515.40734949179	82.3119127756059	0.000128109934401876	27.5396541555903	22.0215772853792	1.25242939014855	82.6614542611415	3.62236121970289	63.5387021110242	2385.7662236122	59.8811571540266	0.000827744911962471	16.3099415387021	0.592410793041439	3.31955410086005	16.5561207341673	3.63825216106333	0.263110088577013	0.286844714714174	40.1955644372425	40.4987893413026	5.36514540265833	9.3130777146208	4.10755797498045	2.30030114073495	1.17928678733385	39.2100274511337	1.54109812181392	565.377334993773	219.095890410959	74.9699096513076	42.5796946450809	0.000121150679252802	784.473225404732	120.003536973848	29.0877022702366	23.2666527770859	31.0869506366127	42.8759449393649	15.5298350909091	16.9445447401774	10.7517049352428	15.7666108143711	20.7816850525529	12.7870233524284	25.7782444062267	0.924780638276299	1.25444194271482
221	PSA1	507.800399201597	81.2135368263473	0.000113375833473054	26.1868738502994	22.9308145888224	1.14155572255489	73.0099800399202	3.50099800399202	88.7185628742515	3809.63073852295	72.3053892215569	0.00103285595269461	14.914503011976	0.569333437325349	2.5945011756487	15.3588434630739	3.28118710179641	0.211165861596806	0.267916780538922	44.8952360973415	47.0504005835366	6.52520455289421	11.4910420159681	4.82936388622754	2.39653050499002	1.4161485748503	46.3910401596806	1.59274241836327	557.263285024155	190.473429951691	73.3252921980676	38.858339178744	9.55399511594203e-05	747.736714975845	114.6268597343	27.6777500289855	24.1582771256039	28.7768200531401	36.6757971683575	14.1325571304348	16.0849661536585	11.0704665917874	13.3933602786715	20.9877120625604	12.4307862463768	24.6910998463415	0.883200464390244	1.14714309661836
222	TSR1	480.937185929648	79.4778044095477	0.000151855756896985	26.0044502060301	21.8011278241206	1.19322497361809	65.0314070351759	3.78643216080402	74.6193467336683	3369.14698492462	74.4208542713568	0.000966064805942211	15.0836230904523	0.580176284422111	2.8943860138191	15.4603815452261	3.46765874371859	0.239662085917085	0.286861644352201	43.5853385972833	44.2932527063452	5.8906560138191	10.3348293655779	4.46203129899498	2.34132275502513	1.26775274371859	48.9370436180904	1.54285671218593	525.531565656566	189.770202020202	71.2841372979798	38.9834309848485	0.000119550953674242	715.301767676768	112.699563813131	27.395856895202	23.0151383169192	31.5791701340909	42.617725755303	14.1899297828283	16.1499739286624	10.9692081641414	14.7331334272727	19.464495420202	12.0154190315657	24.0425617184343	0.883464306191083	1.19244403282828
223	LUC7	505.486646884273	81.9088705637982	0.000153231459317507	27.5474668976261	21.6123662922849	1.27586842284866	70.8056379821958	3.86350148367953	81.2537091988131	2678.31008902077	52.406528189911	0.000884852479080119	15.9422338353116	0.57972141305638	2.94855303264095	16.2904326854599	3.4742129421365	0.237342935385757	0.280615643827893	41.9499111057576	43.7565112349398	6.09906911869436	10.7798126246291	4.67094980267062	2.32373612908012	1.29247875816024	34.2821293026706	1.54270681142433	536.395480225989	223.579096045198	73.0262966949153	43.4468121751412	0.000141350807853107	759.974576271186	118.913064548023	28.7424546638418	22.4332659378531	28.9040153135593	41.4251687191243	15.7595435225989	17.3188008882521	10.9094412175141	14.9387073737288	21.2499438579096	12.5157370225989	26.5184127705382	0.91752468538682	1.28408123163842
224	RPN6	528.872699386503	84.1836440337423	0.00018497622291411	28.3241585889571	22.0017752377301	1.29069055981595	70.0429447852761	4.09662576687117	90.3788343558282	3041.01993865031	54.6319018404908	0.00103310671088957	16.5448700751534	0.5841123	3.16890950460123	16.939146458589	3.80414779141104	0.249374770797546	0.299464596697531	41.639849777916	44.0463512234472	6.55733025766871	11.6435254800613	4.87037495398773	2.40916304907975	1.36828619785276	34.8149161042945	1.58889193082822	567.079365079365	208.853615520282	75.1528599294533	41.1437362610229	0.000148654210511464	775.932980599647	118.728342663139	29.5639202345679	23.0626822116402	31.069154966843	46.9298095001764	14.9120120088183	17.0514860110701	11.2015826790123	16.3316801174603	19.9302332720988	12.7575855590829	23.5495370828924	0.895714871771218	1.2874708377425
225	SNU23	486.142175986129	80.3734156306892	0.000161840777251842	27.2940210030342	20.9895943055917	1.30286002080624	73.5058517555267	3.67837017771998	69.5010836584309	3107.20676202861	71.0970957954053	0.00088946212496749	15.6088753615085	0.571993162635457	2.70286150715215	15.8684251946251	3.09576070134374	0.223118933129606	0.254342210212766	42.7960183451829	44.1439500211947	5.6639524473342	9.89751462852189	4.29360731382748	2.32497399436498	1.1871559124404	47.1370234503684	1.52799833541396	528.96065873742	189.504117108875	72.5318850869167	39.3066822964318	0.000133604187520586	718.464775846295	114.281582461116	28.8434581445563	21.9792244117109	31.6580613493138	46.6902848938609	14.55076315828	15.8591951765258	10.6399693888381	15.7595568257914	19.2182903615737	12.3839892067704	23.347883290293	0.934617986103286	1.31724915279048
226	CDC2	465.762085308057	78.3590691469194	0.000164185051469194	26.1997617014218	20.8289570663507	1.25995177345972	64.9440758293839	3.93649289099526	76.7127962085308	2638.30995260663	55.6303317535545	0.00105719994919431	15.2663469601896	0.582450124739336	2.89924964075829	15.743765228436	3.55068467203791	0.242393468085308	0.295161826110582	41.7680258179537	42.4336897150383	6.0505402436019	10.5990255383886	4.50370349763033	2.37317717819905	1.32941235829384	36.0444702559242	1.5587383171564	504.841509433962	194.256603773585	70.1685889622642	39.6656500566038	0.000131541571075472	699.098113207547	112.296126150943	27.8388200415094	21.7881654415094	28.3008566822642	40.9845307818868	14.4285256792453	16.5466061579961	11.0125232811321	14.0791193914906	20.135686014717	11.9665676981132	24.0293423559546	0.88407872061657	1.28147883584906
227	QRI2	483.526666666667	79.9241535428571	0.00016442264267619	26.6334891628571	21.3299381752381	1.24957700952381	65.5933333333333	3.8352380952381	77.3152380952381	3045.39714285714	63.1990476190476	0.000934612995428571	15.699431172381	0.589069439238095	3.11961552190476	16.0543627019048	3.64483480761905	0.255857355761905	0.298592474976122	40.591688343301	41.659568080847	6.01314327142857	10.5466181466667	4.51743350190476	2.35709353142857	1.29299844952381	41.0695653619048	1.5625460927619	538.072347266881	213.943729903537	72.6032458842444	41.9207868424437	0.000141023957684887	752.016077170418	116.981532427653	28.3201785723473	22.7630938424437	33.8391265815113	46.2256120517685	15.2809293504823	17.0440590471545	11.1237769340836	16.5223883481833	19.2048796215434	12.2311791800643	24.8021698384244	0.908644615609756	1.24842525884244
228	KIN28	511.824473420261	82.3114883650953	0.000160927717452357	27.1809027362086	22.2019070942828	1.2259514774323	71.6339017051153	3.80942828485456	78.7592778335005	3198.26078234704	67.4854563691073	0.000905626399799398	15.6850222597793	0.577162114643932	3.0031477552658	16.0620384052156	3.51808146339017	0.244122409017051	0.286131259849549	46.107385695	46.4100328594292	6.00170201404213	10.5808828976931	4.58449136308927	2.33354026880642	1.27243210230692	43.7561723169509	1.57625758034102	550.128038897893	218.771474878444	73.3616413776337	42.1543269367909	0.000143342945753647	768.899513776337	117.962405834684	28.4507132593193	23.2688880291734	32.3421692922204	43.7313008993517	15.1841760940032	17.3670442628099	11.3543032576985	15.7302238408428	19.8764775168558	12.3556960081037	25.4183293711507	0.886072138677686	1.22503742787682
229	RRP42	480.124497991968	79.4188552342704	0.000141214662128514	26.27475345917	21.4682335890228	1.22561354082999	68.4511378848728	4	79.475234270415	3122.6358768407	64.433734939759	0.000986191025435074	15.2657382155288	0.580657745917001	2.8258949665328	15.6883179879518	3.4048209330656	0.235189453721553	0.284342366238286	41.7862167862826	43.3242281116919	6.14635143507363	10.7848819745649	4.60524258099063	2.36468753413655	1.27467336947791	41.3493297991968	1.58029379852744	531.654244306418	207.670807453416	72.1425345548654	41.0411063146998	0.000129663871118012	739.325051759834	115.629585320911	27.939607621118	22.8800101055901	28.9304828343685	39.1301883020704	15.0819361469979	16.5544441530398	10.9137185300207	14.2012391413251	21.0107828198758	12.3147639337474	25.1921065829876	0.920573783438155	1.22481665424431
230	YFH1	488.243070362473	79.9185561833689	0.00014635542326226	26.073411869936	22.0044319083156	1.18397389552239	73.9658848614072	3.95522388059702	73.181236673774	3048.74200426439	67.5053304904051	0.000839886058635394	14.9981762132196	0.57572249424307	2.70475223454158	15.3187860618337	3.20453724307036	0.22317562315565	0.265144017889126	41.6284155452174	44.5517386336264	5.7613930533049	10.1199125735608	4.41377612366738	2.32327220042644	1.25817943496802	43.4624040511727	1.5742538978678	547.463636363636	203.111363636364	72.7298872045454	40.4758867954545	0.000111714232386364	750.575	115.655760431818	27.8910857704545	23.5647801	31.2430119093182	41.6178323620455	14.6144655363636	16.8321490415704	11.1948039363636	14.7883524156818	20.196949935	12.3392325636364	25.3709223416856	0.877837355196305	1.18604657045455
231	CDC48	519.821585903084	82.8595343920705	0.000132302764189427	27.9596406947137	21.9498147770925	1.27528763171806	85.8612334801762	3.39471365638766	74.1339207048458	3469.87268722467	74.2259911894273	0.00106113482876211	16.0767089449339	0.575024643039648	2.90164141629956	16.3672814524229	3.30689132819383	0.232666717612335	0.264073987142857	43.1729908825011	43.6363958903414	5.94938222246696	10.3967547193833	4.39931287753304	2.38913708325991	1.30862285154185	50.0005926431718	1.50226668757709	562.539356605065	192.799452429843	74.3741226283367	39.1837721013005	0.000105643650444901	755.338809034908	115.996490184805	29.0837295756331	23.2082609151266	29.9455616244353	43.0105935333333	14.3195587419576	16.0751580825752	10.9244582854209	14.8710613370705	20.2612198857495	12.6529972607803	24.161569119273	0.899837882015395	1.25719528199863
232	SCM3	526.151396374326	83.0989424791769	0.000117710069348359	27.7234837956884	22.4004376300833	1.23885940372366	92.484076433121	3.32533072023518	69.0352768250857	3268.72905438511	74.6575208231259	0.00114926143076923	16.0933744404704	0.580867366389025	3.08874774277315	16.3891676281235	3.49894213032827	0.245941846369427	0.277458317305243	42.751764128014	43.5104411743042	5.78060294904459	10.0919563689368	4.24252038020578	2.40283704703577	1.30431448946595	49.9079162616365	1.51315377123959	576.658340767172	189.464763603925	75.4659952631579	39.0303380999108	0.000103688386083854	766.123104371097	116.927174522748	29.3336192890277	23.6279346842105	30.9116010363961	43.3163126410348	14.2604351837645	16.0454109963235	10.9161764362177	15.108254755174	20.1860436968689	12.7743237546833	24.0393774392857	0.901824839981618	1.24423403568243
233	CCT4	794.567469000729	104.800430116703	0.000119534956973012	37.1995762749818	25.5068805616338	1.46460860175055	104.099197665937	3.39752005835157	96.2691466083151	5370.53829321663	87.0612691466083	0.000683331669438366	21.3344343552152	0.573460861560904	3.7614091480671	21.520857750547	4.06433194310722	0.243554745222465	0.264217776207148	43.4180586519941	44.1411793036765	6.59735992268417	11.6818594835886	5.13682670897155	2.29212690226112	1.3761947702407	58.491208249453	1.50362975178702	887.781869688385	281.504249291785	98.2569316147309	48.6094297167139	0.000104999180424929	1169.28611898017	149.322230991501	39.984640194051	26.9539598413598	30.1000416372521	51.2001335515581	18.0547103696884	19.0678927981651	12.2359033909348	21.1563342805807	24.4438258937677	16.835781572238	28.6498130395184	0.99226009204893	1.49422686260623
234	RPN5	512.295332823259	82.484223358837	0.000159891297000765	28.0590611155318	21.402346441469	1.31415282555471	82.3634276970161	3.85768936495792	95.9579188982403	3308.4338179036	57.459831675593	0.00103662260061209	16.0912207712318	0.57344707061974	2.8375794613619	16.4589058653405	3.4222621400153	0.230797498837031	0.279701077446319	43.9830307841444	44.9095459597656	6.84562892042846	12.1277300160673	5.03233034506503	2.42711688599847	1.37802147360367	37.2170002677888	1.55802656656465	562.874551971326	215.758661887694	75.0798599283154	42.2890593548387	0.000133548725424134	778.63321385902	119.82173353644	29.8690170167264	22.5601758088411	28.7960424660693	44.9200950390681	15.587731567503	16.8117669257004	10.9694614623656	15.982552438399	21.1565624422939	12.927901874552	24.076012017485	0.936131693666261	1.3301832353644
235	NOP14	491.421895861148	79.932101281709	0.000118721856675567	25.9543237369826	22.3208736275033	1.16310812416555	66.1562082777036	3.36448598130841	81.7436582109479	3239.50066755674	63.2897196261682	0.00175684255954606	14.9202197316422	0.574874655674232	2.61977114152203	15.4652145287049	3.37829442456609	0.216381948998665	0.275985501789052	42.6264662409283	42.2758344475676	6.35294679839786	11.0864048838451	4.5739623858478	2.45147346995995	1.48356627369826	43.914980400534	1.48740520333778	540.085664335664	187.564685314685	72.080819527972	38.664981486014	0.00010691757715035	727.65034965035	113.178118199301	27.5914832342657	23.5166243776224	34.1042584744755	43.8736959129371	13.9661471381119	16.2345822677305	11.1737315699301	15.3908964100524	18.8462669570629	12.0549582185315	23.701694477972	0.86654617464539	1.17512686013986
236	RPC53	509.317945383615	82.099209336801	0.000138799828120936	27.4131046560468	21.9563915071521	1.25013198959688	66.5182054616385	3.42912873862159	77.2516254876463	3537.41027308192	71.9167750325097	0.00131721833128739	15.6683815539662	0.571722019375813	2.75188013003901	16.0623163979194	3.32898404486346	0.225068107171651	0.271726263589077	43.6024680267426	45.0492602588158	6.08365017035111	10.6613270084525	4.49716398829649	2.39044179973992	1.35388666384915	49.9305244928479	1.48274649609883	558.131293188549	185.14017769003	74.329871757157	38.7721799901283	0.000125152374679171	743.271470878578	115.561653070089	28.9276995389931	23.1685543613031	31.1455914247779	44.4240712420533	14.2787436248766	15.8042391720322	10.960315780849	15.3569157829714	19.7915461164857	12.6215007077986	24.1254469154303	0.915521126760563	1.25121373840079
237	YDL152W	508.265877957659	81.8736431195517	0.000135648752889166	27.1342587920299	22.1138349097136	1.22856053237858	66.3318804483188	3.43275217932752	76.5884184308842	3617.10273972603	75.2241594022416	0.00130948152353674	15.5790747914072	0.574947558530511	2.82932616251557	15.9833960523039	3.39291552615193	0.232885813505604	0.276363852088529	44.2729351229834	44.7684504951297	6.03830414445828	10.5798910516812	4.46564586550436	2.39740985865504	1.3225978237858	50.6736009153176	1.50947855423412	565.455590386625	192.668756530826	74.6713060710554	39.5002859937304	0.000121120273239289	758.12434691745	116.623893918495	28.9426790752351	23.4609066217346	31.313943508046	43.6236471200627	14.5155544702194	16.1239553461129	11.1002551065831	15.3150165751202	20.0956878212121	12.6415476071055	23.673024316318	0.91208928998935	1.23663572518286
238	SAS10	479.474576271186	79.1811672397094	0.000137137512469734	25.6617701113801	21.9393247324455	1.17109796489104	68.5108958837772	3.51210653753027	85.9418886198547	3677.77360774818	68.0980629539952	0.0014906460716707	14.5833809854722	0.568438362953995	2.42941833898305	15.1861445532688	3.22487529782082	0.20381184035109	0.268278599163636	44.2768529464557	43.6438400131351	6.4886898377724	11.4272431331719	4.7354777409201	2.43947815859564	1.46814400121065	44.8825980266344	1.54023234733656	550.790645879733	184.376391982183	73.1602369487751	38.6335934966592	0.00010853858830735	735.167037861915	114.233874766147	27.8985240734967	23.69130044098	29.7351266570156	39.3298578229399	14.1202721113586	15.9085144479638	11.1428601759465	14.0294219835635	20.3436795920713	12.3843770690423	23.5825005310962	0.893306405656109	1.17908351002227
239	YDL163W	496.629927594529	80.7916908930008	0.000134702750555109	27.0272435663717	21.5668552156074	1.25486098149638	92.1126307320998	3.54545454545455	61.6926790024135	2767.85197103781	67.0185036202735	0.00103550171029767	15.9278768688656	0.589766358970233	3.16003041029767	16.2270098777152	3.58025539823009	0.255688327594529	0.289658423330652	39.5477300042588	40.9756703827614	5.34329163395012	9.27757913676589	4.00828651729686	2.34718457200322	1.1390679082864	46.0670363958166	1.46519510168946	564.050156739812	219.943573667712	75.0771882288401	42.9669234639498	0.000113219479670846	783.993730407523	120.481048087774	29.2035923369906	23.1430140783699	30.785752504232	42.8632066010972	15.785947130094	16.6296846434231	10.6641643793103	16.1185545667712	21.0772242394828	12.8686068009404	26.2260116204724	0.954730355150555	1.26604586990596
240	CDC9	517.379390018484	82.6212559011091	0.000129940397610906	27.3446688733826	22.3622102171904	1.22348024214418	61.7804990757856	3.42097966728281	82.981977818854	3481.40341959335	66.2158040665434	0.00163055728142329	15.557941025878	0.5691319012939	2.73692044500924	16.0460386039741	3.43276037985213	0.222788839163586	0.277578986859389	45.7843779487387	46.8585894281015	6.44295615249538	11.3079227264325	4.70994898197782	2.42522779066543	1.43583037707948	44.1624641959335	1.52457954556377	565.524347826087	191.672173913043	74.9446012956522	39.7243011434783	0.000120933062608696	757.19652173913	117.088158321739	28.9351569469565	23.4664807130435	29.4468463697391	41.8318150945043	14.7010137234783	16.007258783542	10.888353593913	14.891977017487	20.8813700849478	12.7882723991304	24.3691435026178	0.931728138640429	1.23506395043478
241	CDC36	525.107607607608	82.6775237337337	9.78383556956957e-05	27.4772132572573	22.5327044194194	1.22052683433433	103.182182182182	3.21521521521522	80.3133133133133	3145.84234234234	63.4784784784785	0.00105656215615616	15.6587810235235	0.569656183683684	2.76543055205205	15.9671848883884	3.23670056656657	0.222611727112112	0.259401894256385	45.8787804296851	46.791428283589	6.2226306956957	10.9154866536537	4.57879883733734	2.39697073823824	1.27210656056056	42.4740821721722	1.51916865435435	582.652482269504	204.190070921986	75.700100141844	40.5531938723404	8.65646556453901e-05	786.842553191489	118.708047560284	29.2623268780142	23.9231856921986	32.8396127961702	43.313298247234	14.8056884283688	16.4948807452967	10.8853052255319	15.7599208986667	20.2001205184539	12.8428195078014	25.0853248876245	0.901135372069465	1.22572556312057
242	YDL193W	518.767857142857	82.8242698511905	0.00013488617675	28.2043468071429	21.6498863952381	1.30558304404762	87.2577380952381	3.35595238095238	73.1517857142857	3120.225	70.0773809523809	0.00105815320219048	16.2412588863095	0.575628934464286	2.93479485714286	16.5079678363095	3.3749513875	0.234025417970238	0.269552584722719	42.7687415194175	44.4696505695942	5.95994511011905	10.3816565970238	4.38623674345238	2.38775966309524	1.28339899583333	45.9031334880952	1.54305423857143	574.32027027027	196.805405405405	76.0333726756757	40.1848577162162	0.000106660513567568	771.125675675676	118.664909391892	30.0676795405405	22.9194783216216	31.331720097973	46.4422797475676	14.8548994932432	16.0480984634831	10.550620577027	16.2516628877973	20.0682591745946	12.9213841	24.9818135656292	0.943070457022472	1.31762211891892
243	SEC31	601.073351903435	89.4758714113278	0.000122977193296193	30.2030909377902	23.6509220083565	1.27852752367688	104.356545961003	3.38254410399257	79.1643454038997	4309.54131847725	91.2172701949861	0.00118555687028784	17.1483433936862	0.568000077901578	2.98798238811513	17.4738880779944	3.50975432033426	0.226446393593315	0.265182600120706	46.5881908118095	46.5830162684161	6.26709541318477	11.0179130714949	4.48468259888579	2.46274978458682	1.41182850139276	59.6562077623027	1.56163675580316	637.7719054242	202.821974965229	80.4426232267038	40.7460301668985	0.000102291942239221	840.59388038943	123.603442990264	31.2672356272601	24.5129268108484	24.2804273054242	39.1132517997218	15.204045201669	16.1065632824536	10.8503802573018	14.4033367809458	23.5942709874826	14.0836590264256	24.5392438956885	0.955227522396576	1.27808336578581
244	HEM3	520.504950495049	82.2473662128713	9.80245190511551e-05	26.9711846353135	22.767989710396	1.18500520462046	92.3820132013201	3.31600660066007	78.4026402640264	3805.52557755776	81.7318481848185	0.001292526155	15.4033908308581	0.570520234405941	2.55147952805281	15.8453104463696	3.17387658910891	0.20242774269802	0.251141293184818	40.3101995227545	41.5700362914644	6.20386992409241	10.8791021872937	4.46047936633663	2.45812295957096	1.49443754042904	52.9482468316832	1.57650882219472	601.106060606061	178.680134680135	76.4820556565657	37.2595803198653	7.902661496633e-05	779.786195286195	116.178861262626	29.795074030303	24.3534613737374	29.3075497092593	39.2717676723906	13.5104263468013	16.0859245266781	11.4854063333333	13.8880174582492	20.5124749587542	12.9952156767677	23.6081876627319	0.845374152839931	1.22620500505051
245	GLE1	515.116083916084	82.1710475664336	0.000120142047524476	26.9913192251748	22.561183841958	1.19647666713287	67.2433566433566	3.43356643356643	84.1258741258741	2421.62797202797	46.6671328671329	0.00199059407132867	15.5095340769231	0.574621846573427	2.70182127272727	16.1373825874126	3.53676367832168	0.216248005062937	0.282885206895105	41.1713501314493	41.1203332797183	6.58496821818182	11.5909648097902	4.62216461818182	2.54117461258741	1.57598577762238	31.591686965035	1.51135954685315	569.492779783394	183.635379061372	74.7657029963899	38.6185580505415	9.81001576714801e-05	753.128158844765	115.83286734657	28.8178646046931	23.7794903158845	32.7813243465704	44.2230801218412	14.0231280559567	16.0546644487179	11.0273625541516	15.5338570902527	19.4359869566787	12.6257444223827	23.6500303996383	0.883532068864469	1.21361083574007
246	NHP2	464.989651928504	78.0682131608655	0.000143668454778928	25.4093831044214	21.4791429557855	1.1829996378175	64.6020696142992	3.41956726246472	85.2041392285983	3675.6904985889	72.3264346190028	0.00147508929868297	14.6338388015052	0.575972190874882	2.66168231796801	15.2493175917215	3.46969685136406	0.226305535700847	0.292667554863594	42.6802671067895	43.5365948972142	6.51631119285042	11.4187113236124	4.69136515333961	2.45490387582314	1.52693044778928	48.6625191439323	1.52534790206961	537.650819672131	177.960655737705	72.5081263934426	38.1049597377049	0.000102499761836066	715.611475409836	113.07754852459	27.7623979196721	23.2339219262295	31.3421632570492	41.1274263080328	13.8937325032787	15.6463434066116	10.7101633819672	14.3166397278689	19.6657522129508	12.2418658180328	23.7314796628099	0.897583723140496	1.19780565245902
247	CWC2	494.609392898053	80.4338245933562	0.000122547556769759	26.2934177331042	22.1589222038946	1.18747199770905	66.4662084765177	3.49484536082474	85.2164948453608	3437.81901489118	64.7079037800687	0.00159907365315006	15.0781717983963	0.573364740549828	2.56070498510882	15.7306845360825	3.39966769530355	0.209356567995418	0.274537481674312	40.3926867879187	40.0670518458576	6.50104045360825	11.4413730641466	4.68738137800687	2.46236310194731	1.54131395418099	43.1298230126002	1.53261983436426	552.373676248109	190.801815431165	73.3885980181543	39.2108272012103	0.000107097632965204	743.175491679274	115.031811119516	28.2401757458396	23.5014727004539	31.5942629544629	41.2256998847201	14.318668311649	16.1139131085627	11.0408938335855	14.9266626367927	20.1085442814977	12.3769851301059	24.9750197090909	0.891989595565749	1.20409798638427
248	SHR3	502.375790424571	81.3888521860885	0.000137595619385727	27.0173807190605	21.9085897217706	1.23443152935863	72.616982836495	3.50767841011743	80.2276422764228	3632.82294489612	67.7687443541102	0.00145088530171635	15.5692883947606	0.576417150406504	2.82039718789521	16.034436928636	3.44453711562782	0.231028321779584	0.280341312224231	42.8395786669118	42.5229957527472	6.24603495663957	10.9634293486902	4.54523214453478	2.43969629087624	1.3704356097561	45.6756233785005	1.50794583794038	562.039473684211	190.318713450292	74.6559613888889	39.4204225877193	0.00012335171869883	752.358187134503	116.512398581871	29.0145789195906	23.2713987660819	31.6074334005848	44.2413163040936	14.5114197646199	16.0309614151786	10.989065119883	15.6541679168129	19.9794456993713	12.6340595672515	24.0087878623719	0.915263074702381	1.24990154239766
249	TIM22	501.349673202614	80.9205308169935	0.000124121835457516	26.3503825163399	22.3511905326797	1.17871743464052	72.6764705882353	3.49019607843137	88.4117647058823	4237.57189542484	77.4575163398693	0.00159342561830065	14.9679918071895	0.567844876470588	2.4059910130719	15.4807095424837	3.22232830392157	0.196608816176471	0.261839108098361	42.6081933223404	44.1117058112957	6.58598355228758	11.5675829411765	4.77302502941177	2.46003029084967	1.57245550326797	51.2645540522876	1.55584717352941	553.064516129032	191.232974910394	73.1899883512545	38.9891107885305	0.000118428648387097	744.297491039427	114.624489784946	27.9277482078853	23.8672560143369	33.1680517311828	42.344372083871	13.9831386917563	16.549106580292	11.2983645591398	14.9607508612903	19.5344884164875	12.2738711003584	25.0346139892473	0.851654131386861	1.1725394874552
250	CDC13	520.273166023166	82.6939958011583	0.000130065140820463	27.1877225878378	22.6290647490348	1.20307506853282	67.488416988417	3.41119691119691	78.726833976834	3114.41795366795	66.46138996139	0.00162891523291506	15.5115330617761	0.570855855212355	2.72908599903475	16.0427479314672	3.46624531949807	0.2215355596139	0.279624121023166	45.1764812231231	45.3891999094025	6.23635334555985	10.8991326949807	4.46921018532819	2.45958249710425	1.47711865540541	44.6226190057915	1.52506850482625	570.818181818182	187.901515151515	75.1358710227273	39.1378827020202	0.000105696905227273	758.719696969697	116.732421919192	28.8060953409091	23.7934630467172	31.5448802065657	42.9494255058081	14.36524375	15.7763247139175	10.7367992563131	15.4163894126894	20.3192142839646	12.8018308194444	24.3680246058302	0.916091142525773	1.21377085227273
251	YPD1	500.978494623656	81.2262391326165	0.000145529201003584	27.5034288817204	21.4025481505376	1.28793363584229	87.9175627240143	3.53118279569892	78.1985663082437	3114.63512544803	65.5139784946237	0.000920948697706093	15.8607548623656	0.576189928172043	2.83864567741935	16.1902901283154	3.3347738953405	0.228873755433692	0.268409887279253	42.1117598812729	42.8682056616	6.04842465878136	10.6307555369176	4.56758071756272	2.35245013835125	1.29365666164875	42.1423596487455	1.57264399340502	564.089171974522	222.723566878981	74.6448491592357	42.444683477707	0.000119099294866242	786.812738853503	119.522214280255	29.484366821656	22.9469367452229	30.9773213143949	45.0119244236943	15.4646559719745	17.2747060869565	11.1122664764331	16.2054853926242	20.2417032960764	12.6967512216561	25.4475325006369	0.911106167272727	1.29019921656051
252	YRB1	496.019495412844	80.4343336123853	0.000129923930470183	26.448511168578	22.1002736857798	1.19807897247706	84.5217889908257	3.51490825688073	79.4025229357798	3422.12385321101	72.5550458715596	0.000894166472821101	15.0167196743119	0.56804849793578	2.57472712614679	15.4548096995413	3.18038984862385	0.211843351662844	0.261421538658257	43.9344949073373	44.8002557562207	6.08324484059633	10.6757858830275	4.58593885779817	2.34037661811927	1.29335833715596	46.3055295642202	1.59055532947248	554.646174863388	186.027322404372	73.25694	38.3018816530055	0.000101877315669399	740.67349726776	113.984352513661	28.2096373838798	23.6886024166667	31.6266810877049	43.0142203148907	13.8481883333333	16.1454557090909	11.0975646229508	14.7729209040847	19.4287337847814	12.3236809781421	23.6067130150273	0.871256218601399	1.19315910245902
253	PSF1	514.646576663452	82.3240026759884	0.000140532943307618	27.5461931552555	21.9414123201543	1.25771746432015	86.6268081002893	3.5106075216972	83.2965284474446	3353.51398264224	66.5188042430087	0.00103424609103182	15.815991575217	0.574155524541948	2.8405283659595	16.1653754315333	3.34584545226615	0.229657842102218	0.269863247171815	43.134691621037	44.2572411971078	6.29540933799421	11.087286807136	4.69430130086789	2.38059042622951	1.28603729459981	43.1629649132112	1.56483187675988	599.858034321373	240.5	76.9766890561622	43.6534248361935	0.000114624818065523	840.358034321373	123.088269110764	29.9235069297972	24.0218386357254	28.8318249925897	40.9830605052262	15.830377798752	17.56274207502	11.2770210210608	15.0807237925663	22.1121918573323	13.1431587940718	26.26912954125	0.905468941580208	1.25380719734789
254	FAL1	527.2408650261	83.3745793810589	0.000131959825861298	27.9538036733781	22.2764562296793	1.25628491498881	95.372110365399	3.51230425055928	80.0447427293065	3350.02311707681	70.8150633855332	0.000920696273079791	16.0460614205817	0.57391023862789	2.91363017673378	16.3752825234899	3.39507899701715	0.231239065749441	0.270334875667412	43.8984502138193	44.8693445425856	6.14526672632364	10.7864324317673	4.60942795302013	2.35488902013423	1.28684898732289	45.2084145861298	1.58842910305742	575.159691629956	208.488986784141	75.4364910792952	41.1262168171806	0.000105979656321586	783.648678414097	119.024820473568	29.5059101354626	23.4056785407489	28.1000592549559	41.582255496696	15.0820080660793	16.724329981982	10.9338901112335	14.8805382719273	21.4038054100441	12.9767791486784	24.2979983513216	0.909692736148649	1.26381693832599
255	KRS1	532.678500986193	83.5344293688363	0.000114244981065089	27.1871149664694	23.1395035857988	1.17571002564103	72.7396449704142	3.31163708086785	102.934911242604	4735.88362919132	72.7652859960552	0.00178540312879684	15.4037666232742	0.566264167061144	2.37157303550296	16.0439820591716	3.31067098619329	0.185651692504931	0.259398418441815	39.2792760231733	42.8692275292585	7.1701915443787	12.6966638027613	5.0789543234714	2.53169722682446	1.72160086587771	49.2964627613412	1.53814472544379	586.689119170984	191.647668393782	75.42524626943	38.8811024352332	0.000100121473523316	778.336787564767	116.749535284974	28.833465738342	24.5581939792746	31.1744684624352	41.3973910253886	13.9659707409326	16.7475062328042	11.6042306062176	14.8865722339378	20.0598061541451	12.5926761813471	24.6990415621762	0.840948232804233	1.17725928238342
256	RSM10	515.810842663524	82.4389424101355	0.000128825585338833	27.2673393665292	22.3125058939305	1.22309064230996	67.7572186210961	3.38715380082499	80.4513847967001	3339.6806128462	66.3364761343547	0.00151253628465527	15.6286398037714	0.573320189039481	2.82036400117855	16.1156289929287	3.49359360754272	0.228612952746022	0.28113193680236	43.5553318490018	44.4222592991034	6.30376023688863	11.0492227407189	4.60339985621685	2.41775623629935	1.40974155804361	44.9434363170301	1.5151599426046	571.683177570093	184.938317757009	75.1764699252336	38.6958571308411	0.000106209850906542	756.621495327103	116.308218635514	29.0360139813084	23.6389238317757	32.1704512935514	44.1877571257009	14.2025532411215	15.8633553663178	10.9663145859813	15.5940444816168	19.7967402434579	12.7286733392523	24.3229528290262	0.902959331208373	1.23106661214953
257	HEM13	512.05303030303	81.9572542424242	0.00012069723330303	27.0026568045455	22.353577469697	1.20821365151515	73.2909090909091	3.35757575757576	78.5590909090909	3361.73939393939	70.4424242424242	0.00155488377681818	15.7402172257576	0.583461746969697	2.88456266818182	16.1991253136364	3.58536093787879	0.231258073590909	0.287115190757576	39.4622349732394	41.2083683155963	6.18127458939394	10.7692297393939	4.46780812727273	2.46456614090909	1.44259683939394	47.2876258787879	1.52810913090909	574.55652173913	189.382608695652	75.0813006086957	39.1298066304348	0.000102803388521739	763.939130434783	116.664040630435	28.9613209152174	23.8071435826087	32.4381190417391	43.9280952393478	14.2858452086957	16.1271977787611	11.0580213130435	15.6069693320652	19.9204262228261	12.749030476087	24.5375713630435	0.892488363938053	1.21912218478261
258	RPC11	525.038727524205	83.2033505947441	0.000135576548222683	27.4630088430152	22.595426264177	1.21545762724758	68.0636237897649	3.51106500691563	83.5988934993084	3892.28907330567	75.0587828492393	0.00135931136894882	15.4312873789765	0.562291589280775	2.44969160788382	15.9295909128631	3.12785232295989	0.198155539979253	0.249349900761773	44.1604342630901	44.8069659805379	6.34447398063624	11.1766533042877	4.72523658437068	2.38473366182573	1.42099504149378	49.4215759474412	1.54698245995851	582.213450292398	196.985380116959	75.9616283235868	39.9892919395712	0.000118563179005848	779.198830409357	118.400660838207	29.3539208693957	23.875106880117	32.2686434794347	44.9366495841131	14.8132112504873	16.2550684510595	11.1257756851852	16.1094377078265	20.0942230471735	12.8344669727096	24.7285906797258	0.928558837638749	1.23122177290448
259	HEM12	515.017964071856	82.3306381916168	0.000128172749125749	27.2862312622755	22.3462905580838	1.22233164670659	71.9221556886228	3.44790419161677	77.9089820359281	3187.34371257485	69.9904191616766	0.00146886573772455	15.5745145125749	0.571274172095808	2.71278161916168	16.0897121173653	3.39763732335329	0.21986737011976	0.273202283113772	43.5161869797767	43.0026892642157	6.17990399760479	10.8035919616766	4.48815028383234	2.42184862634731	1.39274453173653	46.3335594610778	1.54434915401198	570.371641791045	189.474626865672	74.8822024179104	39.00194	0.000105201945671642	759.846268656716	116.326176298507	29.0050665850746	23.6624738925373	30.9859772883582	44.0496310625373	14.3215418059701	16.0582368772727	11.0553406268657	15.5874783891194	20.1312811316418	12.7464066164179	23.4510110358744	0.894615661212121	1.22782713731343
260	DBF4	498.536221060493	80.8360114040329	0.000123368029200896	26.5874489432412	22.1598139029126	1.20028505601195	65.8103061986557	3.41747572815534	78.5825242718447	3388.28752800597	70.7662434652726	0.00158429343666916	15.2684296863331	0.574485846303211	2.75273703211352	15.7989432561613	3.45890045556385	0.226824688588499	0.282477720022405	42.9747017978395	43.1912354768237	6.25870794846901	10.9636057035101	4.58036120014937	2.41421572516804	1.46770586557132	47.7191240776699	1.52583829133682	552.655601659751	180.701244813278	73.5914781742739	38.0968972095436	0.000105387747562241	733.356846473029	114.124932323651	28.312481313278	23.444191253112	31.9958788628631	43.2811784074689	13.8915262219917	15.790344810982	10.8439820850622	14.9693616306328	19.5078859171992	12.4438519585062	24.279940359375	0.886341067687434	1.2094282033195
261	YDR053W	834.141891891892	108.141535962838	0.0001163716796875	39.0061329155405	25.6461505540541	1.52723281587838	117.458614864865	3.39611486486486	82.6097972972973	5117.94679054054	93.4493243243243	0.000649688696030405	22.1927499037162	0.569250801182432	3.71848474915541	22.3109358783784	3.91335314273649	0.236191269079392	0.248460593530405	44.0775939817324	44.2911843019692	6.08188092398649	10.7119003910473	4.73390381503378	2.2846378597973	1.29865975253378	64.5508857516892	1.45611547474662	904.086444007859	305.58742632613	99.6932062082515	51.1271455402751	0.000107556913261297	1209.67387033399	153.267930687623	40.8221616247544	26.9285184577603	30.8071902039293	51.0951612309234	19.0907671532417	19.553762394958	12.2728788330059	22.1996600488605	24.8220106984283	17.134199259332	31.6976996476378	1.01789848781513	1.52839369548134
262	CDC34	552.863796753705	85.2730070218772	0.000118755029167255	28.6615796704305	22.768780601976	1.2617607184192	105.340155257586	3.36626676076217	71.5130557515879	3268.46577275935	74.4199011997177	0.00102289502131969	16.7036323712068	0.58261435236415	3.1772535236415	16.9471946859562	3.55560634932957	0.244014088517996	0.273592887812279	41.3105546149104	42.5161886588825	5.82076133168666	10.1801690903317	4.37411527452364	2.3444901601976	1.27656554269584	49.0462732604093	1.53854406273818	604.40318627451	227.5625	77.5204278553922	43.0110251348039	0.000105498821642157	831.96568627451	122.966986323529	30.4415386875	23.8787299387255	29.347326633701	42.4818214294853	15.7429026495098	17.2793884193955	11.2101416360294	15.8326570603676	21.7057734960784	13.3371498161765	26.2467605815951	0.921545008060453	1.27854469852941
263	MAK21	538.47311827957	84.0644067493797	0.000115026931224152	28.0860896956162	22.6136849239041	1.24395973200993	105.056244830438	3.3697270471464	69.5434243176179	3208.15384615385	76.2870140612076	0.000990585987427626	16.3347711679074	0.581003628039702	3.14038371629446	16.5898347063689	3.53085584698098	0.244610071472291	0.27570556891646	42.4782844899244	43.593243333751	5.74100376013234	10.0301646856907	4.29023913813069	2.3625988560794	1.26152924400331	49.6660275930521	1.56023977617866	576.774473358116	218.38166047088	75.5024988847584	42.2019428748451	0.000102655951425031	795.156133828996	120.130973853779	29.4567393345725	23.4824006604709	29.3406064697646	42.0828070141264	15.3360875216853	17.0340845189873	10.934531771995	15.4662942127633	21.4655419967534	12.9479274845105	25.2144985987578	0.906702833037975	1.25772417843866
264	LCB2	512.559483344663	82.06488732155	0.00013082355996601	27.3498746818491	22.0810321196465	1.23891631815092	94.2957171991842	3.38069340584636	72.2019034670292	3651.237253569	82.267845003399	0.000975750807341944	16.0688322889191	0.58688363242692	3.17858261522774	16.4065159646499	3.6721675560843	0.252993986023114	0.292492261355586	41.2038636647263	42.6464439806452	5.83239039904827	10.1953092596873	4.40469118150918	2.33750886743712	1.34126392318151	53.5258303263086	1.56294793242692	557.463888888889	184.608333333333	73.9126971388889	38.4626391527778	0.000107697870361111	742.072222222222	114.820615666667	29.1307172180556	23.088618175	28.5829744655556	41.8729927322222	14.1262448555556	15.9479368192253	11.0034765916667	14.3021568281944	20.4838348753611	12.6425179472222	23.9158745027855	0.902013245337159	1.26420631388889
265	STN1	506.694748358862	81.8039327133479	0.000137453523008753	27.220122833698	22.0088003391685	1.23873760065646	60.2013129102845	3.49015317286652	67.8041575492341	4673.25054704595	97.0940919037199	0.000753884856827133	15.7897191641138	0.580129353172867	3.0968356083151	15.988501892779	3.39551444857768	0.254818056761488	0.277703756925602	44.8400393191324	45.1025928426193	5.51392381181619	9.63593801203501	4.26196639715536	2.28128005689278	1.08158466849015	70.3685266849015	1.3924209892779	549.514231499051	187.240986717268	73.604970113852	38.9445915502846	0.00011948856516129	736.755218216319	115.005432201139	28.6246404174573	23.0422791043643	32.3884344829222	45.9366778184061	14.383043573055	15.964836453125	10.8719611783681	15.8565532364706	19.6331149343454	12.4315266925996	23.7381807538899	0.920494793359375	1.24464767931689
266	RRP1	494.784779050737	80.5658433469722	0.000127165198788871	26.4385433527005	22.015535913257	1.20277001963993	70.2315875613748	3.40916530278232	73.3011456628478	3130.8085106383	65.7700490998363	0.00157154108977087	15.2558292144026	0.577233305973813	2.82880352291326	15.6848859787234	3.40880423731588	0.235316006939444	0.280832326592957	44.1603398445844	43.6719476995844	6.02569179296236	10.5585341415712	4.37797423813421	2.452246299509	1.34288821685761	44.6123713420622	1.50111625114566	549.602941176471	178.679144385027	73.2946824064171	37.8274637700535	0.000110078931270053	728.282085561497	113.555741136364	28.1929822914439	23.423007473262	31.9124319965241	42.5543254410428	13.823170959893	15.7678783160763	11.02595575	14.9779631174866	19.3863851356952	12.4107195013369	24.507342302139	0.883146360490463	1.20627794518717
267	RLI1	506.297779540048	81.617093925456	0.000127666683739096	27.1699342383029	21.9688113766852	1.23847457256146	65.4179222839017	3.3624107850912	73.6459159397304	3186.10586835845	67.2216494845361	0.00134141105904837	15.602758648295	0.57457707628866	2.81849094369548	15.9729617295797	3.36552499603489	0.229992524290246	0.273774808607143	43.6412227880712	45.1547357496574	5.98033873790642	10.4336616819984	4.41005616415543	2.38869701982554	1.3016244702617	45.1230194528152	1.52144123457573	564.170278637771	185.537925696594	74.7818718653251	38.7596836377709	0.00010969701373065	749.708204334365	115.991675812694	29.0566009233746	23.287452379257	33.0407885108359	45.4949135044892	14.3753936044892	15.779222286166	10.8369040619195	15.8452989489164	19.5119058454721	12.7124200572755	24.538979936251	0.92437109486166	1.25105798993808
268	PDS1	514.325487558843	82.233926940148	0.00012306804527236	27.1748606650975	22.3529421566913	1.21654192468056	68.4310692669805	3.33893745796907	78.4371217215871	3437.6738399462	71.3517148621385	0.00136313972898453	15.5829355857431	0.573758033490249	2.78438714929388	16.0842948164089	3.46429547276395	0.224329903517149	0.277859697760592	42.4834466488292	43.2901864589639	6.14698631741762	10.7979891479489	4.55980824075319	2.39144786146604	1.38273667854741	47.0672846334902	1.55039086200403	573.795366795367	182.346525096525	75.0579043822394	38.2553703957529	0.000104135429005792	756.141891891892	115.747878957529	29.0552334555985	23.7379446785714	31.0995840624517	43.4778921740347	14.0872699169884	15.7468617842365	11.1221200791506	15.2980598020077	20.0010722267375	12.761719230695	24.3733659402132	0.903297634285714	1.22638623841699
269	APC4	525.493626062323	83.238695835694	0.000131159308548159	27.2933758144476	22.7652952882436	1.20182168271955	63.7967422096317	3.43696883852691	89.8590651558074	3654.53186968839	69.4745042492918	0.00151951110127479	15.4696277167139	0.56700355	2.56886366005666	16.0382831728045	3.35608091572238	0.205605593692417	0.266472001432624	43.6196292345361	43.6670575245133	6.6558107082153	11.7285565382436	4.87499944050991	2.4300389490085	1.50754627053824	45.6935159348442	1.56721041437677	570.759849906191	185.463414634146	74.8915404878049	38.6303421106942	0.000106079118236398	756.223264540338	115.969124183865	28.7387398527204	23.9110755084428	30.3943797390244	41.454932530985	14.1569453086304	15.9039479006686	11.0874597626642	14.7362531520638	20.3974316871482	12.7026173311445	24.9672194398496	0.895460165234002	1.20400033114447
270	DOP1	530.198051948052	83.0710349458874	0.00011448918362013	27.1282998695887	23.0584780800866	1.18004701785714	100.905303030303	3.34469696969697	68.4204545454545	3584.11525974026	80.1044372294372	0.000865000860822511	15.7013685265152	0.578703588203463	2.91025056331169	16.0496664794372	3.3797763008658	0.228541323914456	0.264234125613464	41.6648993717751	41.9214854747927	5.58212893073593	9.75024591720779	4.24798111363636	2.32831756601732	1.23766674404762	54.7321635335498	1.47690356612554	570.1138996139	192.337837837838	74.0203761776062	39.1399961003861	8.60696482142857e-05	762.451737451737	115.591378166023	28.5108125907336	24.0974341766409	27.7012852721042	37.6178201030888	14.0859192249035	16.5224388019512	11.418690726834	13.5602575531467	21.1574624572394	12.6653839372587	24.7423712877057	0.860184090439024	1.18478559555985
271	SSY1	560.940106951872	85.5436738502674	9.41355556042781e-05	27.9692471550802	23.7048526299465	1.1803729197861	100.106951871658	3.33689839572193	89.4513368983957	4435.93048128342	87.1176470588235	0.00126581964449198	16.0835789165775	0.574581083101604	2.72289547058824	16.5827189625668	3.49759891336898	0.206101818877005	0.265485566096257	38.6505447945736	41.290827213961	6.57534943101604	11.6146777508021	4.69347556898396	2.48493984705882	1.63736072834225	55.5645483101604	1.61019013828877	615.238307349666	176.200445434298	77.4964816481069	37.0315765033408	8.0450144766147e-05	791.438752783964	116.945961893096	30.1657139198218	24.6595843229399	29.5023627603563	39.4073792385301	13.4682171469933	15.8947732683486	11.5436497706013	13.9985139916704	20.8730877812918	13.3885819665924	24.2204609053452	0.855825868577982	1.22646735412027
272	SEC1	574.274371859296	86.7391114874372	0.000113264057145729	28.6555628060302	23.6817990492462	1.21017382110553	107.808040201005	3.3608040201005	75.8643216080402	3971.17085427136	87.3557788944724	0.000996703734934673	16.3929336180905	0.572352713165829	3.02219229045226	16.8123374753769	3.58263299095477	0.231404111658291	0.273406081015075	46.1315432611282	46.1793657466803	5.97343720603015	10.4812059336683	4.42333083919598	2.3887107798995	1.37934570150754	56.405959638191	1.57239064231156	601.423780487805	206.085365853659	76.4370845426829	40.0520063871951	9.73539258384146e-05	807.509146341463	118.927929832317	29.6231575442073	24.4002809329268	28.9882524634146	40.6970376190549	14.5533756082317	16.8373544107425	11.5135927987805	14.7071042363567	21.2768519060976	13.1610694192073	24.5442722839695	0.87340988657188	1.21549919817073
273	SEC5	546.365403304179	84.8937581341108	0.000123872303265306	28.5057894169096	22.6535965121477	1.2602186345967	104.421768707483	3.40816326530612	79.8581146744412	3494.69776482021	72.9086491739553	0.000985709292633625	16.3122293002915	0.572185220699708	2.87189314577259	16.6964493974733	3.41059465500486	0.22305521585034	0.264097939640078	43.5475410425025	44.0712087880671	6.11087427113703	10.7654234324587	4.58698484548105	2.36009393197279	1.34192209815355	46.6754231292517	1.58962768785228	596.763387297634	230.363636363636	76.8662375965131	43.0596804607721	0.00011032678988792	827.12702366127	122.373144919054	30.2122845890411	23.7619739078456	29.6358717097136	42.9557004767746	15.7855978356164	17.3194990391909	11.3106753947696	16.0267018583313	21.6266432288917	13.2638550348692	26.3964027703242	0.911774578887484	1.2760485143213
274	TAF10	765.104391052196	102.796300405965	0.000122782780207125	36.8148688806959	24.6959908053024	1.49176244241922	107.273405136703	3.43413421706711	86.9618889809445	4523.82518641259	81.9345484672742	0.000682365022452361	21.0637461574151	0.573241988069594	3.65823033305717	21.2884917647059	3.99378085418393	0.244128283396852	0.267585195920398	44.1146922611765	44.2605836388935	6.24499233885667	11.0423698003314	4.85317443910522	2.29957121126761	1.29997372742336	53.9839272576636	1.53115997705054	828.281553398058	284.126213592233	94.2541048821082	48.6913995006935	0.000108915850083218	1112.40776699029	145.390740915395	38.4382442898752	25.8947779306519	30.2954138664355	50.7571959016644	18.3011330762829	18.5409927117647	11.8858496726768	21.2162853126214	23.8296176171983	16.2098706407767	28.7928358363384	1.01238242485294	1.48572946463246
275	CDC37	507.110761485211	81.4629152045312	0.000136163778307111	26.816803531781	22.2788332863436	1.20442803146633	91.608558842039	3.49653870358716	67.8477029578351	3560.29389553178	86.5859030837004	0.00106995696740088	15.6086582479547	0.582384207174323	3.04577608118313	15.9790780415356	3.52188277595972	0.247785327791064	0.283841919804909	43.241441683376	42.9553560547254	5.62926056387665	9.80819141409692	4.17105625802391	2.37002708118313	1.30292056702329	56.9559818565135	1.54340930025173	575.900735294118	213.180147058824	75.0058510753676	40.9204387867647	0.000107307540661765	789.080882352941	118.3629653125	28.8336819237132	23.8600249402574	31.4597488138787	43.1298883364614	15.0991636626838	16.4641779644528	10.93827025	15.5571321550735	20.7984820645772	12.8559336571691	24.9136327175713	0.9208300595884	1.21245358272059
276	SEC7	522.801950487622	82.8882938034509	0.000120760955363841	27.0346799354839	22.8732421470368	1.18316098124531	64.5168792198049	3.43360840210053	88.9324831207802	3878.12903225806	69.8027006751688	0.00139403512288072	15.5398388822206	0.574935002250563	2.80243802475619	16.0933181395349	3.58518687471868	0.224965119451952	0.285987110810811	44.4057592764844	44.6456282601367	6.57760316729182	11.5765740495124	4.81027437509377	2.4294894336084	1.47498103975994	48.6985953563391	1.49901716931733	582.710698689956	189.188864628821	75.5212110917031	38.9039630131004	0.000101582843460699	771.899563318777	116.886416233624	28.9343033067686	24.2389688984716	31.7692083368996	41.8564503949782	14.3354929770742	16.0557984465479	11.2480617336245	15.1780448104476	20.2772257157205	12.8189686746725	24.8307823486339	0.901389235746102	1.19656219978166
277	SUP35	516	82.5300062769486	0.000135084492072968	27.2874033988391	22.3237848963516	1.2232299278607	69.7678275290216	3.45107794361526	71.8648424543947	3420.05721393035	73.5422885572139	0.00143153132338308	15.8410922412935	0.580532681011609	2.99375833084577	16.2607911169154	3.58307524295191	0.239589446111111	0.286613215995025	42.3882958608769	42.9024002354515	5.93828101409619	10.3579206782753	4.36495839220564	2.4029847827529	1.32392088640133	49.833103026534	1.4967073194859	569.412435233161	184.460103626943	75.006352611399	38.5422780445596	0.000121842668818653	753.872538860104	115.97657973057	29.0514756860104	23.5692185316062	31.8371994825907	44.6899642296373	14.1047593119171	15.9418498691489	11.1649833626943	15.510578779513	19.6269242789637	12.674908134715	23.885832031639	0.900252544893617	1.23534951917098
278	UBC1	549.788953009068	85.2151471970322	0.000120161289925804	28.3460186059357	22.9468230651278	1.23633504122012	67.5845012366035	3.36273701566364	79.1516900247321	3264.61500412201	69.4995877988458	0.00138117646900247	16.4055970379225	0.579250652844188	3.11671379307502	16.8265234460016	3.74961620115416	0.244561946669415	0.294208498738664	43.9573350589527	44.9829744764214	6.16227763478978	10.814654924155	4.5573006075845	2.39425741632317	1.36871337592745	46.0535419373454	1.55032563874691	594.733473242392	199.433368310598	76.8050193074502	40.0683739034627	0.000106412232875131	794.166841552991	119.300645928646	29.9098686421826	23.929247158447	31.451230927702	44.6525279022036	14.7538229611752	16.3414380269107	11.1753013609654	16.031647657723	20.4877454310283	13.0806950965373	24.3338300378151	0.913409687190527	1.25276710283316
279	SCC2	530.481415929204	83.5757316637168	0.000123533843274336	27.6229135716814	22.7079922530973	1.21730911327434	66.3769911504425	3.52212389380531	66.5486725663717	4338.65486725664	101.920353982301	0.000905626229911504	16.0743182831858	0.582199954336283	3.18826130442478	16.3546457522124	3.55400660530973	0.255899546070796	0.282979908035398	44.9818648624549	44.5610618234347	5.53360099115044	9.63414324070797	4.18773449380531	2.31872190265487	1.19415609911504	68.908135539823	1.4988278359292	569.843181818182	187.493181818182	74.7521394545455	38.8416130681818	0.000106531156090909	757.336363636364	116.049387477273	28.8170050113636	23.7573748954545	30.8432245454545	42.8654740736364	14.1805079863636	16.0649831788991	11.1160369113636	14.9445811984318	20.0828689690909	12.5976399545455	25.3263361646925	0.887876047477064	1.21538488181818
280	CDC1	521.841603053435	82.1544532633588	9.90560093320611e-05	26.4134676660305	23.1923351946565	1.13951353053435	63.1011450381679	3.44656488549618	124.593511450382	4258.24809160305	61.4809160305344	0.00189001858110687	14.7485811698473	0.558930408206107	2.07105073282443	15.7632424465649	3.37821866984733	0.166559252748092	0.266353201622137	40.7740682338775	40.5800223428016	7.89747303816794	14.148937898855	5.58281653625954	2.57539404961832	2.08672384541985	39.177583110687	1.62785816717557	605.762711864407	209.684745762712	76.720846440678	40.9792708813559	9.97135064067797e-05	815.447457627119	120.155050101695	29.4674634711864	24.7847894677966	31.3420246779661	39.8401962830509	14.8341581966102	17.1308331598639	11.8169612813559	15.1582067749153	21.1510408430508	12.9167559050847	25.3041625288136	0.86944286122449	1.19171973559322
281	YDR187C	489.723030607125	80.2505651379829	0.000144243638208731	26.4196574109383	21.7856491490216	1.21329656046162	57.2819869543402	3.48921224284997	84.7942799799298	3357.62518815855	69.5092824887105	0.00152545431756147	15.0788941550426	0.571111961716006	2.59563822930256	15.6588533416959	3.39546943000502	0.215835120908179	0.278879788709191	42.5002748074402	43.1851275591607	6.49341082087306	11.4247788048169	4.69900234570999	2.4419795835424	1.52994295233317	45.6258280481686	1.56283837581535	561.480322003578	176.314847942755	74.3475148479428	37.7551671556351	0.000110466872915921	737.795169946333	114.554315456172	28.7547936878354	23.4973715760286	31.8920077043828	44.1965564937388	13.7110378005367	15.7907605568699	11.0223305330948	15.166047982263	19.3875915158945	12.5231718193202	23.2126990704301	0.881874046496815	1.2268006529517
282	SLY1	520.735620585267	82.6238945711403	0.000122120363491423	27.3842435085772	22.4861346407669	1.21882694651867	106.491422805247	3.44298688193744	73.1362260343088	3465.45206861756	79.7194752774975	0.00099832012431887	15.8215725126135	0.577504528960646	2.99785583350151	16.2238029162462	3.54539773965691	0.237361423652876	0.280893978799193	43.1268557120285	43.6396624504578	5.89619688496468	10.3192157507568	4.35718354086781	2.39672811402624	1.30600917457114	50.8310500605449	1.59199322502523	560.063513513513	204.183783783784	73.8011976486487	40.3015777702703	0.000100895246364865	764.247297297297	116.532661689189	28.6778100256757	23.5113004432432	29.1091907631081	40.8350935985135	14.8575958837838	16.5108972303448	11.1628603567568	14.8665763694054	21.0189388668243	12.7015105148649	25.7238355243243	0.907208673103448	1.22167322297297
283	RVB1	527.292944785276	83.024357208589	0.000139133347898773	27.1060126411043	22.8950413604294	1.18869018558282	85.8972392638037	3.6058282208589	88.9555214723926	4800.50306748466	92.7914110429448	0.00122354036088957	15.4131483941718	0.56883605	2.47336878527607	16.0681267484663	3.37871269325153	0.195590086288344	0.266534059121726	40.455313093517	40.9656428909233	6.52336769785276	11.5565748420245	4.68523150460123	2.50648305828221	1.59783254294479	59.0852868558282	1.61829147377301	571.172151898734	184.729113924051	73.9629937974684	37.8126404050633	9.86395483797468e-05	755.901265822785	114.190896151899	28.6483873518987	24.1017871265823	27.5517059126582	37.4350666602532	13.7004063367089	16.3329293204134	11.6999064911392	13.2298584711139	21.1432611286076	12.6414970607595	23.4096646896203	0.849004334625323	1.19313533670886
284	YDR196C	533.555667506297	83.8735367304786	0.000130106172654912	28.0519484146096	22.4771661939547	1.24915453450882	88.6206549118388	3.41460957178841	83.1324937027708	3562.50528967254	71.3596977329975	0.00112894439289673	16.0705893476071	0.573211972997481	2.89610058035264	16.5909444463476	3.60166631083123	0.228994998498741	0.283484104341906	44.1268465506715	44.0819033146728	6.28699005289673	11.1010033627204	4.62845276826196	2.41898559848867	1.44613909370277	45.064367209068	1.61435262765743	585.36161776368	200.329896907216	75.9119065265662	39.8391811816019	0.000110983978683584	785.691514670896	118.186652513878	29.6414707121332	23.7738510348929	30.67093630341	44.1148716250595	14.6783491927042	16.3874265804878	11.32947248295	15.7463692572482	20.4521023213481	12.9932300856463	24.2885991137629	0.905786299105691	1.25020158604282
285	SPC19	535.268306316378	84.2712778256009	0.000133000736707658	28.8190138574623	21.8779864169927	1.32013603633315	87.1285634432644	3.39183901621017	72.8557853549469	3112.39631078815	71.3281162660704	0.00100719800547792	16.6987710245947	0.579393614980436	3.0659862079374	16.9919225198435	3.50247503968698	0.239368908345444	0.274066215950783	41.4341752897202	42.3754455519525	5.87306435271101	10.2586340055897	4.36679988708776	2.37352544046954	1.28055963051984	46.0693542537731	1.57376831347121	596.35677352637	222.644260599793	78.1197945398139	43.2316227094106	0.000122037124539814	819.001034126163	123.786619700103	30.8773076018614	23.1266482306101	30.8353283687694	45.8801384054395	16.2909757166494	16.4811696855941	10.5766339079628	17.437130389121	21.3995840907963	13.516884467425	25.7303817318087	0.998521739432177	1.34235308169597
286	MSS4	501.074774034511	81.3350313229252	0.000139794157477403	27.1569161552999	21.7970817095316	1.24798159819228	76.8940016433854	3.4354971240756	75.9408381265407	3284.60517666393	72.18364831553	0.00127452477649959	15.7277011483155	0.579290811010682	2.91854851109285	16.1795537777321	3.5245168537387	0.237100190928513	0.283753125761317	41.8918158736908	42.4121363422693	6.09104900780608	10.6589017009039	4.45220920419063	2.41515392522597	1.37878949835661	46.4600273130649	1.58329815262942	551.869615832363	189.374854481956	73.757292572759	39.0150598137369	0.000114658074126892	741.244470314319	115.218632601863	28.8294159173458	22.9946884220023	30.9708960056461	44.6218521061118	14.4001869924331	15.9606677369976	10.8762297450524	15.5505010524622	19.9050659566938	12.6494620314319	23.8845991936989	0.907252558096927	1.25804586495925
287	GCD6	508.072	81.61504072	0.000125228587176	26.8600427352	22.330574072	1.2038757992	65.6384	3.404	70.0984	3278.5032	74.1232	0.001418632502976	15.7179478224	0.58520847336	3.0614901128	16.1168651616	3.607742184	0.247335560168	0.290784761112	41.3953179671593	42.4772005250812	5.82014904	10.1236370312	4.217479924	2.4287869064	1.3799755392	51.830677456	1.48106241392	560.494929006085	187.346855983773	73.9900367951318	38.8603547768763	0.000103865672139959	747.841784989858	115.283508955375	28.4424425020284	23.6858631653144	32.3430110572008	43.3839895697769	14.116578020284	15.9502480584615	11.0254242880325	15.299013781359	19.6076870505984	12.5029130973631	23.8333537390863	0.887749835487179	1.20307607910751
288	TCP1	592.768191268191	88.7772022661123	0.000148710696226611	29.4994797972973	23.8471885779626	1.23981120893971	73.497920997921	3.44386694386694	98.2463617463617	4176.31808731809	73.2474012474012	0.00151742660779626	16.8828792827443	0.572608183887734	2.97850894490644	17.5186406320166	3.85524961538462	0.224781915051975	0.288749436010417	43.4272680152853	44.4472247340336	6.91130785031185	12.2357063918919	5.06218033264033	2.44271193762994	1.67059962889813	47.9051030665281	1.58640824864865	641.154347826087	217.017391304348	80.9677812282609	42.4374476195652	0.000132089560597826	858.171739130435	125.83925276087	31.0349060684783	24.8334457467391	28.5193874990217	43.2378480630435	15.6465972597826	16.7758394352273	10.7109267978261	16.2249044670978	22.5095152656522	13.9645930347826	25.3702483896627	0.950814093068182	1.25360659891304
289	HTB1	503.5865237366	81.8876444410413	0.000166568789754977	26.7547120084227	22.1572148024502	1.20817494869832	64.0260336906585	3.66003062787136	96.3483920367535	3789.05819295559	70.3169984686064	0.00139284575459418	15.3324652718224	0.573202884073507	2.65742587289433	16.0476622649311	3.62749612174579	0.217131140099541	0.294198609104135	42.2290834076801	42.52830546139	6.86001897166922	12.1667309364472	5.04413436370597	2.43198749081164	1.61685825650842	45.7466698392037	1.58803836393568	577.770833333333	203.821022727273	76.0468644412879	41.4119633712121	0.000127299553778409	781.591856060606	119.927955899621	29.0587738636364	23.8284158475379	29.8487542979167	41.3720023946023	15.1131248551136	16.5362920730769	10.8389672168561	15.4475240461174	21.2425026947917	12.9355538768939	25.6428947789374	0.921989789134615	1.2223696344697
290	PCF11	498.551750972763	80.8266008093385	0.000127132296233463	26.5205539377432	22.2072397673152	1.19482789571984	64.3019455252918	3.42801556420233	74.2396887159533	3205.02568093385	73.031906614786	0.00145416671922179	15.3107396264591	0.577299001167315	2.80180030817121	15.8102168015564	3.46838599066148	0.229769037175097	0.28072212659144	42.1165124975942	41.8838629033912	6.02814639533074	10.5246956264591	4.36014467003891	2.43708151284047	1.38651617587549	48.3084602412451	1.55430949844358	558.120593692022	182.769944341373	73.8184590909091	38.2155461595547	0.000102416733413729	740.890538033395	114.463588200371	28.4750316512059	23.5555415241187	32.4297120123377	43.8815525046382	13.8872217439703	15.8653646013195	11.012772674397	15.1862724010853	19.3698515695826	12.4169642300557	24.471001245632	0.879205382940622	1.21106102319109
291	HEM1	506.545018007203	81.5878223529412	0.000125013564129652	26.9516958157263	22.1672848691477	1.21742156242497	62.2172869147659	3.42076830732293	76.5540216086435	3527.55642256903	76.9519807923169	0.00128756616716687	15.5653667220888	0.578090880072029	2.93539652040816	15.9677905042017	3.52297430792317	0.240823769669868	0.286982576756757	43.6688008946756	45.142615842892	6.07646664345738	10.6486740936375	4.46569875270108	2.41037206362545	1.34556528511405	50.7279116626651	1.55820717623049	569.691358024691	185.019943019943	75.0801867996201	38.8772262583096	0.000109583066695157	754.711301044634	116.404275849953	28.8955858983856	23.7040635612536	32.4445778802469	44.0773201883191	14.3484715868946	15.7921946854917	10.8612161405508	15.674261131529	19.9140782852137	12.7388058603989	24.417818473384	0.922402462512171	1.22250620322887
292	PRP42	509.944933920705	81.8016735389134	0.000126922775198238	26.999698222467	22.2727252371512	1.21462774302496	65.5234948604993	3.42657856093979	75.3773861967695	3092.22980910426	66.9441997063142	0.00145286355631424	15.521206582232	0.575767334948605	2.88064996182085	15.9354891138032	3.45279383994126	0.236163761152717	0.281568384251101	44.7027847550038	45.1114844433608	6.0600915154185	10.5929778634361	4.41773514977974	2.42482215491924	1.32795736637298	45.0526638399413	1.52236771930984	571.809987819732	184.884287454324	75.3496638367844	38.835006455542	0.00010894027045067	756.694275274056	116.62259637028	28.9905044908648	23.6970010609013	31.9072241503045	43.7594314066992	14.2390820986602	15.8144693002481	10.84317609257	15.4341477751523	20.0613124735688	12.7527888331303	23.6689353331707	0.90803660248139	1.22636704263094
293	SEC26	529.750425894378	83.1171693696763	0.000116159991149915	26.9667179744463	23.1917136311755	1.16337298126065	97.4982964224872	3.47103918228279	74.2197614991482	3742.66439522998	79.7359454855196	0.00107930609378194	15.5966806763203	0.578924322316865	2.9644289318569	16.0526284361158	3.5807494770017	0.235166201456559	0.282836896575809	43.4832050294479	43.6696779348432	5.87569568313458	10.2955855051107	4.35954604258944	2.39947937819421	1.38145773339012	52.7408115502555	1.54179014250426	583.081081081081	194.953828828829	75.066452545045	39.0995536373874	9.62585137387387e-05	778.03490990991	116.618002545045	28.6670783637387	24.4994307804054	28.7203460199324	38.7951952440315	14.2056136362613	16.5038496513234	11.4052102522523	14.0690794967905	20.9847370203829	12.7419531486486	24.9915392232244	0.869025403912543	1.17268307207207
294	SNU56	490.863313285949	80.083770513942	0.000127702943318753	26.4422500508475	21.8463511071624	1.21053689939858	93.199562602515	3.4406779661017	72.0694368507381	3368.61782394751	77.3187534171679	0.00106375893756151	15.3462787736468	0.580505439311099	2.8568140267906	15.7410249469656	3.40910352268999	0.234027321416074	0.27853946044335	41.5469067469239	42.1021485152053	5.79958984855112	10.1583477413887	4.35278805686167	2.36072983980317	1.27061771733188	49.7452766593767	1.57992316971022	546.878900445765	182.291233283804	72.818712154532	37.9650112778603	0.000106247700609212	729.170133729569	113.236403789004	28.449024269688	23.2019356523031	30.8607365835067	43.037619867162	13.8081191939079	15.9968745345345	11.196202372214	14.7456734582838	19.4870657041382	12.3077202711738	23.2201618615041	0.867222179129129	1.2287552615156
295	PRP28	543.053198226726	84.6548029829006	0.00012723435910703	28.6939135503483	22.2939398752375	1.28958415136162	74.0322989233692	3.42368587713743	83.1158961367954	3084.57441418619	63.8112729575681	0.00103063754249525	16.5778540582647	0.577346605446485	3.04189808993034	16.9823875357821	3.60748729829006	0.236488108606713	0.280541977281369	43.0617333430142	43.4233019155769	6.32059460164661	11.1284681146295	4.69241615516149	2.3862677048765	1.35669217036099	40.112833888537	1.61587421310956	603.778142076503	206.024043715847	78.0425332459016	41.1795877377049	0.00011171897989071	809.80218579235	121.665306863388	30.6295498437158	23.5849013453552	30.1937905214208	44.6930803518033	15.4221496218579	16.2293266868571	10.7680069978142	16.4194641413443	21.2733669783169	13.5343784043716	25.1995269159912	0.971591786971429	1.30352996721311
296	TRS23	511.47209181012	81.8308942514345	0.000120617619796557	27.1470824950443	22.1944872420449	1.22435795409494	84.7240479916536	3.42201356285863	72.7965571205008	3443.38914971309	79.5195618153365	0.00115186134726135	15.6489386233698	0.576386465571205	2.85463988784559	16.0561796124152	3.38318569014085	0.230598412639541	0.272016004209703	42.7601656558239	42.4165357932454	5.89991951486698	10.2983103750652	4.32727305268649	2.39895668544601	1.3392089989567	51.6268474908711	1.57448823197705	570.440502586844	206.841093865484	74.9033141832964	40.7484982187731	0.000102581070946046	777.281596452328	118.080720687361	28.9922159778271	23.6126535439764	30.6982985203252	42.1507186260458	14.902933594235	16.5514683391239	10.8948753067258	15.3369266249963	20.6502780214339	12.8237496444937	24.8399592362158	0.907396508383686	1.23163346784922
297	YDR267C	510.175324675325	81.9930054707792	0.000132407059529221	27.4316469058442	21.9415012362013	1.25131478977273	94.112012987013	3.43993506493507	70.2288961038961	3215.96834415584	76.9797077922078	0.0011215704775974	15.818177825487	0.57667562849026	2.8552642849026	16.2020022516234	3.37597708441558	0.229162056663961	0.268341820089504	40.8794661416805	41.3438903106645	5.80364606899351	10.1058508823052	4.23344080113636	2.41375543100649	1.32704394886364	49.0367206737013	1.59472273262987	568.559763313609	219.203550295858	75.0921613964497	42.2777420473373	0.000103874184449704	787.763313609467	119.812548272189	29.1943925857988	23.3627652923077	30.455209091716	43.1262880456805	15.5584221668639	16.7459407677497	10.7017825905325	15.9441744525799	21.1286297809586	12.9211744366864	25.3072406323843	0.932797456558363	1.25376001420118
298	NSE3	521.192820512821	82.5249130051282	0.000113668259569231	26.7660232317949	22.9864124482051	1.16477841128205	67.5928205128205	3.36205128205128	90.5887179487179	3901.10666666667	73.9620512820513	0.00157403158964103	15.2130366892308	0.568351154666667	2.54653538051282	15.8343178492308	3.40444633230769	0.203807393805128	0.270820194133333	43.0594457563231	42.9335038078288	6.69271252205128	11.7797008338462	4.84727561333333	2.44983085230769	1.60445774051282	48.8192474974359	1.57657740164103	578.123537061118	188.838751625488	74.854042756827	38.9377251625488	9.38899378283485e-05	766.962288686606	116.231297230169	28.559702573472	24.3921401690507	33.1264204563069	42.5147922075423	14.0522196553966	16.4292024253633	11.3385808569571	15.2997926676203	19.6173445416905	12.6131902301691	24.1518842786458	0.862183261558785	1.17237627958388
299	SRP101	494.745098039216	80.2579868259804	0.000106168537892157	26.2460057892157	22.2272310416667	1.18148974019608	68.2414215686274	3.37132352941176	81.6348039215686	3167.42034313725	69.0110294117647	0.0015913739870098	15.0978915563725	0.575523964093137	2.62640119852941	15.723465122549	3.46047303553922	0.214526319117647	0.279748318186274	38.8832617106734	40.3259131442786	6.3521728002451	11.1360925845588	4.54608430759804	2.47324734068627	1.55728522426471	45.3339710171569	1.58124136703431	548.423202614379	191.468954248366	72.9088231862745	39.3080790686274	8.9007375e-05	739.892156862745	114.648036078431	27.9488409526144	23.5687529673203	31.805427075	40.4647209109477	14.3168751421569	16.0728251792763	10.885998753268	14.7640935189542	20.165652070098	12.3784060620915	24.8516917455738	0.892179698190789	1.18805263398693
300	BFR2	513.127946127946	82.3652270454545	0.000141332153510101	27.254284276936	22.2335154806397	1.22695611026936	66.6994949494949	3.51010101010101	77.5707070707071	3597.89225589226	75.2550505050505	0.00130076323148148	15.574756952862	0.572326315488215	2.76991649242424	16.0385356986532	3.36552796212121	0.225857184553872	0.272339501734007	43.4440353102763	43.5450594658412	6.09474560185185	10.6559794217172	4.50558203703704	2.38798015909091	1.34971740488215	49.5596136195286	1.5582982030303	566.822977725674	184.52754982415	74.7636997069168	38.5656397655334	0.000117103843130129	751.350527549824	115.783371570926	28.895153112544	23.5902326201641	30.9848908107855	42.9086788839977	14.1252197069168	15.8770154579327	11.0553736318875	14.9231120498241	19.9707994600234	12.6355964314185	23.5318210735915	0.902652802884615	1.22764041735053
301	CFT1	507.82385035074	81.6658144349182	0.000131698652104443	26.8927650740452	22.2821617038192	1.20889725019486	59.1309431021044	3.42634450506625	78.817614964926	3525.06936866719	75.7583787996882	0.00123421400241621	15.3609914084178	0.57173807349961	2.73692946531567	15.8162967030398	3.35783335541699	0.225787483928293	0.2737804806875	45.2453837624598	45.7157230861221	6.12927013250195	10.7577206952455	4.52243477708496	2.39003400311769	1.38829242478566	50.2446057521434	1.55156136952455	565.566091954023	183.907088122605	74.4948083141762	38.5536508908046	0.000106228015948276	749.473180076628	115.487668113027	28.5775855105364	23.7752179492337	31.0709860346743	42.4871103571839	14.1765837787356	15.7801928042843	10.9925055804598	14.9850715284195	20.0505017035441	12.6301253821839	24.3622622183908	0.910276653164557	1.20514920785441
302	GPI11	468.227405247813	78.4629043731778	0.000160392300145773	25.3989089037901	21.6119018454811	1.17747752769679	58.8396501457726	3.67930029154519	87.332361516035	4233.34985422741	83.3061224489796	0.00126579472303207	14.6665583877551	0.578515024198251	2.70335373469388	15.2775625860058	3.50478147230321	0.232557240641399	0.297860635393586	41.0648860543284	42.4432594991045	6.48637960058309	11.3789038746356	4.77787718075802	2.39212227405248	1.46237434693878	53.531146909621	1.59920350728863	553.661904761905	190.633333333333	73.4296496190476	39.2066910952381	0.000115675516190476	744.295238095238	115.103810333333	27.9488235952381	23.7774921666667	31.6432757052381	40.5778797295238	14.3143264619048	16.1995960048544	11.1291397714286	14.7607521909524	20.352563231	12.3841413285714	25.4159829138756	0.897301272815534	1.17823046190476
303	SRB7	460.282751091703	77.3583602729258	0.000149248074334061	25.5633094694323	20.9825347816594	1.21773415502183	71.6855895196506	3.53930131004367	65.2991266375546	2800.97161572052	67.9410480349345	0.00103954734858079	14.9138829552402	0.583324589956332	2.83220968122271	15.236968628821	3.28542912991266	0.238759598668122	0.275245577442623	40.2822584419822	41.8106920442841	5.50475686790393	9.57506277947598	4.11504649017467	2.35153772270742	1.20778854694323	45.1490139628821	1.51933869508734	538.791428571429	233.557142857143	72.6576136428571	43.4833198571429	0.000113031452157143	772.348571428571	118.598343642857	27.97005007	22.9578586371429	30.3947283955714	39.9910494563571	15.9813880285714	16.9897761184971	10.6361147557143	15.2027173484571	21.5992128191571	12.5138713614286	27.289305874392	0.942562311849711	1.22113067857143
304	TFB1	546.109649122807	84.8160198830409	0.000119660210438596	27.9208331915205	23.178921494152	1.20456235087719	94.0380116959064	3.50438596491228	70.8888888888889	4202.99269005848	96.219298245614	0.00103086770307018	15.9897963596491	0.572814341081871	2.76163076169591	16.4608114035088	3.35885093567251	0.213828235628655	0.257940642821637	41.7967362121439	40.9713392977612	5.76433664035088	10.0966892222222	4.28785403508772	2.39026851023392	1.36829341374269	62.5531940497076	1.56136249400585	578.406374501992	185.466135458167	74.8584564940239	38.0826875896414	9.26710141434263e-05	763.872509960159	115.35948312749	28.9356759840637	24.1091333585657	28.0001654601594	39.7989489633466	13.9717987211155	15.9439556464646	11.3558197250996	14.2106963286853	21.1580159075697	12.8592681494024	24.2710239721116	0.878066310707071	1.2015563685259
305	UTP4	503.85497470489	81.3314207813378	0.00013735020296796	26.9198760899382	22.0600631804384	1.2210024980326	82.318718381113	3.46655424395728	73.4800449690837	3366.89151208544	74.8167509836987	0.00112440490149522	15.7724603895447	0.585503133726813	3.08215651208544	16.2011422001124	3.66492698650928	0.248613799865093	0.293927412522523	40.9752847368966	41.7906363579455	5.93492524283305	10.3814491793142	4.37635305621135	2.39816151208544	1.39725744688027	48.5552919786397	1.55881957712198	557.678873239437	200.221596244131	74.0091297558685	40.2083216525822	0.000116148844619718	757.900469483568	116.679342460094	28.6455976713615	23.3924378929577	31.2112171259155	43.4905830375587	14.7125783802817	16.2295287754519	10.8750391042254	15.4993676863286	20.0997659648826	12.5601364657277	24.4425931241769	0.908323499048525	1.22825691079812
306	GPI8	501.150531617236	80.9643735814214	0.000121199986552882	26.7297615053162	22.1227313754896	1.21000279574706	84.7493005036374	3.36485730274203	78.852825965305	3204.41186345831	69.276440962507	0.00138542390895355	15.3853776731953	0.5755008	2.7957631158366	15.8679503816452	3.48209842473419	0.227326713318411	0.282635028869614	42.6437774740357	43.9329043509081	6.19905227140459	10.8784413497482	4.5423770570789	2.41948194739787	1.48177643144936	44.143817112479	1.59584961460548	557.726555652936	197.377738825592	73.967912208589	39.7883333479404	0.000102916928606486	755.104294478528	116.200953356705	28.6370144618755	23.4307975652936	31.0079136629273	42.3193143403155	14.5511466950044	16.35806668125	10.9482564715162	15.1973825448291	20.2524802403593	12.6104255337423	24.2786915263389	0.897287663928571	1.22628350744961
307	YDR339C	488.321937321937	79.6664081481482	0.000106327869729345	26.2042027834758	21.9287945121083	1.19678068660969	88.6396011396011	3.29415954415954	75.9736467236467	3441.65883190883	78.0327635327635	0.0013798748518661	15.2129679636752	0.57967089002849	2.84100263247863	15.7166229188034	3.53176434472934	0.232147216032764	0.287382381838917	42.5393779823959	43.3587177358601	6.11716662321937	10.7205943639601	4.40778853632479	2.4685366474359	1.45902366524217	49.3033516524217	1.61215130413105	557.516930022573	194.674943566591	73.731454503386	39.3124744018059	8.46655041309255e-05	752.191873589165	115.48759537246	28.1351095733634	23.7069783092551	29.3374761604966	38.3356624718962	14.5231724650113	15.8351819599084	10.5901726568849	14.2041818910158	21.015074332167	12.6507855665914	25.482350731377	0.918865836540664	1.1900480530474
308	YDR341C	514.542857142857	82.2600076952381	0.000146730301733333	26.5974333657143	22.7713427504762	1.16810944	63.96	3.61142857142857	95.0209523809524	3857.71619047619	68.0971428571429	0.00168393386380952	15.0216740114286	0.565271968952381	2.41475927047619	15.5624722666667	3.16810478095238	0.196798268152381	0.255812459314286	43.2054796858268	43.4077655671875	6.91187654285714	12.2714344647619	4.86547591047619	2.5704361847619	1.58330450857143	45.1266184952381	1.57254375695238	581.029255319149	164.787234042553	74.9667717553191	35.5278642553192	0.00010861614375	745.816489361702	112.91986537234	28.6615842632979	24.469174787234	31.3016325087766	41.0779533954787	12.8176899069149	15.7379536288089	11.734319287234	13.7569704542553	19.3635955787234	12.5168843138298	23.2316796586667	0.83272536232687	1.17372166223404
309	YDR355C	869.931640625	111.159298027344	0.000190094223632812	40.3592623105469	25.6535458183594	1.57804496679688	126.509765625	4.083984375	85.791015625	5110.07421875	88.634765625	0.000714607438085937	23.1110989003906	0.574345933007812	3.847777421875	23.3337027558594	4.21191683398438	0.235227005273438	0.260699247039216	39.5888385870259	42.1031601071429	6.17862833007812	10.9575174882812	4.7480840859375	2.33944759375	1.28848741601562	60.6209951171875	1.47365821894531	932.702608695652	429.466086956522	102.167916034783	62.540586453913	0.000168262835078261	1362.16869565217	167.126317965217	42.4724035478261	26.6675070086957	23.7713216326957	43.8489236867652	23.7808648278261	21.9270627724771	13.0523071269565	22.2870870702261	31.326399364487	18.0365076904348	38.8828466156522	1.12299182847706	1.60373555304348
310	SPC110	520.178604651163	83.0151352837209	0.000145777996493023	27.2269190697674	22.5879575516279	1.20665710697674	57.8362790697674	3.63906976744186	94.4660465116279	3646.17488372093	68.2083720930233	0.00137061836139535	15.3519237674419	0.564279484093023	2.60789024930233	16.0006859609302	3.50597560186047	0.212038551832558	0.282786217218605	46.5506371262248	46.3883874189671	6.76063439348837	11.9106044260465	4.99791050511628	2.39365756651163	1.52109953302326	44.4001313674419	1.57875289739535	575.210810810811	189.441891891892	75.1052438783784	39.1680557972973	0.000114075506959459	764.652702702703	116.715500581081	28.8545930135135	23.9737269554054	31.1714819856757	43.0991663097297	14.313468727027	16.3142743732782	11.341853377027	15.2765450687432	20.1497379722973	12.6982334797297	23.9876568256757	0.893743049710744	1.20597480810811
311	BCP1	492.609124537608	80.7954251911221	0.00015265628998767	26.6508108224414	21.7766483212084	1.22599482675709	52.8131935881628	3.55733662145499	88.8286066584464	3635.0709001233	70.2916152897657	0.00125849772416769	15.1873738199753	0.569998058816276	2.64812101109741	15.7280217139334	3.40023017632552	0.220339918107275	0.281804827938272	44.4549116766856	45.30669651625	6.5497070215783	11.5199022459926	4.84016085573366	2.39270074414303	1.42307589704069	45.7538444697904	1.5694685891492	561.4296875	178.108258928571	74.5220830357143	38.0666079464286	0.000122298375546875	739.537946428571	115.028792745536	28.7106860345982	23.4839715078125	32.2618038256696	44.4099335085938	14.1020263526786	15.6385706978085	10.98589634375	15.4542530707254	19.7374645572545	12.6587441316964	23.7328007425056	0.921579333564014	1.22590317299107
312	TFC6	489.236220472441	80.8469350656168	0.000191721459527559	26.1876335433071	22.0103281994751	1.19080433595801	61.9238845144357	3.84251968503937	96.5459317585302	4466.64304461942	78.8162729658793	0.00120970292467192	14.8326464829396	0.56728179816273	2.42539395013123	15.2883688845144	3.17080473490814	0.203156909527559	0.264495707821522	43.5062808100271	45.6691745379032	6.81423283727034	12.0253347952756	5.12668187664042	2.36493073228346	1.44748273228346	51.5629791076115	1.56898183832021	546.666666666667	181.114754098361	72.964815136612	38.4699672677596	0.000134614740928962	727.781420765027	113.889738224044	27.9092292896175	23.5456668387978	29.2107210978142	39.2825570614754	13.9057810218579	16.2201348300836	11.3745353087432	13.6600607565301	20.4415651978142	12.2830098825137	24.7468525443836	0.873721759052925	1.18703672404372
313	YDR367W	528.490322580645	83.2429598548387	0.000143023750435484	26.9666042451613	23.0823252467742	1.16898954032258	70.1290322580645	3.48387096774194	100.872580645161	3070.99032258065	49.3032258064516	0.00234112302580645	15.2790451145161	0.56632565	2.45847609516129	15.9347091193548	3.46222063387097	0.194100569887097	0.2754462075	41.5142509429766	44.8912320991722	7.51791501612903	13.2816247693548	5.0071373516129	2.76772101451613	1.93479643709677	32.4575837419355	1.53760620467742	620.654676258993	171.340527577938	78.7549603597122	37.1975412709832	0.000130379073405276	791.995203836931	118.38161498801	29.7549339856115	25.1390954820144	33.6664966220623	43.9276432498801	13.4247341414868	16.1647127275064	11.2074828465228	15.2696718555156	19.4982583014388	13.0319076714628	25.4244854340528	0.868603707197943	1.18721840047962
314	FRQ1	495.2004048583	80.6327237651822	0.000151131554412955	26.290542305668	22.1787994129555	1.18684358502024	71.1842105263158	3.59919028340081	86.2429149797571	2632.65789473684	47.9352226720648	0.00201038300303644	14.95538451417	0.568923552631579	2.51782674696356	15.5088477530364	3.26627097773279	0.208095652712551	0.266504850853659	42.682224934322	43.6111604881633	6.87608014777328	12.1011900526316	4.68526698987854	2.62986908097166	1.61495561740891	32.5288907894737	1.49500425688259	580.060606060606	180.612121212121	75.5843905757576	37.6876254848485	0.000122901291606061	760.672727272727	115.711333454545	28.8012990212121	24.1715201121212	31.9575716166667	43.5060381845455	13.6788655060606	16.083870659306	11.0320210424242	14.9774439118182	19.5155052793939	12.578451269697	23.5064025818182	0.867407881072555	1.19556244242424
315	ARH1	531.742424242424	83.4641547979798	0.000145360777777778	27.2014738316498	22.9552293754209	1.18689542760943	74.4444444444444	3.53367003367003	95.3249158249158	3001.22558922559	49.1700336700337	0.00208369000050505	15.4204351801347	0.566208132491583	2.58532498148148	16.1051026717172	3.55038708922559	0.204642822609428	0.279321518361486	43.9283523146168	44.9065780205433	7.34475507912458	12.9241541262626	4.87660062457912	2.69504997643098	1.78198167171717	33.450017962963	1.48720599023569	594.433839479393	183.973969631236	76.4807436659436	38.1926981127983	0.00012837726143167	778.407809110629	117.128088850325	29.3124714967462	24.2216878069414	33.5840193852495	45.1510488496746	13.7424775357918	16.2298558561798	11.0935701713666	15.6522480583514	19.3581197546421	12.7946819978308	23.9744026724512	0.862220597752809	1.21447425596529
316	YRA1	507.718713450292	81.2783160818714	0.000118887538233918	26.3807119578947	22.6931399508772	1.16363226783626	101.770760233918	3.43918128654971	77.3836257309942	3758.62807017544	80.9970760233918	0.00132247890568421	15.1378439187135	0.574053506549708	2.68247541695906	15.6644802660819	3.37074550350877	0.217311619385965	0.271175630070217	41.6272435891581	42.5278912674777	6.15176710584795	10.8059826520468	4.44351245614035	2.46292089298246	1.46043625906433	53.585540251462	1.52122737935673	560.09081934847	184.276406712734	73.3982868015795	38.2122100789733	0.000100387761648569	744.367226061204	114.043519476802	28.1468510128332	23.8958400967424	27.3487979813425	35.6492631233959	13.7219460404738	16.2979282828077	11.2336897127345	12.610390570385	21.1239022455084	12.4095064304047	23.6140212864356	0.857039185452696	1.18054765745311
317	UBA2	550.520553691275	84.8786943498322	0.000110452682479027	27.7019126484899	23.4962415377517	1.17932923154362	98.6799496644295	3.45805369127517	75.6732382550336	3573.14513422819	76.2592281879195	0.00115213675750839	15.9698035528523	0.576673791317114	2.88034164597315	16.3541506333893	3.43652838171141	0.223867592588087	0.267053107902685	41.5316714881443	43.1073428134951	6.05298325503356	10.5883588699664	4.43134595302013	2.41714384731544	1.40181654278523	50.9397249622483	1.50583947441275	597.827338129496	189.288569144684	76.3375950679456	38.9662367386091	0.000106363111111111	787.115907274181	117.733276003197	29.3405149968026	24.6012558633094	27.9285231558753	38.1544876142286	13.9603735459632	16.7198236934548	11.599410254996	13.6921137314309	21.2641725199041	12.9555560615508	24.5783691858974	0.85265551988401	1.19487517346123
318	NCB2	495.048304213772	80.5242429804728	0.000145588192199383	26.4590678201439	21.9963028622816	1.20593296197328	70.2415210688592	3.38746145940391	73.5375128468654	2492.45940390545	50.1171634121274	0.00189879289116136	15.3162192497431	0.578156943165468	2.83459231551901	15.8454358273381	3.48697247995889	0.23153704995889	0.282543721572456	42.1220372961985	41.4318235970464	6.33155841726619	11.0835114326824	4.23178695683453	2.66784896711202	1.57679265570401	35.6147266289825	1.42150898437821	555.238759689923	178.291472868217	73.6437431162791	37.6451362790698	0.00013903737820155	733.53023255814	113.726854170543	28.4995771906977	23.305871503876	33.0373509418605	45.5694376851163	13.6328890418605	15.9275426315789	11.1109152418605	15.1068079602636	18.6660950311473	12.2785649193798	22.5533969332298	0.871701578787879	1.22870844496124
319	UTP5	560.454404945904	86.6522963214838	0.000161284633462133	28.8185322241113	22.9364333199382	1.25844824111283	75.2380216383308	3.629057187017	82.0401854714065	2792.53323029366	52.9088098918083	0.00201611825826893	16.7912224667697	0.582659171097373	3.21341592117465	17.2405019211747	3.85848602627512	0.248008000200927	0.296335899520124	42.620732159271	44.4598856323484	6.79085504791345	11.9320505919629	4.50111613137558	2.68137302925497	1.63806137248841	36.2864273724884	1.46864307758887	662.512738853503	185.589171974522	82.8566953821656	38.9311378980892	0.000140205662420382	848.101910828025	124.208642770701	31.9132255541401	25.0656295350318	35.0350810283439	48.5886385181529	14.0998695	16.435950323741	11.0972194044586	16.8801407466242	19.4542037101911	13.6418342961783	24.4898473833866	0.912218024820144	1.27699882484076
320	RPB7	541.506542056075	85.4490149906542	0.000183804059046729	29.2218265383178	21.8146836542056	1.34542733457944	71.3757009345794	3.50467289719626	79.2785046728972	2498.48037383178	48.5401869158879	0.00170696623160748	16.6879532523364	0.570907842990654	2.8213960728972	16.9673780616822	3.27771607102804	0.218267975682243	0.255450539271028	41.2438383869732	43.6964271175572	6.53187507476636	11.4773411738318	4.41792019065421	2.61817030654206	1.41603908411215	32.8043562616822	1.49598472672897	611.583783783784	203.591891891892	78.8639911351351	41.0358044783784	0.000160883795756757	815.175675675676	122.345355513514	31.3424014459459	23.4144864459459	34.5816211851351	49.68343589	15.2015963837838	16.5499312169014	11.3496462027027	17.4654900032432	19.5248757678378	13.1920106756757	24.9940758621622	0.945683016619718	1.34895445945946
321	TRS120	539.350332594235	84.2294322616408	0.000142761530997783	27.4499408913526	23.1843422527716	1.18517219955654	79.6518847006652	3.48558758314856	83.4966740576497	2919.86474501109	58.1973392461197	0.00224020154124168	15.7818480709534	0.57539826940133	2.93726533259423	16.3196348337029	3.75483197560976	0.233853718203991	0.298550436341463	44.9329752013699	46.5284115060538	6.90295898004435	12.0641337694013	4.50551362749446	2.73451779600887	1.77976820620843	37.2917410864745	1.57848140842572	606.547550432277	189.902017291066	77.2694288184438	39.0332297694524	0.000134500205446686	796.449567723343	118.744327665706	29.5789487492795	24.6829004668588	33.2021589377522	43.5193345971182	14.078568184438	16.8099516279762	11.4775516455331	15.6012556627089	19.6909353008646	12.7555353659942	24.7345068294798	0.868190683928571	1.20299007204611
322	YDR412W	493.59866962306	80.7282522616408	0.000167405180521064	26.6279212605322	21.8061913614191	1.22314512527716	70.69955654102	3.47006651884701	71.6452328159645	2221.78824833703	50.4490022172949	0.00185349896108647	15.4095889312639	0.578267387028825	2.85479668403548	15.8265200332594	3.44098671175166	0.232735199512195	0.28123640613082	41.6491803182648	42.9974147334831	6.25477010088692	10.8901939456763	4.22510282150776	2.61933832926829	1.43287048004435	32.147234767184	1.58155044002217	549.438474870017	183.873483535529	73.8795230155979	39.0561157192374	0.000141870912512998	733.311958405546	115.386463847487	28.549441457539	23.0254572946274	33.1871049291161	46.1629025707106	14.2229328145581	15.9329552785714	10.6086120554593	15.7679370927383	19.0798415868284	12.3797379306759	24.0108279105719	0.9113799675	1.24589155632582
323	TIF35	556.950936663693	85.6767299197145	0.000115371762078501	28.5982250133809	23.026298499554	1.24687298126673	95.8768956289028	3.43443354148082	85.7564674397859	3825.69491525424	73.4959857270294	0.00133471314353256	16.3819586226583	0.57261443264942	2.74307979214987	16.8027006645852	3.3615352426405	0.209668269322034	0.255821948504924	39.5102903020314	41.1098706904805	6.54682210793934	11.5106810767172	4.67960612578055	2.49024903479037	1.46987824174844	48.3337822747547	1.54600385798394	630.268939393939	205.198863636364	80.2264100378788	41.6750862310606	0.000106085035132576	835.467803030303	124.350227651515	30.8647057916667	24.483716842803	27.9699830776515	39.3899988910985	15.5275874128788	16.3247655883534	10.5024292935606	15.1414213551515	23.0434447600379	13.8417022859848	27.0699143962121	0.982646691164659	1.2654026969697
324	GPI17	545.465930018416	84.6016319705341	0.000135207996813996	27.473672359116	23.4131281804788	1.17464310865562	80.4677716390424	3.43830570902394	78.8360957642726	2600.06261510129	52.219152854512	0.00190459634677716	16.0177862062615	0.582687885819521	3.21079783793738	16.4846020441989	3.92862172559853	0.25055011640884	0.305878715221402	44.8996802547486	46.6106239824953	6.55047602578269	11.4436192265193	4.40286855985267	2.64538120810313	1.59705953959484	34.9581608655617	1.50851628950276	633.131868131868	183.776556776557	79.5077698901099	37.907649047619	0.000126033685274725	816.908424908425	119.864529010989	30.0933341575092	25.347884025641	33.2059565831502	43.5688034395604	13.6370793736264	16.4778589606299	11.2474181684982	15.2750445596337	19.8816234684982	13.1053038608059	24.4668535164835	0.858438580708661	1.19146030769231
325	YDR437W	534.496268656716	83.6119840049751	0.000129405533084577	27.6808695497512	22.7259060062189	1.21910248880597	72.4390547263682	3.29975124378109	81.8482587064677	2625.65298507463	51.2537313432836	0.00187018349676617	16.036947039801	0.579138627114428	2.9718152699005	16.5332176243781	3.68289486567164	0.234325216218905	0.288398124657534	41.8777790751899	43.5972303171285	6.70836315920398	11.7551791679104	4.546003960199	2.61642067288557	1.60299785696517	33.8224017910448	1.53020053631841	627.16081871345	173.318713450292	79.2912208187135	36.8381266959064	0.000120043061666667	800.479532163743	118.56415	30.4723967573099	24.835600497076	34.1820818821637	46.7725524827485	13.3332609795322	15.91048314375	11.0569086842105	15.9062115380117	18.928366094152	13.1511970994152	24.167986248538	0.864966330625	1.23016371637427
326	GUK1	479.66318537859	78.9086305221932	0.000126347706749347	25.6339791292428	21.9869441827676	1.16655130809399	74.4647519582245	3.26631853785901	65.7232375979112	2563.45822454308	59.7950391644909	0.00159066874451697	15.0834347258486	0.588438812924282	3.05570483028721	15.4620225626632	3.60293529895561	0.254825894164491	0.298973007480418	42.4171704099469	43.5478056139257	5.8700879843342	10.186692227154	4.13628229765013	2.51362298694517	1.36795157049608	40.4384726370757	1.490570104047	580.547619047619	161.275132275132	75.6123137301587	35.489694047619	0.000100943156640212	741.822751322751	113.546903571429	28.457128473545	24.487148021164	31.2584657928571	40.8032343277778	13.0850604444444	15.0074271327913	10.6378448042328	14.2441933902116	19.6590562478836	12.7048435793651	23.2651819087533	0.883024187804878	1.16362802645503
327	TFB3	498.390103567319	80.922948872267	0.000149744562382048	26.8958247675489	21.8025224879171	1.23596203222094	75.9850402761795	3.35788262370541	75.6317606444189	2476.30264672037	54.2991944764097	0.00190057146388953	15.560745013809	0.578012554890679	2.87939277330265	16.1109786191024	3.61944286536249	0.232405449447641	0.291235423440736	42.2435422617122	42.4344365968384	6.51206291829689	11.3658918147296	4.32222712428078	2.67242759608746	1.56279082278481	34.5044991944764	1.58874409378596	571.873873873874	181.822072072072	75.4418652927928	38.7174102477478	0.000132286155720721	753.695945945946	116.571623108108	29.2489036216216	23.4785271396396	34.6526122324324	47.2209383231982	14.1039446981982	16.0045059300699	10.8542921013514	16.2356366209459	18.4161559404279	12.4806824752252	24.1630993265766	0.896599538228438	1.24947015765766
328	SPP41	532.454033771107	83.6894117448405	0.000141540398949343	27.3327501163227	22.953574065666	1.19221586491557	77.0994371482176	3.40337711069418	89.1801125703565	2669.75422138837	50.5872420262664	0.0020734596750469	15.7163366228893	0.574772612757974	2.80573459662289	16.3581735459662	3.73622168667917	0.219680269193246	0.293556648330206	41.5726621813462	44.6086064508604	7.14571046341463	12.5128520694184	4.68045690243902	2.72941057223265	1.88506890243902	31.7819696435272	1.61167057579737	597.718676122931	185.730496453901	76.8476226004728	38.4542752955083	0.000118339066761229	783.449172576832	117.754301394799	29.2293488345154	24.5252368676123	34.9085721952719	45.2356660626478	13.9658694940898	16.4355729777228	11.0268543687943	16.0491449631915	19.151216607565	12.7327615130024	24.2897713877069	0.885006849579208	1.19619737588652
329	TLG1	530.461744966443	83.8443306979866	0.000151998086469799	27.5812546657718	22.6918760013423	1.22065095704698	76.655033557047	3.46711409395973	82.544966442953	2738.97986577181	55.4885906040268	0.00188297454778523	15.7359688187919	0.570331786845638	2.72462728187919	16.223512885906	3.44415396778524	0.213810252496644	0.269742080510067	43.4359065478933	43.329556896875	6.70206180402685	11.7330955221477	4.51971352214765	2.64197109395973	1.6177031409396	35.1955283758389	1.59544233812081	585.428341384863	181.487922705314	76.1042303059581	38.36835	0.000124656414637681	766.916264090177	116.914141223833	29.2995462721417	24.0156941288245	32.6173163233494	44.364621094847	13.8633478647343	16.263185957265	10.9885283687601	15.4063441513043	19.5607370232045	12.7185687729469	24.5618128626817	0.894609618444444	1.22627177294686
330	TRS31	542.297041420118	84.4205942130178	0.000136457854402367	27.8582376887574	22.9174536662722	1.21692810769231	75.7420118343195	3.33609467455621	82.3408284023669	2836.6426035503	57.8497041420118	0.00216188171313609	16.1600769230769	0.579826784378698	3.02681659763314	16.7534265940828	3.85758332899408	0.233993100461538	0.297926603072361	41.2446715417676	43.615105526969	6.81335597278107	11.9521302556213	4.44734295502959	2.73079105798817	1.76717594674556	36.5661810295858	1.59366596544379	617.56875	191.0125	78.374639875	39.4320041041667	0.000123234446208333	808.58125	120.24415725	30.16960300625	24.599228075	33.88367575875	46.7541714875	14.2642835708333	16.6795035860566	11.2459941875	16.4990536629792	19.4318194845417	12.99038074375	23.658467975	0.88357152962963	1.23087053541667
331	PRP3	506.141453831041	81.3538125671251	0.000134756754479371	26.9291136725606	22.110504232482	1.21940689129011	71.2560576293386	3.40340537000655	79.943025540275	3034.09037328094	63.9574328749181	0.00161616458860511	15.473537367387	0.574392716699411	2.8193354675835	16.0632716240995	3.5931533156516	0.228553637072692	0.289280184937787	43.0415691664425	44.1319078271028	6.44539164178127	11.3416890261952	4.4463168388998	2.57710611263916	1.57812733333333	42.4223696725606	1.54199408552718	557.740450538688	176.783545543585	73.90068417238	37.4470038295788	0.000114830909108717	734.523996082272	113.774478197845	28.5475536934378	23.437639467189	31.718825431048	44.3664941454456	13.6793987267385	15.667350337386	10.9377945945152	14.9793289021841	19.3574438205681	12.4731362928501	24.1273228820588	0.889938081236069	1.22156975024486
332	SNM1	509.100135317997	81.2682561299053	0.000113484126197564	26.2971943653586	22.7892952083897	1.15459737347767	77.8497970230041	3.33558863328823	72.9864682002706	2910.34776725304	64.2746955345061	0.00182053939553451	15.2716774790257	0.580809278619756	2.88346079566982	15.7266691664411	3.52290592692828	0.231681323044655	0.281433341826793	42.0612411869081	43.3982261520055	6.22762438836265	10.8493776657645	4.27366933152909	2.57237056292287	1.58239405142084	43.2428005953992	1.52220327794317	564.431279620853	168.376777251185	73.8134963270142	36.1026393127962	9.17491029620853e-05	732.808056872038	112.323478293839	28.2097682606635	24.0299968578199	30.9234511637441	41.4892430760664	13.1487534146919	15.5341523671498	11.1173662274882	14.2447303838863	19.6396348741943	12.3932570876777	23.5158934763033	0.850587105797101	1.17638862559242
333	RIB3	510.65456329735	81.94865047105	0.00014649058986261	27.1799926270854	22.0930675780177	1.23227671933268	76.7006869479882	3.42001962708538	72.1383709519136	2834.57703631011	57.2041216879293	0.00168744037723258	15.85493709421	0.583038395387635	3.06048175269872	16.2988230176644	3.66288009322866	0.244319460176644	0.290735628074656	41.5173043313253	42.9929898720559	6.2101496202159	10.8130130932287	4.22437150736016	2.5924894838054	1.45322614131501	38.2968848773307	1.5196707047105	600.510869565217	195.851449275362	77.4168661956522	39.599006576087	0.000120989396431159	796.36231884058	119.466855561594	29.9565352916667	24.0155570434783	31.9808685833333	45.6669999996377	14.4455475181159	16.4344026622137	10.9798601847826	15.9529254362319	20.1768462112319	13.0300985887681	26.8537239909256	0.908888421374046	1.25248195289855
334	SEC20	492.720833333333	80.2625485694444	0.000156041764791667	26.0174575708333	22.2304178944444	1.17084343611111	74.1513888888889	3.42916666666667	75.5513888888889	2394.0375	52.8402777777778	0.00182565653930556	15.1454430902778	0.581367345833333	2.89973154444444	15.716342775	3.64180657638889	0.234913134430556	0.295753889916667	42.1689920803443	42.372938856338	6.32815825972222	11.0918218625	4.32154154027778	2.62970675350306	1.5671790875	33.6533839583333	1.59044057805556	590.19512195122	175.414634146341	76.5255067184035	37.6948086585366	0.000118306097361419	765.609756097561	116.674939889135	28.99812654102	24.5167951263858	32.6095122711752	42.9720289241685	13.6927998980044	15.7372068845266	10.851434616408	15.0918625594235	19.6809339086475	12.7135974345898	24.9016256385809	0.88744462147806	1.18443926829268
335	LCD1	503.819136522754	81.25712042007	0.000138441951365228	26.7533389848308	22.1959520245041	1.20538623687281	73.7502917152859	3.29638273045508	65.6977829638273	2424.23570595099	59.7759626604434	0.00175795405729288	15.6883457992999	0.586296220303384	3.26490782730455	16.1350832672112	3.88147739323221	0.26581881168028	0.313477779146199	44.6311939514184	44.5923087740566	5.91340721703617	10.2889957071179	4.0180195915986	2.60265003850642	1.41795353675613	39.3526522987164	1.53715955647608	582.463768115942	184.314699792961	76.0684739751553	38.537037826087	0.000117030137349896	766.778467908903	117.039449772257	29.1883504865424	24.0127134927536	34.4215087281573	46.3165953312629	14.11466373706	15.9752600811966	10.7856718695652	16.3364619086957	19.077248115942	12.6695042173913	24.5123533825364	0.89561728482906	1.22026912008282
336	SMT3	572.044609665428	86.3550994795539	0.000119047751127633	28.2860001164808	23.7892453866171	1.19167883643123	81.2874845105328	3.35687732342007	90.4882280049566	3491.06195786865	64.1610904584882	0.00209201304386617	16.1661208562577	0.571720903841388	2.854230866171	16.774718039653	3.71546905452292	0.218717217249071	0.282858862403965	43.8451230169014	45.5825638348866	7.01909059727385	12.3442357583643	4.69582343866171	2.68352469268897	1.82198846840149	42.5531594052045	1.54801893023544	630.722113502935	214.962818003914	78.9156490998043	41.0149657142857	0.000112093924559687	845.684931506849	122.383736771037	30.3300241076321	24.999693667319	32.7627039776908	44.7339148776908	14.9441597827789	16.9498881396761	11.4065926575342	16.5066856334638	20.6765648577299	13.2529711682975	26.4032309737255	0.890842265587044	1.21701087866928
337	YDR526C	598.09426987061	89.5762800554529	0.000138896173401109	30.3174306358595	23.4339875009242	1.30312675785582	85.0425138632163	3.48798521256932	89.1940850277264	3238.853974122	59.4362292051756	0.00154226052314233	17.2103046395564	0.56830478207024	2.9303794232902	17.6254517375231	3.54152756746765	0.220040015656192	0.260772614304267	43.3424854961905	43.9224541854717	6.72204717190388	11.8107953530499	4.66955436598891	2.55263014232902	1.58887305360444	39.9540775231054	1.51113499889094	628.703703703704	218.283224400871	80.0832524183007	42.4712483660131	0.000114546658104575	846.986928104575	125.003006732026	31.3978881786492	24.0428223769063	28.7796176701525	43.0628727568627	15.8536033507625	16.5835533378378	10.7976430108932	16.2621471404357	22.4601360740741	13.7304341198257	27.2165725054705	0.967289678828829	1.31540341176471
338	RBA50	501.554655870445	80.9574315080972	0.000143637530465587	26.5850287651822	22.1553490263158	1.20125217712551	73.413967611336	3.37550607287449	80.3208502024292	2878.06477732794	62.4696356275304	0.00216581111325911	15.4065253755061	0.579341531578947	2.92380592611336	16.0649778097166	3.7927242257085	0.237040602965587	0.305760010354251	42.9963492718295	43.1950727756371	6.68484618927125	11.7555147479757	4.37376257489879	2.71796852024291	1.69300619736842	39.4060002125506	1.6222734034413	573.271844660194	174.716504854369	75.2314878058252	37.3626960194175	0.000127428214951456	747.988349514563	115.056655067961	28.8259945203883	23.877007184466	34.9784535423301	46.3945183372816	13.5996380524272	15.8251715748988	10.8428674873786	15.781217718835	18.5514571333981	12.537820161165	24.4829529396887	0.878993669230769	1.21079615339806
339	YDR531W	482.827407886231	79.7174750937298	0.000159124704027149	26.4475620808015	21.4531171700065	1.2357541512605	70.9683257918552	3.44473173884939	73.0413703943116	3010.7032967033	67.5352294764059	0.00159756780130575	15.3342766890756	0.579413731221719	2.8040898073691	15.8035075565611	3.48782787976729	0.230134602779573	0.284940831364812	40.9755585395847	42.387665050099	6.18490041952165	10.831073460892	4.2585241195863	2.58132627537169	1.49550294893342	43.698919424693	1.57900907394958	546.429111531191	177.852551984877	73.4597564461248	37.926034536862	0.00014164856137051	724.281663516068	113.832891086957	28.556255278828	22.9267150255198	33.8077463981096	46.2825380965974	13.8748569196597	15.8654388848425	10.8368106039698	15.6946789844707	18.8219562099716	12.291339721172	23.7848624039735	0.899114117913386	1.25095710302457
340	WBP1	555.828767123288	85.2286398336595	0.000111193148375734	27.3903301692759	23.987892797456	1.1421254667319	86.7984344422701	3.42172211350294	99.9236790606654	4206.14872798434	75.6908023483366	0.0018004877721135	15.3434879951076	0.560395415264188	2.38904073189824	16.0226751594912	3.34091852641879	0.185311524168297	0.25901786165524	44.9248808523374	45.5307786373626	7.22807883072407	12.7925072240704	4.98788134540117	2.59103038356164	1.85533368297456	48.526757074364	1.62276766007828	616.078986587183	180.058122205663	77.195627123696	37.5102414456036	8.82264863636364e-05	796.137108792846	117.117612399404	29.2134454321908	25.5052269299553	27.3749599915052	35.020700445082	13.3636343040238	16.5013343026941	11.7281451788376	12.6579455995976	21.3940888757079	12.9453714456036	24.8205705207773	0.834270743581616	1.14646567660209
341	MCM3	491.020142180095	80.1176157938389	0.000148124576149289	26.4610381481043	21.7896005734597	1.21544516232227	70.3163507109005	3.47985781990521	86.1575829383886	2406.39691943128	46.3672985781991	0.00189479459561611	15.3029479537915	0.577493413151659	2.81965277014218	15.9623330509479	3.70869698222749	0.22898765492891	0.300819651836493	43.1206093665037	43.3665394176471	6.79506843009479	11.9777207511848	4.63948843957346	2.61735321208531	1.66662887322275	29.7242861729858	1.57538999135071	581.518072289157	188.767068273092	76.1136728514056	39.0944395983936	0.000118512612128514	770.285140562249	117.654764457831	29.0967771084337	23.9215460963855	31.8087354873494	44.1341786524096	14.4591978855422	15.7685049813278	10.6484358273092	15.813438231245	20.1558614309237	12.8672256787149	25.4816070227364	0.931369047717842	1.21911515060241
342	UTR5	520.637362637363	82.5938114774115	0.000128833082539683	27.2115921978022	22.5366071807082	1.20898708424908	79.9242979242979	3.39316239316239	77.8571428571429	2644.557997558	55.8717948717949	0.00196395948009768	15.7608518730159	0.578770044444444	2.88963666422466	16.2742986935287	3.62154887667888	0.226617162588523	0.285547468840049	40.4330580065081	42.0556112213135	6.55377556288156	11.449790019536	4.37057131623932	2.66332531013431	1.61859116849817	36.1665791575092	1.56466222319902	601.697940503433	182.089244851259	77.3930803203661	38.2378821510298	0.000110891120297483	783.787185354691	118.086881556064	29.6315880755149	24.426508375286	33.0148673867277	45.3239238488101	14.0233563020595	15.8949542874109	10.8787989061785	16.0724299837529	19.678076699016	12.9854444851259	24.5342068581236	0.898607639429929	1.21521501144165
343	PCM1	576.195564516129	86.4181481854839	0.00010334512875	28.0757329677419	24.0707550241935	1.16894761491935	85.2560483870968	3.3125	104.645161290323	3538.61693548387	59.9637096774194	0.00230417950685484	15.8759899697581	0.565855579435484	2.64151753024194	16.7896121169355	3.8878111875	0.19920861421371	0.290757143528226	44.8475608410148	45.0943591541922	7.58863177419355	13.4162308205645	4.97515623991935	2.76323219758065	2.19725918548387	38.0718147379032	1.6102184375	635.81724137931	188.444827586207	78.9141987931035	38.685651862069	9.34244508275862e-05	824.262068965517	120.034060862069	30.0630834241379	25.3214498172414	31.132970222069	42.3658763910345	14.0189660034483	16.6001414	11.4274883068966	15.149384457931	20.6681586885172	13.3537227068966	24.2666689896194	0.871655571272727	1.19305742758621
344	PMI40	533.990070921986	83.5303259007092	0.000125465020241135	27.2787021843972	23.0111119588652	1.1863336	75.1404255319149	3.37021276595745	90.2156028368794	2421.96879432624	45.3304964539007	0.00217712556851064	15.6851141531915	0.5746644	2.90856916028369	16.4182940836879	3.8695992141844	0.228359691971631	0.301082771676136	44.076782105102	43.9710806215714	7.14832011914894	12.5813131205674	4.70555442411348	2.72095726382979	1.80330882269504	28.3225409361702	1.61690655673759	609.762162162162	192.03963963964	77.9139627567568	39.2195233693694	0.000107230385963964	801.801801801802	119.582030792793	29.6643207153153	24.6778551459459	32.339223052973	44.2510858345946	14.2123710666667	16.3400577158879	10.8635208810811	15.7089673102703	20.0536993677477	13.0425108612613	24.2200368574007	0.886135482990654	1.20571510810811
345	SEC3	562.420470262794	85.679663637621	0.000120825699363762	28.1449591770401	23.5434556403873	1.19653379253112	78.9986168741355	3.38035961272476	88.2406639004149	2588.17980636238	48.9280774550484	0.00152911674315353	16.2671582876902	0.578041805947441	3.05909282295989	16.7734979806362	3.78398921576763	0.234186632987552	0.290473963374827	42.7556937177809	44.1458338842031	6.69353235131397	11.7886183360996	4.72849571922545	2.53370020055325	1.62176647717842	31.0849810926694	1.59207283098202	661.788990825688	197.544342507645	81.4642988990826	39.6466591437309	0.000102048771681957	859.333333333333	123.520105137615	30.9194331681957	25.7522762905199	31.8278448431193	43.2844740892966	14.3924513975535	16.5859664058442	11.1058864311927	15.6729008747401	21.1641292477064	13.6466341345566	24.812535470948	0.886714362337662	1.20333990214067
346	PRE1	535.076633165829	83.8755496231156	0.000137796570138191	27.8392832286432	22.611138669598	1.23255990954774	86.3165829145729	3.37311557788945	65.3856783919598	2039.51381909548	48.5603015075377	0.000889583432788945	15.9954627638191	0.575107511683417	3.06445850376884	16.3646814070352	3.53840200376884	0.245883666419598	0.281403303128141	47.8437621680715	46.9869627534439	5.4710549459799	9.62000282537688	4.13773239070352	2.35812742964824	1.20031959422111	32.1369919974874	1.51989338693467	631.082010582011	207.71164021164	79.8355889153439	41.0073456349206	0.000114914206216931	838.793650793651	123.286734814815	30.6276509021164	24.8034417142857	33.5435085743386	44.7638881769841	15.0087096560847	16.6080220626703	10.8576388121693	16.4481267556878	20.6412938097884	13.3934063359788	25.706724668254	0.908641841961853	1.23919898148148
347	PRP22	568.505238649593	85.8600157392317	0.000118999719662398	27.1182318754366	24.745865766007	1.09858876833527	93	3.39697322467986	96.6775320139697	4123.98370197905	74.9837019790454	0.00158892752630966	15.3742946915017	0.56732397217695	2.60985391268917	16.0048488009313	3.49035588358556	0.201906611350407	0.266706264086147	44.0153642517115	44.7430070276923	6.92494711175786	12.2415863154831	4.93712263096624	2.50362448311991	1.77355287776484	49.0708654016298	1.57369967834692	615.817330210773	155.241217798595	77.1283233957845	34.742360234192	0.000122027130796253	771.058548009368	114.303328384075	28.6209248407494	25.8798456932084	43.4971419	45.5265845786885	12.3693234777518	15.7918043316327	11.469559234192	15.3574228370023	16.0076948690867	12.5958999648712	24.774162076	0.819186343622449	1.10987246838408
348	PRO3	508.580703336339	81.5641855725879	0.000140733296871055	26.8252785680794	22.2722400550045	1.20517070423805	73.8990081154193	3.44454463480613	85.4643823264202	2922.84670874662	59.6871055004509	0.0019230638619477	15.42296625789	0.574768491884581	2.78254008476105	16.0471323444545	3.58972632100992	0.223551541848512	0.286452062173129	43.1906491251391	42.5207637494475	6.80328645446348	11.9976350784491	4.5897361091073	2.6515685915239	1.66159725247971	37.1655326239856	1.63513238917944	597.896084337349	191.674698795181	77.0042390060241	38.7638256325301	0.000122275643027108	789.57078313253	118.221578493976	29.5902484427711	24.1793259804217	33.2312750891566	45.5249301061747	14.1239379593373	16.248353080315	11.0216064909639	15.756356233991	19.6157252084789	12.8922322891566	24.2548801676737	0.887836583464567	1.22871527108434
349	GCD11	490.658181818182	80.3657439151515	0.000177225127078788	26.3607694545455	21.8882952921212	1.2070495030303	68.5212121212121	3.51878787878788	74.7818181818182	2551.25818181818	58.3915151515152	0.00162771449115152	15.3389068545455	0.581038314424242	2.98119655272727	15.8439721818182	3.61434337575758	0.243014960557576	0.294304728460606	42.5399462403965	41.9374876466258	6.23844732121212	10.9667470218182	4.33787055151515	2.56042961939394	1.43835473212121	36.0153393939394	1.64310770787879	579.767164179104	170.394029850746	76.3143125373134	37.4137608358209	0.000158926655552239	750.161194029851	116.157124298507	28.8520288656716	24.1404010179104	38.541719260597	48.8264452337313	13.555598961194	16.0037878096774	10.6241889104478	16.3948073749254	17.5498603525373	12.4946912895522	24.2578626497006	0.901256692258064	1.19862920597015
350	ARB1	511.911627906977	82.0124154186046	0.000152352389430233	27.1245504313953	22.1781249883721	1.22620211046512	70.7802325581395	3.46046511627907	85.6546511627907	2828.37209302326	59.5302325581395	0.00213025494023256	15.6401993848837	0.575801607906977	2.83856223488372	16.3329757348837	3.74430219069767	0.22573760672093	0.297603020267753	43.1286863862275	43.1192544490588	6.99447710232558	12.3095427732558	4.55621171744186	2.7496635872093	1.71574914418605	35.5962538953488	1.69117034127907	611.456211812627	178.635437881874	78.6834555397149	38.4146591038697	0.000120730180264766	790.091649694501	119.52498191446	29.8924188961303	24.5581770244399	34.5437740723014	47.0210716832179	14.0946860285132	15.654859508547	10.5332883808554	16.5464212758452	19.4449545531568	13.138625496945	24.8694906478615	0.925429416452991	1.22107157230143
351	KRE29	499.175655976676	80.9740393294461	0.000154435685080175	26.8159170568513	21.8484316749271	1.23006895043732	69.8921282798834	3.53644314868805	78.981778425656	2948.53644314869	63.2427113702624	0.00157842670255102	15.448632212828	0.575857200655977	2.77788388556851	15.9275844373178	3.47119988338192	0.225631150357143	0.27946353959854	41.8485622085347	42.9977503210526	6.44317391107872	11.2712826763848	4.41639937099125	2.59931126311953	1.51566617055394	40.6365965451895	1.58789790094752	569.638346727899	194.669345579793	75.0189831572905	39.9149347072331	0.000124809681148106	764.307692307692	117.363825028703	28.9897538633754	23.5514182238806	33.0269802396096	44.7854977663375	14.5605890493685	16.3727217731591	10.8807722732491	15.8534173681056	19.8317692408037	12.5458190378875	25.9919667270115	0.909572814489311	1.2372344293915
352	SAH1	509.362962962963	81.5772645349794	0.000131483018962963	26.9015746526749	22.2790923111111	1.20836931111111	78.4312757201646	3.41234567901235	78.8839506172839	2702.55473251029	55.8716049382716	0.00196282756016461	15.4441869679012	0.573818339670782	2.82427664032922	16.0152963382716	3.58994867572016	0.227152293004115	0.287338661325103	44.4181496420875	44.24957053575	6.58883620246914	11.5490444378601	4.42417083621399	2.66469807078189	1.62249619012346	36.7515572757202	1.54276048098765	564.413265306122	181.656887755102	74.3634211989796	38.0145408456633	0.000114961327627551	746.070153061224	114.821234094388	28.8288282959184	23.4901388609694	31.4063059221939	43.9166042548469	13.9112250561224	15.9227962661397	11.0105914591837	15.0476094343112	19.5627975876148	12.5132305994898	23.8587507040816	0.890447796706192	1.23034975765306
353	LSM4	567.954106280193	86.2345864009662	0.000124810539927536	28.3548312512077	23.6154894094203	1.20208179830918	81.7584541062802	3.30314009661836	83.6557971014493	2700.63888888889	53.7185990338164	0.00181699455181159	16.3131661835749	0.5755653	3.06626590700483	16.8618060990338	3.78888724154589	0.235976445555556	0.289477874444444	45.3927073107011	44.7572530710234	6.65284642874396	11.7292056847826	4.53233826086957	2.62488680676329	1.64343947826087	34.4924517149758	1.57740871642512	662.016901408451	213.966197183099	81.3792197464789	41.3907910704225	9.9566797915493e-05	875.983098591549	125.229729577465	31.0369431915493	25.7300384112676	29.3035575695775	41.2766908476056	15.0917552507042	17.0127618259587	11.2724696676056	15.628427077831	22.2359947676056	13.7469292873239	25.4614058591549	0.902319828023599	1.20835158591549
354	RSP5	510.965483234714	82.0386004142012	0.000156748337948718	27.1409340966469	22.1231894250493	1.22672660552268	67.2396449704142	3.5	89.525641025641	2638.88264299803	51.4487179487179	0.00223833590532544	15.6361011824458	0.575431482149901	2.85220294871795	16.4637546252465	3.90152672189349	0.227608294289941	0.309752632376726	43.4809350500501	42.8943782180279	7.19840783037475	12.6999271765286	4.60384853254438	2.83893563905325	1.9181909852071	31.3856506804734	1.65966011153846	609.983673469388	179.438775510204	78.2791233061224	37.8740588857143	0.000123856863897959	789.422448979592	118.587683857143	30.119979144898	24.3372697571429	35.8137411842857	49.6567943530612	13.8478203469388	15.9032180747863	10.9886195591837	17.0083060375306	18.6298510187755	13.0236458816327	25.7329278609407	0.893918947435897	1.23996668367347
355	NSA2	508.158595641647	81.8270494188862	0.000155307966949153	26.9226582336562	22.2306634661017	1.21196523849879	76.7324455205811	3.5	83.0157384987893	2746.52421307506	56.5641646489104	0.00184044531489104	15.5442542421307	0.57714423535109	2.86375147215496	16.0866933292978	3.58939298305085	0.231096109527845	0.288419289163636	42.5768447624535	43.1013886125	6.73763361016949	11.8558593583535	4.52678606779661	2.6566069503632	1.59723355811138	35.5057014285714	1.61538663438257	591.807116104869	175.310861423221	77.0293680898876	37.7829289138577	0.000139812667958802	767.11797752809	117.246678052434	29.5453740280899	24.1087711048689	33.8846906756554	46.2798904408052	13.7649104644195	15.8629512246521	10.9126702715356	15.8921284703371	19.1032297464232	12.8413890224719	25.1045671685393	0.9064602455666	1.22793476404494
356	GLC7	432.922222222222	75.6188100333333	0.000239214638211111	24.8339718344444	20.4194607655556	1.21767231777778	68.5066666666667	3.45333333333333	54.81	2336.30444444444	68.8233333333333	0.00130324103988889	14.3265274177778	0.576581357888889	2.67399172222222	14.66872125	3.13839248111111	0.232574225133333	0.2719538892	43.2839543994279	43.7345690580091	5.20063936777778	8.99670049333333	3.75829029333333	2.42138269	1.18405517333333	44.2268994555556	1.56412212933333	500.818181818182	174.623376623377	69.8815720779221	37.4531972727273	0.000179673407402597	675.441558441558	109.783949301948	26.9200812857143	22.297503913961	31.7482857883117	44.8179280621753	13.5797742353896	15.8620229631491	10.709507737013	14.3616980321591	18.5440917680195	11.6243386558442	21.8763492474026	0.874335536348409	1.21066800649351
357	SCC4	525.21045392022	83.4192806602476	0.000168805491196699	27.4889900962861	22.5730407028886	1.2184767221458	78.1334250343879	3.44154057771664	73.6836313617607	2366.79917469051	55.5337001375516	0.00190479081031637	15.9130464511692	0.578935070839065	2.97808643741403	16.4175950618982	3.61814986244842	0.23613614130674	0.285393057592847	42.9247936694051	42.8748402482419	6.4022621650619	11.1678676409904	4.29312201513067	2.64972290096286	1.52164463823934	33.8267266162311	1.65938493535076	615.52016985138	186.276008492569	78.3642163694268	38.8892419532909	0.000117841960721868	801.796178343949	119.723076135881	30.1123283014862	24.5863778428875	34.8073595496815	46.7681051382166	14.2190860785563	16.0895881747788	11.0534329384289	16.8117262138004	19.3444555399788	13.0388705116773	25.3015523121019	0.910881075221239	1.22800814437367
358	BUR6	454.910373443983	77.3529196016597	0.000190566110315353	25.6594787784232	20.7347120688797	1.23921668713693	64.4232365145228	3.80829875518672	85.1377593360996	3141.92365145228	60.2597510373444	0.00155328911195021	14.7684964962656	0.575354874688797	2.65161569709544	15.3820034107884	3.50147705892116	0.225067137983402	0.296605118622407	42.1445508115979	43.4576071753367	6.55610494937759	11.62446213361	4.65282948962656	2.54014595020747	1.52923712780083	39.4147841410788	1.56548536979253	550.446244477172	199.815905743741	74.3081471134021	40.465379263623	0.000154106185537555	750.262150220913	117.218851958763	28.5663677349043	23.0549262253314	33.4148059805596	47.3318219359352	14.8070624079529	16.2507147507507	10.6054981472754	16.5635249659794	19.3971185260383	12.4922723460972	24.5949126200295	0.923495438888889	1.24488847717231
359	SPB4	487.085620197585	79.7255699341383	0.000137167989593853	26.1746241383096	21.8489712381998	1.19962047091109	78.4906695938529	3.3238199780461	70.9582875960483	2464.93962678375	56.9088913282108	0.00179872193361142	15.2593482777168	0.582558592645445	2.96691200878156	15.7623984939627	3.66650676728869	0.24180962960483	0.298329954648352	42.0569930534231	43.5816580254162	6.16069745334797	10.7789237453348	4.22368053677278	2.59415464873765	1.50512673435785	36.9815481339188	1.56303786355653	566.278084714549	172.302025782689	74.3382882504604	36.6621732412523	0.000105926129815838	738.580110497238	113.423828766114	28.6143566666667	23.712235106814	32.0383870018416	43.643378114733	13.4867520257827	15.5199462386364	10.9474662707182	14.929018139779	19.4272467646409	12.5495047200737	23.217421902214	0.879553962121212	1.21082405893186
360	SEC4	563.420242024202	86.2786346754675	0.000139814505874587	28.7772874037404	23.0538877007701	1.24977572827283	71.952695269527	3.44444444444444	89.4884488448845	2707.84598459846	51.995599559956	0.0020603393339934	16.5769940484048	0.575612510231023	2.99428622882288	17.2065969306931	3.86624032563256	0.226383673740374	0.294597174279428	42.0358537020112	44.0643235405163	7.09996588888889	12.4772094180418	4.65161320462046	2.72150693949395	1.77385725412541	32.4715460286029	1.62550493124312	650.909492273731	186.576158940397	81.4648194922737	39.0842646357616	0.000114068137924945	837.485651214128	122.989814657837	31.3466505077263	24.9763400860927	33.631483590287	47.2931387913907	14.4321494988962	15.8479787847222	10.8548183686534	17.175636490287	20.1389590734437	13.7168970485651	25.4366418763797	0.931450756944444	1.25898864679912
361	SMC1	495.38038277512	80.6204268062201	0.000152067704222488	26.5505030849282	21.9133656244019	1.21348066507177	65.2153110047847	3.60885167464115	90.805023923445	2659.43540669856	50.3959330143541	0.00191932267320574	15.2808086351675	0.575369380143541	2.77726343181818	15.9511981578947	3.72437123205742	0.225545392356459	0.302181493552632	41.5694171976687	43.372526571584	7.03875498444976	12.4350461375598	4.76097354784689	2.66928270813397	1.72140144497608	31.136861638756	1.63929506961722	586.418604651163	179.678646934461	76.6107139323467	38.0938780972516	0.000123769970803383	766.097251585624	117.131941479915	29.2525751966173	24.0407751120507	34.4786160469345	47.101522563425	14.0245304038055	15.6606284469027	10.7319703044397	16.2972193487738	18.9021483145877	12.8584304862579	24.2248860820296	0.916821753982301	1.22049561522199
362	CDC4	501.917879417879	81.2175355093555	0.000166684271340956	26.7696100945946	21.9367431829522	1.22130221101871	66.1465696465696	3.65592515592516	92.8960498960499	2546.68191268191	47.2525987525988	0.00178071396850312	15.4486982567568	0.57728655977131	2.7766208991684	16.1821818523909	3.71241695322245	0.223951443627859	0.299763689074844	42.1241672595699	42.1676912772298	7.0311378970894	12.4556691891892	4.80415722557173	2.62738715800416	1.69056702286902	29.0244587318087	1.64778714906445	593.956822107081	186.086355785838	77.2841163903282	39.0967500345423	0.000136208544162349	780.043177892919	118.836572780656	29.5875359723661	24.1407089689119	33.8126698943005	46.6653731037997	14.1931008894646	16.1499016028623	10.8128076442142	16.3431704517098	19.5024409989465	12.9115281139896	24.1801277184801	0.897448371556351	1.22961902072539
363	GNA1	529.245098039216	83.4162793014706	0.000144054190625	27.534266122549	22.6269545539216	1.21774324754902	78.3872549019608	3.33088235294118	82.4460784313726	2622.78431372549	54.4767156862745	0.00188888280061275	15.8904488480392	0.57667319129902	2.919587625	16.4428796446078	3.6938326127451	0.229233876703431	0.288461198235294	42.7500216432873	44.1960491136986	6.71619621446078	11.7931555281863	4.49593175490196	2.65933233823529	1.61889477696078	34.1184204289216	1.62076655612745	612.29009009009	187.704504504505	78.154733027027	38.7046852792793	0.000108963210684685	799.994594594595	119.29602163964	30.0488017297297	24.5155753423423	33.5407025	46.3120137646847	14.176356972973	16.0364919720149	11.0084067873874	16.3980396024685	19.3640593704505	13.0391983279279	24.2745408666667	0.900689630037313	1.22870115315315
364	FRS2	548.825641025641	85.2019750128205	0.000148498919589744	28.5881195551282	22.5852179615385	1.26773657820513	73.2769230769231	3.42435897435897	89.4769230769231	2611.81794871795	50.8128205128205	0.00208330724807692	16.540399525641	0.578294013974359	2.99710577051282	17.1931855128205	3.87950790641026	0.230307365012821	0.297034195758355	41.4290536667104	42.5662052403922	7.08920902948718	12.5289042615385	4.65024929230769	2.72814872564103	1.73813781410256	30.9895484102564	1.65808186692308	653.519181585678	194.217391304348	81.8334042199488	39.8158310716113	0.000109858165549872	847.736572890026	124.072982838875	31.6818219820972	24.8403228081841	33.4618660710997	49.1388738048593	14.6904295575448	16.250007798913	10.8507371662404	17.4810212273657	20.1265589757033	13.6978508925831	24.6444004769231	0.937505970380435	1.28006745268542
365	EPL1	537.499195710456	83.521514075067	9.6044183458445e-05	26.8929387544236	23.5910848348525	1.14101193297587	103.500268096515	3.43324396782842	84.8718498659517	3892.7764075067	79.3823056300268	0.00143656885254692	15.2366989962466	0.567021229597855	2.60007381930295	15.7579500729223	3.35963777747989	0.20617837708311	0.264930229511803	45.2076892904444	46.1593453856674	6.48354260214477	11.4005650965147	4.62494520375335	2.48945009329759	1.63801412761394	51.762655844504	1.58354517093834	588.321248741188	190.534743202417	75.2031240886203	38.9114666868077	8.54518790533736e-05	778.855991943605	116.550912255791	28.6804546858006	24.7643017693857	28.5168537110775	36.0775766103927	13.9266179486405	16.7292931530507	11.6217183182276	13.366563904431	21.1701735057402	12.7007328489426	27.4288602969697	0.851985844064116	1.15991155991944
366	TUB2	548.748484848485	84.9402769848485	0.000139495304742424	27.8298404227273	23.2831710575758	1.19773466818182	79.8015151515151	3.36969696969697	83.5121212121212	2839.82272727273	58.530303030303	0.00212907455848485	16.3255498621212	0.586286249090909	3.12620502121212	17.0306638106061	3.97607771666667	0.237521880893939	0.300509424719272	37.0363956995385	37.7345604325191	6.85793993333333	12.0253998106061	4.54766366818182	2.69980219545455	1.7457415530303	36.1948219393939	1.64290385787879	614.247035573123	204.816205533597	78.3722337351779	40.9761256719368	0.000118307251166008	819.063241106719	121.79122416996	29.7978494011858	24.8193850335968	30.0233064531621	42.1361224531621	14.9738277588933	16.743833390593	10.8454614940711	15.6425757290711	21.4471511231225	13.1939998596838	25.6828886343874	0.9170976799591	1.20352506916996
367	YPI1	483.8949478749	79.4519491018444	0.000146557744514836	26.3402705918204	21.5372662670409	1.22446536567763	65.2165196471532	3.47393744987971	74.0689655172414	2846.36086607859	64.5284683239775	0.00170313106832398	15.3132219406576	0.580794686046512	2.91656694065758	15.7777321571772	3.58749980272654	0.239217381627907	0.291463138191318	41.9430870030303	43.4872233351882	6.20703976022454	10.8902023095429	4.2806212117081	2.58369085645549	1.50593233360064	42.1993965998396	1.55711611852446	544.853448275862	176.152298850575	73.2508716666667	37.5896908477011	0.000123972750847701	721.005747126437	113.261322471264	28.3007943347701	23.0050641810345	33.1940045056034	45.9170047112069	13.7441562456897	15.4472734794118	10.612697670977	15.5110591828879	18.8449767126437	12.305374954023	23.4224208633094	0.902961399411765	1.23378446982759
368	SAD1	734.091317365269	100.205740838323	0.000154049716497006	34.7544814026946	25.1095933458084	1.38719783383234	92.8562874251497	3.63023952095808	89.9880239520958	4641.29491017964	79.9131736526946	0.00100228164311377	20.0995328443114	0.57776735988024	3.66573441467066	20.3863552694611	4.09326156886228	0.242128927829341	0.271470989640719	41.5812728531014	42.9636245134146	6.5990861511976	11.6822200883234	4.82707895958084	2.43224146107784	1.37276687874251	53.5740916017964	1.50424808562874	824.645403377111	223.93808630394	94.4464212382739	45.1191590994371	0.000168646694540338	1048.58348968105	141.993782739212	36.9854566923077	27.066966054409	36.8328446358349	51.3639511457786	16.2736294709193	18.3141528148936	11.8104215816135	20.0673064540338	21.1427438531895	15.3791532514071	30.711287731203	0.981203215106383	1.37444946716698
369	ECO1	511.748577929465	81.5211333902161	0.000125788102411832	26.5437202150171	22.6243278930603	1.1743877519909	73.6814562002275	3.42434584755404	85.1877133105802	3135.11262798635	63.0455062571104	0.00189374715517634	15.2797651717861	0.575360943458476	2.72026139704209	15.9567286131968	3.63469312741752	0.217697289840728	0.288998611731207	42.2681863504142	43.172087456763	6.77101639249147	11.8928200978385	4.56745663936291	2.65560784414107	1.74501923435722	40.9168677246871	1.58412667428896	583.00731261426	181.414990859232	75.3365349177331	38.0477430164534	9.78264876965265e-05	764.422303473492	115.828781334552	28.6756016892139	24.3506843235832	31.4981121303473	41.395326893053	13.8276700036563	15.8881432424242	10.9283469360146	14.5520170096892	20.2312193915905	12.6637408062157	25.2190325459559	0.88911926344697	1.18034139305302
370	CDC14	532.662824207493	83.6085861152738	0.000117642213538905	27.4567024743516	22.9710438582133	1.19659427319885	103.41613832853	3.40691642651297	70.2420749279539	3676.50489913545	84.0985590778098	0.00115482276881844	15.9469445435158	0.580807669221902	2.97149319884726	16.2834279971182	3.46175083919308	0.233323445757925	0.270573639469741	40.4649780027075	42.0489805963743	5.83421702420749	10.1523483043228	4.25288847204611	2.41072413371758	1.3470075221902	56.2301768472622	1.52889738397695	570.267509727626	186.920233463035	74.1172251653696	38.5446348832685	9.28254275097276e-05	757.187743190661	115.106293161479	28.8034038978599	23.937312942607	29.41091447607	40.2196057678016	13.7794061789883	16.6888261648352	11.5746679698444	13.8874155313521	20.328571151751	12.5186433161479	22.9168793294347	0.842890072427572	1.20587619747082
371	PTR3	544.948339483395	84.3686444557196	0.000109553143809963	27.4049153920664	23.477213498155	1.16795470387454	101.035055350554	3.44557195571956	80.4464944649446	3983.2389298893	83.1918819188192	0.00128304961946494	15.5919039575646	0.56917697297048	2.65697900922509	16.0794048745387	3.35147871494465	0.208094709843173	0.261926328468635	42.9063171158896	43.5932608460748	6.28870528782288	11.0469515295203	4.54320626660517	2.451641900369	1.58325574446494	54.7238121494465	1.55887992075646	579.039001560062	186.283931357254	74.3105621840874	38.2474071606864	9.05983557098284e-05	765.322932917317	114.986398985959	28.627370326053	24.4402341794072	26.1462631368175	34.5993419666771	13.6584781466459	16.7149744253612	11.8355917909516	12.316922401092	21.3645328352574	12.5996610842434	24.3010121575663	0.829880688764045	1.17314687207488
372	RSC8	537.937915742794	83.9913477716186	0.000130168486141907	27.9305989356984	22.6768624223947	1.2327227405765	72.5011086474501	3.36252771618625	81.2250554323725	2560.4667405765	53.2993348115299	0.00208339314922395	16.1922114855876	0.579444040798226	3.04743231485588	16.7684448115299	3.83958827605321	0.237352038325942	0.297105090487805	42.6282057853107	43.3283259195313	6.76460057982262	11.8821334911308	4.44977923059867	2.71153686031042	1.67412254767184	33.1807175277162	1.61846217305987	631.396860986547	200.412556053812	79.7309205829596	40.3186937668161	0.000113748974753363	831.809417040359	122.484259820628	30.5789442130045	24.8004475784753	34.0943086618834	47.7919272860987	14.6856238901345	16.5756604305882	11.0105280044843	17.0623615745516	19.9348579300448	13.3818538139013	24.7580603534831	0.909746128941176	1.2366337735426
373	PRE4	492.386111111111	80.3858664166667	0.000160224249152778	26.4095090208333	21.8893173194444	1.20800302638889	69.0819444444444	3.46388888888889	78.0666666666667	2311.42638888889	50.9138888888889	0.00186685821	15.3577351111111	0.581112688888889	2.94465032361111	15.9164741805556	3.73720848611111	0.238717419347222	0.303735443791667	41.9800634101429	43.3303486029453	6.49612822222222	11.3688471430556	4.40182020555556	2.6379300625	1.57499187916667	31.3545766111111	1.6426971875	584.576388888889	179.456018518519	76.9056081481481	38.5378624537037	0.000129387677800926	764.032407407407	117.881654560185	29.1611619537037	24.0809556018519	32.7222042655093	45.2923151914352	14.0357719050926	15.7923281594203	10.3686053703704	15.6797834717593	19.7628018516204	12.9190176180556	24.9591731875	0.923197756280193	1.21295221990741
374	RPN12	550.532558139535	85.1239183372093	0.000137645439197674	28.371560705814	22.8224313906977	1.24483609767442	74.0093023255814	3.38953488372093	96.646511627907	2890.13720930233	52.9046511627907	0.00231387188360465	16.3095282209302	0.574213633372093	2.8806027872093	17.1719581023256	3.95255167790698	0.221600909383721	0.302172262523256	41.8941373629321	41.3952919772834	7.50591915465116	13.3452737593023	4.7548513372093	2.9019416872093	2.15318061511628	31.5278082209302	1.68602230848837	661.372641509434	191.660377358491	82.2275439150943	39.2471006603774	0.000120916670849057	853.033018867925	123.929889056604	31.7125504858491	25.1969784646226	37.0578045033019	52.254372517217	14.3692163466981	16.2047059702233	11.0381954787736	18.3012869330189	18.7133304429245	13.63658775	26.0657101226415	0.910248112903226	1.26387630188679
375	ERG26	534.955686853767	83.9659488330872	0.000151576961462334	27.4981484194978	22.936320633678	1.20044685819793	80.5553914327917	3.58493353028065	86.2289512555391	3727.71491875923	71.1314623338257	0.00188201632644018	15.8045910265879	0.574103169276219	2.89255545199409	16.3768796011817	3.64333870605613	0.227304048345643	0.284374024800591	43.7456786618902	43.4610179202096	6.83859115509601	12.0502522481536	4.58503231019202	2.68217168833087	1.72156185524372	45.4494597488922	1.60795525967504	599.218	187.812	76.93214432	38.90133128	0.00011663198432	787.03	118.26757092	29.415424576	24.509057382	30.3559429982	41.44402451588	14.204365148	16.2064153809524	11.151888784	14.77471455418	20.7554893145	12.904893608	24.7411869256	0.898132675983437	1.20317209
376	PMA1	591.322802986789	87.9252363239518	9.50207085468122e-05	28.6744218713383	24.3948086720276	1.1769492797243	94.7972429638139	3.42504307869041	99.0292935094773	3998.47099368179	72.2601952900632	0.00132150591309592	16.2290007926479	0.565747711717404	2.55912790005744	16.814935066054	3.37007445376221	0.189919041177484	0.250069330804136	40.255205652669	41.7317242442105	6.9888206743251	12.3707848575531	4.98738721883975	2.49103304882252	1.70561509707065	46.2239216542217	1.60786097489948	622.929064039409	209.167487684729	78.0978992118227	41.0501766403941	9.6404138729064e-05	832.096551724138	121.582694275862	30.0060405566502	25.0230088039409	28.3304150337931	39.049938618197	14.7304483261084	17.2599792362525	11.6432762167488	14.6038945315074	21.8383464046305	13.1733239605911	26.1269740594675	0.867101436761711	1.20336298916256
377	SCL1	544.499551569507	84.7795615067265	0.000132154552170404	28.1590606511211	22.7679291641256	1.23826959013453	93.5506726457399	3.63139013452915	80.0789237668161	3141.40986547085	63.3363228699552	0.00110716608663677	16.2655094852018	0.577378391569507	3.01891542242152	16.7141456053812	3.64612099372197	0.23508970773991	0.282995105748879	43.751144292562	43.928453487865	6.19087981434978	10.8795359479821	4.55247499641256	2.41812741434978	1.44793793183857	41.7024548878924	1.55006892600897	605.717065868263	217.067365269461	78.0512914670659	42.6733500479042	0.000119047196137725	822.784431137725	123.151876586826	30.169764011976	24.1358294161677	30.0126761784431	40.5029374031437	15.4513559446108	17.1441099623234	10.9566387934132	15.3413535498054	21.7736836634731	13.2957606212575	27.0136224208084	0.933078699058085	1.25342475449102
378	JAC1	669.62156448203	95.1026646934461	0.000167678704238901	32.4040082526427	24.5178903160677	1.32391241754757	97.9830866807611	3.51162790697674	84.4090909090909	4686.28858350951	84.8329809725159	0.000745549467336152	19.2080844429175	0.592562870824524	3.91947242389006	19.4277703414376	4.28533770401691	0.270495489418605	0.296969976910053	39.3933856563773	41.1229054343315	6.19915111522199	11.0007802885835	4.74577219133192	2.34610718181818	1.319489705074	57.3879421987315	1.48981770095137	779.45602165088	216.55751014885	91.3747489445196	44.240282744249	0.000183319952016238	996.013531799729	138.053347320704	35.5497482760487	26.5026093288227	36.5171027829499	52.8945710487145	16.0038983098782	17.8379349802731	11.5224180500677	19.8545172129905	20.5550053739242	14.9146839120433	27.4739604273342	0.988172194673748	1.34662675913396
379	STT3	518.655748663102	82.3659176737968	0.000122952967132353	26.7799403796791	22.8194156557487	1.17368127205882	87.6457219251337	3.62566844919786	78.4478609625668	3956.9986631016	82.192513368984	0.00119024289625668	15.4792766082888	0.577588094117647	2.77506838502674	15.9414175708556	3.41907663368984	0.21734331986631	0.267761938287625	40.2580277412819	41.7399070647059	6.16297360695187	10.816400486631	4.50225290374332	2.42026689839572	1.42080257553476	54.3639233890374	1.53695328181818	583.63211125158	165.455120101138	75.208919608091	35.9547778508217	9.81897563211125e-05	749.087231352718	113.587336713021	28.8418562945638	24.4193897914033	28.5575316290771	38.020830002402	12.9142585183312	15.8388242257218	11.3864500480405	13.083024005335	20.3341193720607	12.7296725183312	22.9155972295165	0.836873288713911	1.18297592793932
380	HEM2	509.010327022375	81.6716549741824	0.000143539977986231	27.0071550877797	22.1082316299484	1.2223496919105	70.1135972461274	3.53184165232358	84.1101549053356	2389.80722891566	46.8037865748709	0.00192918524354561	15.6534135800344	0.57921911686747	2.92334836144578	16.3222203958692	3.80298863166954	0.232880466316695	0.303712386041308	42.0134311141593	41.8261946917976	6.7731705524957	11.9294895043029	4.57228252495697	2.64358826506024	1.7391538605852	29.8901012392427	1.58543721531842	599.566210045662	190.853881278539	77.5059858447489	39.1097312328767	0.00011115823152968	790.420091324201	119.074377671233	29.8716195045662	24.1535566621005	32.635308706621	46.0865654152968	14.2490163789954	16.1404772264151	10.7386176392694	16.1741667986301	19.9224519118721	13.1591375707763	24.3927515913242	0.894250793867924	1.23979876027397
381	YGL047W	551.808804204993	84.9684006636005	0.000113802721268068	27.6580749204993	23.5704697030223	1.17412053285151	90.6452036793692	3.61103810775296	83.5210249671485	3464.85216819974	69.8298291721419	0.00134000882155059	16.0055934296978	0.578939849408673	2.95170635939553	16.5859027003942	3.71039284362681	0.225961875939553	0.283965189842313	41.2082831918683	41.6371994085619	6.39355369645204	11.2413224218134	4.58841949145861	2.47626058541393	1.55192663666229	45.6496163337714	1.55656241208936	599.564841498559	187.155619596542	76.4914537608069	38.5607522478386	9.96081459942363e-05	786.720461095101	117.485518429395	29.1730217910663	24.7108334481268	29.727549357781	39.483880737464	13.9176323011527	16.5962273890578	11.332724332853	14.1298728244669	20.8715024647983	12.9992429899135	24.0050320663781	0.873560613617021	1.18328844524496
382	RPT6	514.67912371134	82.3211904896907	0.000159936261585052	27.5427980837629	21.9143453402062	1.25891053865979	70.6688144329897	3.51932989690722	89.5077319587629	2707.26804123711	51.3041237113402	0.00228121723028351	15.954532306701	0.578819967654639	2.89965400902062	16.6487598930412	3.90944109664948	0.229139363659794	0.311493671984536	41.800220068883	43.7638009635294	7.14212485309278	12.6636512100515	4.67507591623711	2.78343899613402	1.92095556829897	31.855487306701	1.6250907	611.89400921659	184.493087557604	78.7470663133641	38.9316458064516	0.000121648066059908	796.387096774194	120.124980414747	30.4892953271889	24.1310637580645	35.1851219771889	49.5076816804147	14.1710095898618	15.8472979520384	10.7523521013825	17.0112340197926	18.8331197147465	13.1175686843318	26.8276276981567	0.922004449880096	1.26885425345622
383	DUO1	482.303630363036	79.4412729262926	0.000153267246325633	26.1639788679868	21.6455365753575	1.21282221232123	71.006600660066	3.48184818481848	73.8954895489549	2795.7304730473	60.3509350935093	0.00170701891529153	15.2907428173817	0.58388036039604	2.95441570847085	15.7738323289329	3.61599980748075	0.243441225467547	0.294869465931643	40.9136519776644	42.011118985906	6.23478521562156	10.894381709571	4.30443528382838	2.57961112321232	1.51652657645765	40.6815915951595	1.53506242849285	566.793834296725	178.487475915222	74.9489077071291	37.9158661849711	0.000119659341194605	745.281310211946	115.305325028902	28.5634084142582	23.7183103969171	33.0608644481696	44.9302718025048	13.9639055009634	15.5222808658777	10.5366713121387	15.4508000121387	19.3527370510597	12.569071504817	25.1540498535645	0.90919499408284	1.20994075722543
384	MNP1	511.915032679739	81.9850641339869	0.000157225222565359	27.0591240163399	22.1849503578431	1.22134296078431	66.9003267973856	3.50490196078431	86.7107843137255	2360.77614379085	46.6160130718954	0.00185082916486928	15.7183641094771	0.58070261503268	2.96790095915033	16.353879503268	3.82405860947712	0.237670365114379	0.305257504893617	42.4196812024876	42.7767544038143	6.8118467369281	12.0017828088235	4.6521726503268	2.63129397222222	1.75642292320261	28.6376321405229	1.63853446437908	591.670103092784	186.930412371134	77.3686191237113	39.2580855154639	0.000136163309149485	778.600515463918	119.085755257732	29.6747798273196	23.9616943041237	32.2603622175258	45.8850209801546	14.2572791520619	16.1753378882834	10.6703018015464	16.046040385567	19.9053799613402	12.9589189381443	23.5440305839793	0.916033749046322	1.24241831701031
385	YGL069C	548.054916985951	84.3513315453384	0.00010315753642401	27.1505633103448	23.8333874329502	1.1412810587484	100.560664112388	3.38569604086845	65.6641123882503	2829.20817369093	66.4342273307791	0.000760362821072797	15.7485998263091	0.580323859259259	3.06562037292465	16.0107196794381	3.4182864201788	0.23869483403576	0.263747589808429	43.8529085886571	45.0630469667539	5.44055295146871	9.50667122733078	4.1654873256705	2.30666994252874	1.19629472669221	44.8394843678161	1.49312685798212	622.951742627346	221.219839142091	77.9515866487936	42.2069518766756	8.60456557640751e-05	844.171581769437	122.568309865952	29.1299083190349	25.7282834155496	25.1365968276139	32.2199147627346	15.094748541555	17.7419890685714	11.3544785308311	12.4933582969437	23.5968682533512	13.248973458445	27.1533417583333	0.879797594571429	1.13503606434316
386	YGL074C	578.02125	86.9412433	0.000101694404325	28.275146915	24.17028350125	1.17057614	100.535	3.445	86.61875	4046.4325	80.18875	0.001413500599875	16.180509125	0.572450086875	2.74417420625	16.6588731125	3.4411315175	0.206443543075	0.258434047475	40.3354520963636	42.2868535685824	6.587139155	11.57489932125	4.632040605	2.52013026625	1.604280775	52.242940225	1.574578004375	615.019396551724	192.418103448276	77.1038564655172	39.125491012931	8.90844724137931e-05	807.4375	118.658736767241	29.6322088426724	25.0241527543103	28.1601009267241	37.0934836105603	14.0986018038793	16.8749289047619	11.836897362069	13.5074871315302	21.49862719375	13.0768887586207	25.8916884477322	0.863669574829932	1.18591733836207
387	NBP35	549.686559139785	84.9575349462366	0.000114154987596774	27.9642755139785	23.2577315494624	1.20365752580645	101.30376344086	3.5241935483871	72.7161290322581	3446.06989247312	77.4489247311828	0.000962381173204301	16.196693172043	0.57913245344086	3.05565444784946	16.5986965107527	3.56695430645161	0.237786439225806	0.276874168467742	43.1683048923794	43.5961070546499	5.8328915844086	10.1836032704301	4.36745409139785	2.35757074301075	1.31357805483871	50.6937161451613	1.54802955784946	593.223094170404	206.106502242152	76.3232974887892	41.209305190583	9.56666524439462e-05	799.329596412556	119.949602432735	29.43216192713	24.2359517275785	29.0121215845291	40.0581586390135	14.9775564876682	16.8599768034682	11.2457915852018	14.8160678887892	21.6960599414686	13.1125507096413	25.2028084421171	0.908766237572254	1.21725587668161
388	NUP145	725.979751796212	98.8298220574788	0.000108389618145003	33.6642014297845	25.6979354493795	1.31355990006532	107.033311561071	3.5199216198563	88.8295231874592	4756.73154800784	81.2743305029393	0.000661041653167864	19.7045178856956	0.586065840822992	4.00165587132593	19.9363503951666	4.31192904702809	0.272463426623122	0.293189438908497	44.7173335532322	44.6712270223026	6.2984926178968	11.1690590346179	4.94009764467668	2.28480828282169	1.30939245787067	54.7586203396473	1.49740255303723	812.744413407821	235.892458100559	92.5238312011173	44.419681103352	0.000109828873784916	1048.63687150838	139.395907849162	35.6060288463687	27.6778904036313	31.6754474853352	45.8162002147346	16.4301557039106	17.8170062126984	11.537661047486	18.6339529231285	23.3614303494413	15.6928125265363	29.8145595338936	0.993241348730159	1.29042704888268
389	SRM1	462.601990049751	78.2674394029851	0.000170048526965174	26.1184130124378	20.7786043034826	1.2587363159204	53.4800995024876	3.71890547263682	69.4776119402985	2210.36567164179	49.771144278607	0.0010452961858209	15.1680193955224	0.581883512935323	2.81642200746269	15.3584699776119	3.07043939552239	0.244957755447761	0.261364409625	40.3707375554987	40.7120803944444	5.71551789552239	9.94336256965174	4.20164718656716	2.40006437562189	1.10087450746269	33.120592238806	1.51405858258706	516.473557692308	216.552884615385	71.7243580288462	42.4931017548077	0.000161797693918269	733.026442307692	116.697389831731	27.8694982932692	22.1218436057692	32.4405068774038	45.6253312028846	15.6387994014423	16.6927874452555	10.658711	16.2664720425481	19.9692168087019	12.2079871634615	25.1833376091346	0.951274305109489	1.26378332932692
390	CDC20	536.145764576458	83.7869422607261	0.000107799225093509	27.3512317535754	23.217243240374	1.17868291969197	99.4697469746975	3.47029702970297	68.7508250825083	3817.27942794279	87.1276127612761	0.000853736294334433	15.8055811287129	0.577960614576458	2.87036923542354	16.1330812623762	3.31540563641364	0.224200346078108	0.258111501606161	41.1526161359076	41.4215934873326	5.59570642959296	9.78544109955996	4.27431846149615	2.30566894994499	1.20125976842684	57.684491039604	1.52626432469747	576.116722783389	190.416386083053	74.7827784287318	39.2854566487093	9.83624007295174e-05	766.533108866442	116.495465151515	28.845497016835	24.0950307890011	27.9448661995511	38.36303283367	14.19155571156	16.609887182659	11.3801642615039	13.8758566303928	21.220130716835	12.7942608574635	24.3429394853933	0.870858287052023	1.19853807182941
391	RPS2	776.682124789207	103.897144536256	0.000128719262655987	36.3741244443508	25.5633758263069	1.4277657613828	94.6661045531197	3.91483979763912	84.3516020236088	4637.01011804385	84.0118043844857	0.000617111376897133	20.8670182209106	0.574660165935919	3.75895078836425	20.9718304131535	3.93763124451939	0.250047253195615	0.25905066527519	44.6042302978614	44.6005621341567	6.08527319224283	10.7450636644182	4.76379080944351	2.28073380016863	1.19452544688027	57.1514056408094	1.4713938198145	838.346578366446	256.049668874172	95.604560187638	46.3375248454746	0.000122375891975717	1094.39624724062	144.368186015453	38.5947836379691	26.6018616677704	13.6756781935982	22.4095584340728	17.5164067726269	17.9139576478365	11.7866828178808	9.45606192174393	31.6404410069536	17.0770082395143	30.8391003026608	1.03418350096154	1.45838277924945
392	CEG1	747.736	101.57837368	0.00012858926624	35.1991334666667	25.3749249866667	1.390756136	65.9413333333333	3.55466666666667	82.5706666666667	3077.49866666667	55.5386666666667	0.000766428681333333	20.342528912	0.5805385272	3.845024568	20.5640531173333	4.12058361066667	0.263748798453333	0.274421530322581	44.9376191866485	44.3861551262162	6.09113631733333	10.6772924426667	4.65934804266667	2.33410933066667	1.22287152	37.9325548266667	1.47405049866667	820.645161290323	284.49853372434	94.4668654545455	49.095822170088	0.000131520488328446	1105.14369501466	146.01698659824	38.2090736363636	26.1789642521994	15.5024514595308	27.0523060943402	18.3206028709677	19.0230686202532	11.9378418709677	11.3906172451026	31.0904128680352	16.8014111085044	32.4421545	1.01178389113924	1.46578144281525
393	SEC27	497.10752688172	80.9195797542243	0.00014112715359447	26.4480184485407	22.2271455576037	1.19150280337942	58.1612903225806	3.54070660522273	73.4178187403994	2226	46.7956989247312	0.00110553082334869	15.3094113410138	0.579171180952381	2.87134013056836	15.5851410798771	3.27219016436252	0.235510227235023	0.266514647907692	42.7902111613815	43.598517778336	5.89043649462366	10.2911792764977	4.38701117050691	2.36582689247312	1.26578125499232	31.1976243010753	1.51540976528418	535.629233511586	197.347593582888	72.1805012299465	39.8246768377897	0.000130157235775401	732.976827094474	114.464430588235	27.7089243672014	23.3036202513369	32.0150856903565	42.3463592727273	14.4351174188948	16.4322586054054	11.1383471105169	15.0129030080036	19.7358673372371	12.1183031016043	25.2260008171429	0.886185837477477	1.19064431372549
394	GPI10	489.786138613861	80.3932315841584	0.000148772026376238	26.4003305940594	21.8952106534653	1.20730428118812	58.2178217821782	3.41584158415842	67.4455445544555	1866.47128712871	41.6158415841584	0.00107486930970297	15.4642844653465	0.58636166	2.95120526930693	15.6930330594059	3.29288605940594	0.243802835584158	0.27044769609127	39.6011919973843	41.3377351131579	5.63465122574257	9.82520718217822	4.22833675445545	2.35316382178218	1.14891413267327	28.0711968514851	1.49391974356436	534.697495183044	204.687861271676	72.3467952601156	40.8610874373796	0.000124630319171484	739.385356454721	115.627682716763	27.8753180154143	22.9429627745665	33.3454335402698	43.8675416421965	14.8877066262042	16.4623606374269	10.814103477842	15.6633559891137	19.7765738292871	12.2035330751445	24.8442297052023	0.911881738011696	1.21737313680154
395	TIP20	482.057184750733	79.7547018328446	0.00015128003542522	26.2718081231672	21.6346937756598	1.21540762903226	55.8929618768328	3.58064516129032	63.9340175953079	2061.71554252199	48.3885630498534	0.00109195087697947	15.2301322624633	0.580129103812317	2.92421851906158	15.5214364369501	3.30624290615836	0.244192850865103	0.273681266886931	42.9831118042105	43.0516855177083	5.5088631627566	9.56519325953079	4.11971381671554	2.35350854398827	1.16084807478006	32.8551965835777	1.486961528739	518.867678958785	195.349240780911	71.2115712039046	39.8804837668113	0.000127555842407809	714.216919739696	113.532774446855	27.6140268655098	22.5783639587852	31.3982093703905	43.3132856421909	14.4903194468547	16.3149373614458	10.8052240650759	14.9898339457592	19.6435191135575	12.0300227190889	24.1565524570185	0.897938760788609	1.22603999132321
396	SUA5	500.056768558952	81.7938304366812	0.000197724598515284	26.5737881965066	22.2305209519651	1.19494599126638	65.4279475982533	3.80349344978166	87.4759825327511	2343.39737991266	41.8864628820961	0.00104007974235808	15.2005227554585	0.572101455458515	2.67069232751092	15.536731558952	3.1984673580786	0.216445190131004	0.258091324497817	42.8939123260274	46.0685605495536	6.38838669432314	11.3020836812227	4.78446225327511	2.38167575982533	1.2694552139738	27.7919677729258	1.52041351179039	525.346820809249	208.838150289017	71.8463694797688	41.2400778786127	0.000181575942861272	734.184971098266	115.535378352601	27.3795357976879	23.050349765896	29.5470937046243	40.2012057179191	14.8831657196532	17.1805981065089	11.330140783237	14.4217701089595	20.6909789063584	12.0007386127168	24.8005964537572	0.886239961538462	1.1898085982659
397	ROK1	493.429203539823	80.4129457522124	0.000132377722411504	26.1032504269911	22.2880350376106	1.17285865929204	60.7809734513274	3.46681415929204	78.6725663716814	2322.97787610619	45.0287610619469	0.00118237379734513	15.0226756438053	0.576318584070797	2.73492509070796	15.3880437699115	3.23262130973451	0.226167028075221	0.262429482165179	42.6649099284424	44.0566298656818	6.15920274336283	10.8142546172566	4.52740654646018	2.41637388274336	1.41276194690265	30.5106649778761	1.49149580022124	541.590316573557	193.864059590317	72.1625823277467	39.2943460595903	0.000116809059329609	735.454376163873	113.874226834264	27.5862102029795	23.639059113594	32.1948013353817	41.82710906946	14.220340972067	16.4774969433962	11.4347600055866	14.9119030495158	19.6620638310056	12.0479751396648	24.0173414794776	0.871646859056604	1.16852389944134
398	VRG4	501.902272727273	81.1322693181818	0.000131913468704545	26.06616675	22.6536047545455	1.15171720227273	57.9454545454545	3.56818181818182	89.0704545454546	2316.47727272727	40.875	0.00123948423113636	15.0934778886364	0.579717999545455	2.81479424545455	15.4612975181818	3.34442455227273	0.231458373295455	0.269510957912844	41.1835109430233	44.3994244946636	6.56949125	11.6178987068182	4.80035090909091	2.44818324545455	1.47640317727273	26.7042725454545	1.54636829545455	553.975786924939	206.687651331719	73.7214882324455	40.9778132033898	0.000115989463753027	760.663438256659	117.169679297821	27.8211977239709	23.9265038450363	28.8030917353511	36.9888029397094	14.9275831719128	16.6556511372549	10.9370505326877	13.7569789970944	21.5512534927361	12.3645824745763	27.149081513382	0.903871475245098	1.16344688619855
399	SEC15	554.364689843217	85.5567650170416	0.000118064781976823	28.5793093503749	22.9374111179277	1.24773402862986	95.8507157464213	3.51942740286299	69.7443762781186	2949.32583503749	67.1172460804363	0.000930563407770961	16.6604829652352	0.582534006543967	3.12911834287662	16.9236354328562	3.48465353851397	0.24041600473756	0.266015183312842	41.6826122515278	41.8056790516979	5.70359900136333	9.96856405725971	4.28234881935924	2.34862271165644	1.20247395432856	44.1808572051806	1.53399948732106	580.828171828172	215.411588411588	76.0112748351648	42.3260442157842	0.000112797137052947	796.23976023976	120.787946913087	29.4733567222777	23.6640283606394	28.8017725416583	40.3337880475524	15.3542607532468	17.0020658228106	10.9887931498501	14.9123193476823	21.7926555867133	12.9937964595405	25.188226287663	0.915085546334012	1.24912439160839
400	CSE1	490.586429725363	80.680282536349	0.000161379401486268	26.8290233764136	21.5822909499192	1.2447939628433	58.1179321486268	3.62520193861066	69.2261712439418	1883.52019386107	41.578352180937	0.00112044682374798	15.8154358432956	0.590379329402262	3.14956436672052	16.0699575444265	3.53858179159935	0.259393113037157	0.289177749951299	39.4959412389439	40.7853593572131	5.67852477059774	9.9030425993538	4.26379563166397	2.34623297576737	1.22138689499192	27.6622358642973	1.51595238869144	537.782334384858	199.828075709779	72.962345488959	40.5758545741325	0.000126852299968454	737.610410094637	116.005333596215	28.2880011198738	22.8243950236593	32.0648319977918	44.4040051235016	14.8118626766562	16.390442918138	10.7383959022082	15.7122504247634	19.7694321476341	12.366098944795	25.0572713860759	0.914970322150883	1.24317143375394
401	YGL239C	478.634848484848	79.2496951060606	0.000141397106590909	26.1438158030303	21.5703812515152	1.21301446818182	53.969696969697	3.39393939393939	62.6984848484848	1782.09090909091	42.6060606060606	0.00113454914909091	15.2384592636364	0.583834458939394	2.99585622575758	15.4648679242424	3.34235936666667	0.253093864878788	0.278975229254186	42.3070804744582	43.6224520464396	5.43922582272727	9.43407447272727	4.05333671818182	2.36144151363636	1.15150894242424	28.4949122727273	1.50678241045455	535.270588235294	203.91568627451	72.9162274313725	41.0758608823529	0.000125494378803922	739.186274509804	116.459906137255	27.8947045921569	22.984839027451	32.1437542647059	43.6920909382353	15.0341645627451	16.6027216806387	10.4210817392157	15.735010149549	20.1066574778039	12.3895053333333	25.0782318169291	0.927378868922156	1.21581931960784
402	GUS1	465.968190854871	78.4791395626243	0.000171962181451292	26.1295640775348	20.9452270636183	1.25154759045726	59.8210735586481	3.57852882703777	62.6222664015905	2424.12922465209	60.1809145129225	0.000971407505606362	15.0820566063618	0.578460351292246	2.80686963220676	15.3467736163022	3.21623824254473	0.240615979324056	0.27129019558	43.4688645540816	44.5579246305668	5.3829014612326	9.34334525646123	4.0237859304175	2.35767406560636	1.14268844135189	41.1863860437376	1.47941817693837	522.994755244755	195.816433566434	72.0529592132867	40.0940133566434	0.000123946968828671	718.811188811189	114.595221188811	27.8359757937063	22.4646660384615	32.3925835533217	45.0606963625874	14.802624458042	15.8659837298246	10.3707925314685	15.817065453042	19.7602392204895	12.270994763986	24.2050246664336	0.934991156315789	1.24279387937063
403	SNU71	481.398550724638	79.3180083333333	0.000137756109710145	25.4427679782609	22.3077133188406	1.14081222826087	60.4891304347826	3.44565217391304	76.6231884057971	2090.8115942029	42.2427536231884	0.00122167622210145	14.4224919818841	0.568457517753623	2.56525263043478	14.8433450362319	3.06775020289855	0.218431322536232	0.252039833736264	46.4350893235075	45.6722525546125	6.06626900724638	10.5956276376812	4.38006869565217	2.44538298188406	1.37389886594203	28.1191178985507	1.52413528043478	541.157598499062	212.238273921201	72.5018771669794	41.4441822326454	0.000115715738818011	753.395872420263	116.40146108818	27.5343147354597	23.6735521444653	31.4789274771107	40.1236814649156	14.8453097973734	16.9697303598485	10.9731812645403	14.6898544493058	20.3723939212383	12.146383564728	24.9350866697936	0.874974599431818	1.16494991744841
404	POP6	537.63687150838	83.9469427541899	0.000111926160446927	27.5249693340782	23.1278527664804	1.19056958379888	105.233519553073	3.46145251396648	73.1653631284916	3633.74972067039	80.5703910614525	0.000900830108659218	15.8972340916201	0.577686578547486	2.8673973698324	16.2825675011173	3.38516506424581	0.223707220251397	0.263906556541899	40.8435707130682	41.4831632791334	5.82166822346369	10.1771611804469	4.399331	2.32818906648045	1.32253231452514	52.4202084972067	1.56065708134078	565.7333984375	184.169921875	73.6471861914062	38.2050664648438	9.34479106835937e-05	749.9033203125	114.284668691406	28.582034265625	23.9501039267578	26.3042878823242	36.2464164188477	13.7157424501953	16.5057846479438	11.6274049453125	12.7608871241211	21.2420233820312	12.5808872216797	24.1885466236559	0.846158440722167	1.19542857617188
405	YGR046W	512.901256732496	82.2086099281867	0.00013786999572711	26.6717977253142	22.7372204685817	1.17372913644524	59.9048473967684	3.55475763016158	83.5368043087971	2160.39676840215	41.0341113105925	0.00111785305583483	15.3917504308797	0.577690018671454	2.92023296229803	15.7787720718133	3.46834747755835	0.237510958366248	0.276924591859206	44.6681048605893	45.3421432136116	6.25870000897666	11.0222762818671	4.72347626211849	2.35216210412926	1.31785471992819	26.5500802872531	1.56555767971275	549.888168557536	200.437601296596	73.4987059157212	40.5105533225284	0.000111488885105348	750.325769854133	116.465095397083	27.8823249124797	23.7059333662885	31.2570118683955	40.7526487133549	14.7405657082658	16.3765914788274	10.7978013225284	15.0603840715397	20.6914091576985	12.4243508330632	25.1411650470016	0.899887181433225	1.17794057212318
406	UFD1	504.100755667506	81.2189344584383	0.000146999028967254	26.6486160654912	22.2393239042821	1.20173583375315	77.0831234256927	3.46851385390428	65.2015113350126	2132.84886649874	50.2468513853904	0.00108339357027708	15.5187776624685	0.583130871032746	3.03889831989924	15.8266434584383	3.45591897732997	0.248845009345088	0.279991780304569	43.1893985175573	43.7401182639386	5.51178940806045	9.64213688161209	4.14874157430731	2.3478564534005	1.17053495717884	33.4494759193955	1.52303114382872	547.878440366972	207.908256880734	73.4091630963303	40.911231353211	0.000132151548692661	755.786697247706	116.751708440367	28.1162963830275	23.387675190367	28.7276644947248	40.3999913424312	14.7577789862385	17.251149572104	10.915837337156	14.2470959557339	21.1707742850917	12.5351295573394	24.8570415825688	0.887520777399527	1.20508164908257
407	ERG25	503.0022172949	81.3906778048781	0.000134910714146341	26.755570594235	22.2630902926829	1.20340213303769	59.980044345898	3.53880266075388	73.9445676274945	1983.49223946785	41.3592017738359	0.00109028766762749	15.6552120886918	0.585573065853659	3.09516124168514	15.9323024922395	3.49628883370288	0.252357347849224	0.282582651781737	41.7113468461364	42.7210682311659	5.89051196674058	10.2614186696231	4.42743913525499	2.33798489578714	1.27084156097561	27.1053802439024	1.53684360709534	549.318864774624	214.165275459098	73.6420731552588	42.0559618530885	0.000123990695358932	763.484140233723	118.135759682805	28.2909792988314	23.3050217345576	31.9215158370618	43.7684390949916	15.3581692854758	16.7164786131757	10.7634922537563	15.9789131716194	20.4196736228715	12.4500192904841	25.2348431469115	0.925210824155405	1.21574897161937
408	VHT1	521.279264214047	83.0289602257525	0.000141261448971572	27.5753796011706	22.3002548561873	1.23833248076923	92.6513377926421	3.52006688963211	69.935618729097	2745.10200668896	62.9423076923077	0.00095310395367893	15.9926550050167	0.580233711789298	2.98869760117057	16.4370121897993	3.54765059866221	0.237036094615385	0.279190568082077	42.5322538101796	42.0810614363404	5.71066021989967	9.96591624498328	4.28708430602007	2.34984118394649	1.23160814715719	41.7126020819398	1.52260267366221	557.455337690632	205.09477124183	74.1429799237473	40.919426328976	0.000115496392298475	762.550108932462	117.514973006536	28.7212004607843	23.334872291939	30.2045518441176	41.9198732187364	15.0760814825708	16.5133015797101	10.9559267745098	15.2444037197712	21.0550328718954	12.7435603093682	25.0228550391494	0.929156430769231	1.2343953671024
409	YGR073C	466.391304347826	78.0597052551985	0.000140340035255198	25.5928011342155	21.453745415879	1.1943711342155	61.5803402646503	3.39886578449905	68.8657844990548	2143.42155009452	48.6370510396975	0.00112898441913043	14.8844424952741	0.58253641342155	2.79969536483932	15.1857221531191	3.23762426275992	0.236684143705104	0.272103265746692	40.0807679512524	42.2163819152805	5.66500047448015	9.86711198487713	4.20234262570888	2.37583297920605	1.17271226275992	32.3859429867675	1.52851867334594	520.353996737357	200.910277324633	71.1621231647635	40.3128332952692	0.000127964802626427	721.26427406199	113.901332593801	27.4841704013051	22.7359293083197	32.5242781339315	42.7042161644372	14.610875365416	16.4116146967213	10.9336506704731	15.0427507898532	19.6964177864763	11.9261393262643	25.2108079119281	0.892526964754098	1.21149722838499
410	SMD1	511.339563862928	82.5468457320872	0.000147290621806854	27.7466580716511	21.7157563161994	1.28087905607477	54.4127725856698	3.63551401869159	73.0529595015576	1859.18691588785	39.5155763239875	0.00108294733691589	16.2095043442368	0.585139534579439	3.12772020249221	16.4518876728972	3.5100151682243	0.25377787334891	0.28082228629108	41.6954630453822	42.7641316508716	5.87153502492212	10.236663771028	4.35898275856698	2.37931749688474	1.25892440498442	25.971561152648	1.53656022803738	560.212290502793	210.521415270019	75.2542065735568	42.246537877095	0.0001273653016946	770.733705772812	119.95121113594	29.3038074301676	22.9457858175047	32.7063818106145	47.0410607370577	15.6360700558659	16.4290763913043	10.6043717914339	17.1147425804469	20.2276846936685	12.757713698324	25.2555447616387	0.965750154820416	1.2811766424581
411	GCD2	500.994920634921	80.8087864888889	0.000115942865225397	26.465868335873	22.3364198088889	1.18554464634921	92.6114285714286	3.41968253968254	65.7314285714286	3283.73206349206	77.4380952380952	0.000940858733212698	15.4275457384127	0.583326542920635	2.9362911415873	15.7793083396825	3.43271716825397	0.237228533752381	0.275345777387158	40.7726696915741	41.4600962342545	5.50246458031746	9.55701439428571	4.11091244190476	2.35559143111111	1.22718075746032	51.3631313650794	1.52243356577778	548.268403171008	193.147225368063	73.0010261041903	39.7095834767837	0.000100030269637599	741.415628539071	115.150154133635	28.122957596829	23.5034343748584	28.9458033901472	39.6638918366931	14.4732938686297	16.2514937956621	11.0408580906002	14.3476314099434	20.8915958023669	12.527677216308	24.0314396632537	0.897672828767123	1.19873085390713
412	UTP22	472.302876480541	78.8866107106599	0.000174941213824027	25.8342355939086	21.5185780456853	1.20216383417936	62.1692047377327	3.50761421319797	68.736040609137	2316.01861252115	52.4585448392555	0.00103383543062606	14.9123270964467	0.578397470050761	2.76864764128596	15.143867358714	3.0852833891709	0.235680711015228	0.260887966864407	42.1645827340242	42.7160571560345	5.6423571928934	9.83614806598985	4.25263787478849	2.33204070389171	1.16530212013536	35.2566140947547	1.51200517631134	524.808069792803	199.930207197383	71.628397131952	40.2954347655398	0.0001306033912759	724.738276990185	114.36785782988	27.5507253326063	22.9286421243184	31.7708005417666	43.2351982130862	14.5082765223555	16.5004123001095	10.9021465049073	15.040773017132	19.6224918287895	11.9849988778626	24.7341419331516	0.879289948192771	1.20424562813522
413	PRP31	480.027190332326	79.8318370694864	0.000163154849350453	26.4828294607251	21.3557572311178	1.2413541978852	57.7069486404834	3.59818731117825	64.5876132930514	2042.20694864048	48.1087613293051	0.000963158103172205	15.3240126344411	0.578944903927492	2.87568491087613	15.4982634456193	3.12068595317221	0.24072318652568	0.259440535347432	43.2979095323529	43.62039011	5.48021631268882	9.50968397280967	4.08669991389728	2.37882275981873	1.13067555135952	32.732138429003	1.48979391329305	516.190789473684	195.851973684211	71.4312253070175	40.0437626973684	0.000137237534309211	712.042763157895	113.925990241228	27.664067120614	22.3989290537281	31.7534337289474	44.2839115909868	14.6100930767544	16.1790208409344	10.5658865833333	15.3054504438596	19.4967803673575	12.0732584747807	24.0150540373626	0.911781225361513	1.23825096052632
414	VAS1	474.430769230769	78.7445201923077	0.000133913526	25.2723521615385	22.1057691730769	1.14637749615385	59.2019230769231	3.51730769230769	76.0634615384615	2338.93076923077	45.3980769230769	0.00103577872653846	14.4290080730769	0.572310540769231	2.62261615769231	14.7268414192308	3.07259621730769	0.225759949115385	0.256619170503876	45.7864857996016	47.0499676996047	5.96767598461538	10.4579057153846	4.49889753076923	2.35100324423077	1.31019463076923	32.0347643269231	1.44396034788462	519.009944751381	205.822099447514	71.0946411491713	40.9785635138122	0.000113387284508287	724.832044198895	114.520372	26.9152292596685	23.1563915878453	27.9242403755801	35.7740965730718	14.8435995922652	16.5456119035477	10.5905575259669	13.2139078972044	21.6205550209945	12.0290476430939	25.6281148984479	0.893542220177384	1.1638264
415	RRP46	505.870493009566	81.6008457910228	0.000117935821434879	27.4118978337012	21.7166964908021	1.26592705298013	90.111846946284	3.53715967623252	73.1361295069904	2797.77483443709	61.1839587932303	0.0010615634138337	16.0115484444444	0.583549471523179	2.95042429359823	16.3819653612951	3.44625276379691	0.234536322347314	0.273512847209131	38.6876154151538	39.5119461075893	5.91613382192789	10.3724928094187	4.36984957615894	2.40109592126564	1.29794932376748	39.7743886092715	1.54639618844739	560.646820027064	206.561569688769	74.7009282002706	41.5288476048715	0.000113914717604871	767.208389715832	118.680982719892	29.0033008294993	23.1517939864682	30.9886533515562	41.6568666305819	15.2990076738836	16.3922501350211	10.7684269242219	15.4401071388363	21.0543396469553	12.7594931610284	25.9669191793478	0.96314381533052	1.25702059269283
416	TEL2	477.72268907563	78.9703642016807	0.000134420401470588	25.4155937815126	22.1665722184874	1.14770705462185	61.0210084033613	3.60084033613445	77.4243697478992	2199.36554621849	45.1176470588235	0.00135288752731092	14.3978224369748	0.566651187815126	2.45040669327731	14.8099943529412	3.04353680672269	0.208326002815126	0.257062749495798	46.5400132637168	46.1407068182203	6.18961008403361	10.8196183067227	4.52296213865546	2.4383683697479	1.31361240756303	29.4654335294118	1.55101640168067	528.324324324324	205.110565110565	71.4579848648649	40.5020870761671	0.000110865902727273	733.434889434889	114.421100663391	27.1455037420147	23.4450422432432	31.7736670007371	40.8457814653563	14.6252807076167	16.7507203802469	10.8474111793612	14.8528109633907	19.9701449737101	11.9223138255528	24.2860017936118	0.876120873382716	1.15886901965602
417	DAM1	504.539647577093	81.9600479735683	0.00016701836222467	27.3032064647577	21.8351239625551	1.25289627092511	60.4295154185022	3.6057268722467	69.2070484581498	1750.36123348018	38.647577092511	0.00110046772797357	15.9071157290749	0.582024248017621	3.03389927092511	16.1687682621145	3.4211270814978	0.247584571784141	0.278864983752759	42.2986553627539	43.0964820727477	5.70287422687225	9.96538585242291	4.24439619823789	2.37562634581498	1.21335626431718	25.6769568942731	1.51766537070485	540.223509933775	217.533112582781	73.3443888410596	42.6762169536424	0.000137042595645695	757.756622516556	118.477337996689	28.5510725115894	22.7170387880795	31.4362746971854	44.449170863245	15.5375456837748	16.9554528452579	10.8145573360927	15.9763476303808	20.492928815894	12.3875549155629	24.8446617097844	0.919898781364393	1.26037228807947
418	YGR114C	486.667664670659	80.2011474101796	0.000152055359775449	26.443416754491	21.6866241571856	1.22048011526946	58.809880239521	3.54341317365269	69.5838323353293	1946.0254491018	43.185628742515	0.0011252116010479	15.4499483667665	0.584684075748503	3.07243761826347	15.6660494610778	3.39830949850299	0.256138761332335	0.280005099054054	42.3415379097117	42.5200593481032	5.75807962724551	10.0275444341317	4.29215701047904	2.36551228143713	1.18234412275449	28.3337418712575	1.53932464056886	534.402031930334	193.123367198839	72.6220395791001	39.5890001306241	0.000124158280435414	727.525399129173	114.65170490566	28.0241569912917	22.9582223352685	30.6943526100145	42.4680696261248	14.3530216661829	16.1399049528719	10.7335566835994	14.6838951541364	19.9475472406386	12.2001317503628	24.8357770275762	0.891621346244477	1.2226690275762
419	COG2	455.659711075441	77.7269185072231	0.000175444022905297	26.1137043402889	20.5065000401284	1.27744508507223	61.5714285714286	3.71589085072231	70.7335473515249	2730.48314606742	61.3868378812199	0.000974284437560193	15.2428229502408	0.584503814125201	2.85001236918138	15.4755492182986	3.1935737046549	0.243724924109149	0.267319826904376	38.2573543954174	40.8590415042484	5.6945805329053	9.98058059069021	4.20916920866774	2.429306	1.32149888603531	41.4356323274478	1.50038529919743	503.925925925926	188.514991181658	70.7138439506173	39.453261005291	0.000146847854109347	692.440917107584	112.618575696649	27.6260440952381	21.8297229964727	33.0717532714286	46.9299980199295	14.4324312345679	15.8811781066908	10.3561137530864	15.6931653940035	18.6850421819048	11.9425103368607	23.3351353109541	0.924857755515371	1.27040419929453
420	CBF2	508.726439790576	81.9829164790576	0.00014110850645288	26.964880078534	22.2628833848168	1.21200905759162	63.1950261780105	3.47643979057592	68.5366492146597	2102.81544502618	48.4397905759162	0.00103738779790576	15.5861095379581	0.578676133246073	3.00557893717277	15.9050951963351	3.42828319895288	0.246964470903141	0.279531183381389	45.5927078946164	45.6461449220588	5.63967979188482	9.82027995026178	4.29238307198953	2.31561761910995	1.1714049960733	32.1957422774869	1.52206039123037	549.061538461538	196.791025641026	73.2797817307692	39.7134859525641	0.000125932497115385	745.852564102564	115.42181924359	28.2688719935897	23.3536342025641	31.5179002687179	43.7071579684615	14.3371258371795	16.5909968841146	11.1326092769231	15.1108358104744	19.6807525266667	12.2895909102564	23.4162590012837	0.871951867578125	1.21231929102564
421	ENP2	537.217197924388	84.0849603187546	0.000126941325900667	27.8634948502594	22.7345398717569	1.22767885174203	90.9132690882135	3.66197183098592	64.360266864344	2545.34840622683	62.2186805040771	0.000696978175611564	16.4832775685693	0.591712959303188	3.41161280800593	16.7363023795404	3.75482567383247	0.26597194107487	0.291843130259644	41.3347016196226	41.6245981112444	5.32330759006672	9.26978016011861	4.12745781245367	2.28015237805782	1.11188678280208	40.97089358043	1.52588197805782	569.950056753689	202.525539160045	75.3258105788876	41.0883269807037	0.000106547431373439	772.475595913734	118.857030976163	29.1886959795687	23.3702399103292	30.5777761426788	43.2848064625426	15.1321157514188	16.2739512041763	10.6256331112372	15.7257090244041	20.9049635820658	12.9474729886493	26.9661362772727	0.944711511612529	1.25180794778661
422	ERG1	499.477629987908	81.2948121160822	0.000143432866033857	27.0907032285369	21.7662644111245	1.24589491051995	61.8657799274486	3.49334945586457	67.2660217654172	1894.11366384522	43.3929866989117	0.0010284925165659	15.5692298174123	0.575519894437727	2.880079356711	15.784744114873	3.27481461547763	0.23987906573156	0.272118296598063	44.9237667669118	47.1844169580566	5.61225457678356	9.77083420314389	4.24968667593712	2.32521813784764	1.11270818500605	28.9065911970979	1.51340783288996	543.05596107056	199.970802919708	73.4080573722628	40.3819772262774	0.00014162117350365	743.026763990268	116.237001995134	28.4946415450122	22.8410407810219	32.9359085878345	45.7975691195864	14.6361913588808	16.462936	10.9129598540146	15.8356162521898	19.4968982322628	12.2822516277372	23.8641758527981	0.903758835162095	1.249776743309
423	TYS1	509.409142857143	82.0849382285714	0.000144325822525714	27.242644424	22.0557036902857	1.23727396457143	57.2914285714286	3.53828571428571	69.1142857142857	2132.27657142857	48.0171428571429	0.000973082965142857	15.8238845051429	0.580810075542857	3.09735647771429	16.0448052571429	3.37341357714286	0.253208506754286	0.273360589325714	44.0299642020833	44.0195092955017	5.63024177371429	9.89790486857143	4.25540399085714	2.34709406285714	1.127908688	32.2953071542857	1.50176196057143	554.23500967118	195.15667311412	74.2171813539652	39.8554051450677	0.000116375921837524	749.3916827853	116.503624622824	28.7030494497099	23.2044926170213	31.6974256709865	44.1339091637718	14.5204606653772	16.2008071251232	10.7163795841393	15.5238619355222	19.8603941740812	12.5096529680851	24.0579945859496	0.906805539950739	1.23965738878143
424	TFG1	533.124572210815	83.7440995003422	0.000116103117679671	27.3870310116359	23.1156565913758	1.18527303080082	100.522245037645	3.60780287474333	68.0273785078713	3819.17385352498	88.7741273100616	0.000895779063039014	15.8716169288159	0.579933825393566	2.9462566659822	16.2326452908966	3.40691378850103	0.231536409767283	0.265930908576318	41.275663839595	41.6538021038221	5.59368903627652	9.75144766940452	4.24224009993155	2.32741953593429	1.23466755099247	58.4643754825462	1.5332221936345	568.152016546019	194.390899689762	74.4197600103413	39.5964408273009	0.000105334597983454	762.542916235781	116.455258593588	28.7544974663909	23.8377094891417	27.9540151989659	39.344791441365	14.3730449731127	16.4482479560209	11.2862023867632	14.072916068759	21.2622361362151	12.7550086659772	24.3835508743776	0.883701112460733	1.20804643433299
425	YGR190C	509.915789473684	81.4221031012146	9.72785645506073e-05	26.4993554591093	22.6892345368421	1.16951147206478	87.8955465587045	3.44615384615385	87.8251012145749	3799.91902834008	75.0866396761134	0.00139616324364372	15.2259046380567	0.573827006801619	2.52219888259109	15.7697142979757	3.28781241619433	0.199407419327935	0.260082215705024	38.4731976289696	39.9941572484673	6.55934684615385	11.6090330842105	4.66995814331984	2.50331386477733	1.60150444129555	48.0933283238866	1.59877278396761	573.763843648208	193.281758957655	74.6522128827362	39.2921382052117	0.000103842032931596	767.045602605863	116.357215456026	29.0598387540717	23.8306073680782	27.8147985294788	37.4888964767101	14.1897045977199	16.5899616838602	11.5963289104235	13.4509906111401	21.5279187135016	12.8108771254072	24.8521410618893	0.867106341597338	1.22252394625407
426	HIP1	761.337708830549	103.313636396181	0.000137267596837709	36.5154827589499	24.9606698102625	1.46728376968974	64.1157517899761	3.5381861575179	83.1587112171838	3077.14677804296	55.0405727923628	0.000674264580906921	20.9766386754177	0.575244788544153	3.7607298424821	21.1877669093079	4.04750337947494	0.252637369451074	0.269520977192354	43.9436374837969	43.8225086576271	6.05854608711217	10.6806744164678	4.79175110620525	2.25805780548926	1.18332237350835	37.6197442720764	1.47259043842482	807.386416861827	276.627634660422	94.2049265925059	48.2450686651054	0.000129958110421546	1084.01405152225	144.875364742389	38.270671264637	25.7550967974239	15.7961864929742	27.8739173216042	17.9935406779859	19.8532094146949	11.7500338922717	11.5343289217799	30.4049678937471	16.6446165901639	29.7111119928404	1.00922867463263	1.49475980444965
427	YGR198W	568.789473684211	86.3228179298246	0.000107332363368421	28.4481214131579	23.582949822807	1.20805265350877	95.5464912280702	3.55263157894737	65.7640350877193	2684.89561403509	63.5184210526316	0.000673060830614035	16.7593234929825	0.588491235789474	3.38366063333333	17.0283534026316	3.70802731140351	0.25623181954386	0.279688866114035	42.0654606802679	41.3822996027679	5.36851223157895	9.32459971315789	4.22640828245614	2.23263019561404	1.15750858859649	41.7837104385965	1.53094040192982	598.780104712042	219.295811518325	76.8821198298429	42.3809806020942	0.000101831706086387	818.075916230366	121.712012827225	29.6546937068063	24.2057180418848	30.4207134789267	41.882679984555	15.4850714280105	17.0142922144772	11.1582606400524	15.8644330483115	21.5645806386126	13.1851479188482	26.4226270418848	0.922645515817694	1.22795888089005
428	ZPR1	506.685185185185	80.8740180769231	0.000115908670797721	26.3059842877493	22.6010793304843	1.1667246025641	95.6566951566952	3.28917378917379	68.1353276353276	2932.75641025641	68.5512820512821	0.000883314458689459	15.1983196680912	0.577258306410256	2.88200535185185	15.6269630655271	3.39407210826211	0.232146139159544	0.270977951367521	44.061377125656	43.6638603448023	5.5806243034188	9.75499927920228	4.17056581623932	2.36654447720798	1.28869485327635	45.0216200997151	1.53402251068376	556.393617021277	204.226063829787	73.0400218617021	40.2880684042553	0.000111924429973404	760.619680851064	115.769844574468	28.0451380984043	23.8089287526596	29.7867547175532	38.8980832457447	14.5537720079787	16.6993101598916	11.3359255106383	13.9740605470745	20.7366193824468	12.3957999361702	24.865196432	0.879026984823848	1.1835706356383
429	YGR251W	472.253543307087	78.9653182992126	0.000159006473590551	26.2567629937008	21.1593920377953	1.24446250708661	55.059842519685	3.58740157480315	66.2362204724409	1956.85984251969	46.0031496062992	0.000970118257637795	15.0933807102362	0.575136486141732	2.79681906614173	15.2946836330709	3.0837203984252	0.239248983779528	0.262717108943218	44.711249279968	44.2628530836013	5.53172366456693	9.60532862992126	4.16628501732283	2.33070284566929	1.07675484724409	30.4610925354331	1.52521395968504	531.703987730061	196.13036809816	72.5814599846626	40.0554040521472	0.000138276119509202	727.834355828221	115.084112730061	28.1553989309816	22.5915465030675	32.6300578630368	45.2675275903374	14.619245708589	16.0674299160187	10.728519851227	15.7656410565337	19.277454697638	12.2148751886503	23.6475474147465	0.918835635769829	1.24957014570552
430	MES1	492.50956937799	80.5698451913876	0.000159219718516746	26.1483381913876	22.2388585478469	1.17764585645933	58.3325358851675	3.59090909090909	74.4976076555024	2032.15311004785	42.8612440191388	0.00113287482200957	15.1015256650718	0.578144688516746	2.8441459784689	15.4650870406699	3.35619470334928	0.236821912033493	0.272235429590361	43.7890476393035	44.4278680854722	5.85049830861244	10.3100797129187	4.39830063397129	2.37695920574163	1.3462451507177	28.2084614832536	1.54003484952153	539.346972176759	223.263502454992	72.7054590016367	42.7994907037643	0.000122106797823241	762.610474631751	117.967295842881	27.7222342536825	23.4431765155483	30.7858145895254	40.6110095230769	15.3609223944354	17.3143987364086	10.9369907806874	14.8085448742717	20.9167935162357	12.2282700278232	25.1063572262295	0.886505378747941	1.18433392635025
431	YGR265W	476.943884892086	79.5120082446043	0.000161608153669065	26.2629795899281	21.3971371395683	1.22939420719424	63.9208633093525	3.58129496402878	71.9553956834532	2431.53525179856	51.0820143884892	0.00100335325913669	15.2899416402878	0.582834484172662	2.98083815395683	15.5344036517986	3.32372631366906	0.251123874661871	0.276390707789017	43.1602642176991	43.7088177461538	5.76142293093525	10.0739205827338	4.38922475683453	2.34710347194245	1.17137685323741	34.2030805179856	1.50603767568345	530.565088757396	199.539940828402	72.4287511686391	40.3606532100592	0.000143346217781065	730.105029585799	115.247122781065	28.2189971272189	22.4973708964497	33.160773512574	46.8828114059172	14.6527543402367	16.6201009115442	10.8956017988166	16.2118809461686	19.1690847486391	12.1498909837278	25.1461217946746	0.894925244827586	1.25714249408284
432	FOL2	448.143051771117	76.5516234468665	0.000140614905572207	25.1809628092643	20.9231122697548	1.2056735599455	57.633514986376	3.37874659400545	60.2125340599455	2095.08719346049	49.5408719346049	0.00111950930340599	14.8123211852861	0.588793841144414	2.96913933378747	15.0269513174387	3.26615323433243	0.257047698079019	0.28085287027248	40.7705417480556	41.81342516875	5.34699266757493	9.21657603814714	3.95171553814714	2.3651633147139	1.0563535613079	35.7912213215259	1.39846298896458	502.368347338936	199.36974789916	70.2329345658263	40.6562424229692	0.000127439143641457	701.738095238095	113.341679397759	26.9499176218487	22.305385280112	32.5269784169468	43.6919006058824	14.8287395938375	16.1638508042254	10.3656080630252	15.283226075042	19.3870503648179	11.8050894243697	25.7205891811798	0.920571319577465	1.2116237184874
433	CWC22	471.32905982906	79.0856828632479	0.000170609534430199	26.4476967948718	20.903413960114	1.26917387464387	53.8247863247863	3.55555555555556	66.2849002849003	2110.89886039886	49.2065527065527	0.000953769171880342	15.3214623176638	0.579691256980057	2.88336901566952	15.5197390754986	3.18702029487179	0.245927467250712	0.270461516282051	43.6061864612245	43.8976384865693	5.51416644017094	9.57922416239316	4.19566848005698	2.29992842307692	1.12485754985755	33.022036951567	1.51220142948718	532.756972111554	202.572377158035	73.0208425498008	40.9925847410359	0.000135090516414343	735.329349269588	116.477698579017	28.3184714754316	22.52012487251	33.3191059290837	46.9090312632271	15.1250635816733	16.5072548582996	10.4272851832669	16.4578369823373	19.3976327755113	12.3071670531208	25.0757039720745	0.946774447705803	1.26224941301461
434	RPS20	623.664201183432	91.792294408284	0.000120685651176035	31.5766501316568	23.4899879585799	1.35021589275148	107.014053254438	3.59171597633136	77.4622781065089	3338.7951183432	70.0236686390533	0.000923053090754438	18.0802549097633	0.572430551183432	3.01757594526627	18.3096931360947	3.42515904289941	0.216755799489645	0.248362629955621	40.1330773724736	41.9324143183873	6.02210560428994	10.5424568099112	4.51107949852071	2.35331230251479	1.25472474778107	45.5047394230769	1.55906540473373	643.183050847458	224.262146892655	81.533707480226	43.5399203389831	0.000115523898	867.445197740113	127.507967129943	32.2434304350283	23.9941132757062	23.8933689363842	37.8265939164972	16.1815713322034	16.820800974269	10.8874895887006	14.6318492777514	24.5318029124294	14.3285630723164	26.2536678618615	0.980062372865497	1.3491008700565
435	GPA1	476.589238845144	79.081920183727	0.000140792101404199	25.8070957349081	21.7920928175853	1.18596727821522	58.7073490813648	3.49081364829396	68.6561679790026	2198.82414698163	50.1732283464567	0.0011203130194357	14.8185260498688	0.574624040944882	2.71565179396325	15.1138012427822	3.09144449606299	0.228468556377953	0.258753092454068	44.0310839749319	43.6359073053981	5.66694583989501	9.89017476771654	4.23329335433071	2.3655322335958	1.22893564304462	33.3936473622047	1.52702375485564	511.69175257732	185.962886597938	70.4318580824742	38.6758125360825	0.000111254082639175	697.654639175258	111.565867690722	27.0094709072165	22.7505633597938	31.0747474629897	41.8137727983505	14.0340562237113	15.9090646777894	10.6814254381443	14.3372620087732	19.5542574028866	11.8633123474227	23.1156441841237	0.888315073409802	1.18940170206186
436	ERG11	540.233311730395	84.479528904731	0.00013146544948801	28.2140378813999	22.6049035988334	1.24881364225535	96.8736228127025	3.57161373946857	68.9572261827608	3108.32339598185	72.4193130265716	0.000939910602242385	16.3022519909268	0.577934070900842	2.99387724238496	16.6107817323396	3.42935369021387	0.233979983545042	0.267898041627756	41.9650788163455	42.5442674020395	5.65993946856773	9.88984467595593	4.27247141412832	2.33734467077122	1.22800936033701	46.8183900842515	1.5623814309138	571.144112478032	213.924428822496	74.8853103514938	41.7947625922671	0.000112814481528998	785.068541300527	119.114305685413	29.336219288225	23.4401791089631	29.0692370209139	41.4954639365554	15.16034871529	17.1143262906977	11.3361085966608	15.0471973193322	21.3653090337434	12.8319245536028	25.0005144230431	0.897671423971377	1.25463600615114
437	YHR036W	494.975609756098	80.6027739512195	0.000158386889902439	26.3599207073171	22.0556408585366	1.19561397073171	64.6243902439024	3.70731707317073	60.7024390243902	2074.85853658537	52.8780487804878	0.00102691868097561	15.3745327317073	0.584901834634146	3.18022859512195	15.6115456	3.55155849756098	0.269681136292683	0.296264170588235	49.4433136587065	48.9998740960591	5.24819312682927	9.16888517073171	3.94277433170732	2.36308031707317	1.05580631219512	35.1009076585366	1.5214236302439	550.446575342466	204.038356164384	73.3094541369863	40.4916875068493	0.00011732023109589	754.484931506849	116.258478767123	27.9503863506849	23.6147865506849	31.9545030690411	43.6564439027397	14.5352461150685	16.82985	11.0332804082192	15.3171919986575	19.8579081923288	12.3096338328767	23.9920385818681	0.871836091316527	1.18570055616438
438	BCD1	470.577181208054	78.7112476006711	0.000154584867634228	26.087714261745	21.2334296090604	1.22947273489933	58.0302013422819	3.51510067114094	60.1241610738255	1820.37751677852	46.4714765100671	0.00109215427013423	15.172277533557	0.582609284731544	2.92279711577181	15.3721032315436	3.30987209060403	0.248918109932886	0.281867352248322	42.4946495534923	45.483219359727	5.31101313590604	9.19086435234899	3.9340204647651	2.37870213926174	1.17573655369128	31.0384243456376	1.51586071426175	518.077319587629	196.103092783505	71.3127846907217	40.0699437886598	0.000126676924085052	714.180412371134	113.814556649485	27.694261378866	22.4334188208763	31.6856016368557	44.4741917543814	14.5728405927835	16.2800831939712	10.6838042706186	15.2690544216495	19.4036619869716	12.0084229497423	23.6457050682581	0.908021437601573	1.23706217912371
439	NCP1	491.387990762125	80.5469186027714	0.000148675041143187	26.5196514549654	21.8709660323326	1.21398678637413	60.8071593533487	3.61431870669746	69.6466512702079	2378.23903002309	51.1847575057737	0.00100152573004619	15.285002482679	0.577073460623557	2.8896678891455	15.5214238002309	3.23583030023095	0.244791121547344	0.268556715654693	44.445416868477	46.3320745443529	5.6614663556582	9.87720596997691	4.28340653117783	2.33328319515012	1.20481884411085	35.7625340877598	1.45018573429561	532.9880304679	198.11316648531	72.342704820457	40.0857706964091	0.000123663774907508	731.10119695321	114.874239466812	27.9148472252448	22.9362629934712	30.8665298706202	42.7375841243743	14.665058265506	16.2378504268427	10.801269554951	15.1320017806638	20.2481648118607	12.2443698792165	23.8333803873776	0.909691618811881	1.21971768117519
440	MED6	473.457433290978	79.0778952986023	0.000157487161944091	26.1672050724269	21.283405815756	1.2311601639136	54.2884371029225	3.63913595933926	66.0114358322745	2124.64675984752	50.6848792884371	0.00105302431817027	15.0996533252859	0.577871385768742	2.85647589707751	15.3464640406607	3.18519676874206	0.243862747623888	0.269994660407125	44.6003624471576	45.2390741841085	5.57457742312579	9.68938780304956	4.14390292249047	2.36942560355781	1.16765134307497	33.6638320203304	1.52194072630241	519.334207077326	194.500655307995	71.4043615989515	39.7358211533421	0.0001342711263827	713.834862385321	113.568511100917	27.7304296448231	22.4965046684142	31.8917185508519	44.8314541368283	14.5171744692005	16.1604133696808	10.7357148112713	15.3421204566841	19.3874335655308	12.0431007824377	24.1128213379265	0.903171442952128	1.236393163827
441	RPP1	483.047058823529	79.4813798431373	0.000140519243372549	25.7561685647059	22.0675865843137	1.16805815686275	59.3725490196078	3.6156862745098	68.3686274509804	2033.0862745098	46.6509803921569	0.00130622217764706	14.6748232431373	0.570771311372549	2.4549294627451	14.9777620470588	2.8649684	0.206775301960784	0.240300908156863	40.5981397401639	42.1541774434263	5.75410165490196	9.9491487372549	4.21923816470588	2.38582636470588	1.14878772156863	30.6369121568627	1.54670185529412	525.739263803681	196.69018404908	71.3917879447853	40.0458371472393	0.000101476036380368	722.429447852761	113.877250613497	27.0631959631902	23.3420932576687	27.6310950276074	36.4158418079755	14.5673582392638	16.1936205907692	10.7541607852761	13.3250755736196	21.4143671049387	12.1364335858896	26.1809581507692	0.899117247384615	1.16088903374233
442	RRP3	472.516167664671	79.104836742515	0.000163565881389222	26.3739597556886	21.0885314383234	1.25186653173653	59.9784431137725	3.5940119760479	69.7041916167665	2175.77844311377	48.7580838323353	0.000991844722299401	15.2862094526946	0.58007842742515	2.78478258682635	15.5048716634731	3.15505731377245	0.235136320491018	0.264074602418773	41.0701308855215	42.6831411156744	5.69765650658683	9.93527020239521	4.28184169101796	2.35472537964072	1.19825875808383	32.5409062155689	1.51510154706587	525.882214369847	191.05418138987	72.1386471731449	39.3181137632509	0.00014329947803298	716.936395759717	113.923178221437	28.1866157302709	22.3905533957597	32.3537492295642	46.2177350385159	14.3013961283863	16.2490740948379	10.8532481012956	15.5820666679152	19.00955997649	12.070355565371	23.2594489552415	0.899310948619448	1.26257711071849
443	TRM5	484.998778998779	79.7930192918193	0.000142353016727717	25.8572256776557	22.0935584371184	1.17022203174603	60.8180708180708	3.5018315018315	76.1123321123321	2151.98290598291	44.1477411477412	0.00120111798412698	14.8867972783883	0.576077145299145	2.74987101709402	15.2693647472527	3.2987467997558	0.231409122796093	0.274850023977968	43.7942645462705	44.5700611890123	6.03013326739927	10.5406513015873	4.52850372161172	2.35691316361416	1.22252308302808	28.3623482539683	1.57114618021978	532.187050359712	184.754196642686	72.0126183093525	38.4752914148681	0.000131340277182254	716.941247002398	112.917023129496	27.5096235131894	23.2744957194245	33.2485167847722	43.375082982494	13.8366839736211	16.2434443515152	11.1460785851319	14.9569512811751	18.9750295501199	11.9954369904077	23.5492832194245	0.859082635151515	1.18386608752998
444	IPI1	454.23786407767	77.3905282524272	0.000178119983883495	25.2295369271845	21.134024276699	1.19530856796117	62.2718446601942	3.9126213592233	65.4563106796116	2272.47572815534	54.4563106796116	0.0011067544131068	14.5865758737864	0.578429673786408	2.78924177184466	14.8142233980583	3.11769296116505	0.241072996699029	0.267963296116505	43.655854015	44.0213899888889	5.57525145631068	9.64974418932039	4.13117091262136	2.37111610194175	1.19196946116505	36.538988592233	1.52274435291262	498.385572139303	200.1592039801	69.6779366915423	40.684388159204	0.000133360112711443	698.544776119403	112.814662462687	26.7707596044776	22.3296343233831	31.7727549350746	42.5499812465174	14.6155774925373	16.4286490448878	10.6165940522388	14.8385219671642	19.6060298355721	11.665554261194	24.0104582493766	0.889841428428928	1.20117778358209
445	BIG1	522.073770491803	82.668946215847	0.00011387621321949	27.0865149690346	22.7757901234062	1.19019051867031	92.8765938069217	3.5396174863388	72.4166666666667	3167.40118397086	72.0350637522769	0.000940369412067395	15.6153459348816	0.577085389344262	2.91322823770492	15.9384810482696	3.38858202367942	0.234800437395264	0.272106554464693	43.9558354596737	44.8697561932125	5.75023139435337	10.0347233046448	4.37266108743169	2.31716383515483	1.24770251092896	46.2299982285975	1.57885055774135	567.661912751678	197.310402684564	74.172118011745	39.7687572147651	0.000100831334219799	764.972315436242	116.379065956376	28.6898042424497	23.8555809756711	28.4428694427852	38.4732759737416	14.1482597927852	16.9936698687392	11.3964307533557	13.5946072954866	20.9293147388423	12.4608996459732	24.0895809852941	0.851106115198618	1.20439922651007
446	ORC6	471.067247820672	78.9445812577833	0.000167763219153176	26.088859384807	21.2908398779577	1.22849972104608	54.4545454545455	3.61892901618929	66.1220423412204	2298.20423412204	49.4221668742217	0.00101795416924035	15.0457508331258	0.577152006849315	2.83116555666252	15.2783827160648	3.19885316562889	0.24283921234122	0.270177620825	44.6216945410646	45.7487958311622	5.54732066251557	9.61109037733499	4.15329906351183	2.34971946824408	1.19267179576588	33.4580126400996	1.49975541855542	519.790137614679	196.908256880734	71.6563929587156	40.1737655389908	0.000133232431869266	716.698394495413	114.272201192661	27.6953617155963	22.4962563956422	31.2566693152523	43.2695393490023	14.7251571295872	16.1655119055944	10.5485250022936	15.1358571308142	19.9099385552752	12.1904273405963	27.5866939597701	0.92054030011655	1.23434527408257
447	DNA2	480.703196347032	79.6023889269406	0.000165777649680365	26.0320440639269	21.7609297420091	1.19866030136986	53.4223744292237	3.8675799086758	67.3607305936073	1962.00913242009	44.5479452054795	0.00120166019520548	14.822011522831	0.569998065981735	2.62363956849315	15.1484733789954	3.07920534018265	0.222453034200913	0.259002246004566	45.6879083964539	46.2888375042155	5.67372079908676	9.88313087214612	4.22856929908676	2.36729128310502	1.19552289269406	29.2117676940639	1.53725572351598	520.511627906977	194.099667774086	71.3826207641196	39.8018131229236	0.000122991195797342	714.611295681063	113.653692591362	27.1368832890365	22.958438961794	31.4851494357143	41.0827475033223	14.4817834916944	16.0480446806723	10.6275992790698	14.6463582927409	19.9544071154485	12.077172486711	24.351835263228	0.90412948487395	1.18479065116279
448	CDC23	491.219917012448	80.1963701481921	0.000134439475044458	26.320849299348	22.0378877451097	1.19534600829876	85.2750444576171	3.45702430349733	70.0663900414938	3481.96265560166	75.5032602252519	0.00103407775151156	15.4626047071725	0.586989069176052	3.1781995204505	15.8364671920569	3.68567711796088	0.259677352027267	0.300546329839953	43.1195704601924	43.4085460571257	5.74112839241257	10.0187598968583	4.27912923177238	2.3647592667457	1.29131948725548	51.257555317131	1.4932530350326	528.211018711019	197.573804573805	71.5169813929314	39.8960636694387	0.000118623370852391	725.784823284823	113.849217671518	27.666675037422	22.965788987526	28.9433502443867	39.9469005185967	14.3022973721414	16.700312538055	10.996324029106	13.9034208487526	20.2551208700624	12.0610974012474	23.8028353239583	0.868143940369979	1.20606224532225
449	KOG1	554.396492434663	85.7879122799175	0.000120595487438102	29.034818772696	22.5940589009629	1.28746151822558	78.4590784044017	3.41678129298487	75.7372764786795	3354.5560522696	69.1997936726272	0.00103906519821183	16.7959839590784	0.578456159731774	3.10749082943604	17.0729642974553	3.5254236372077	0.240278859896836	0.27137708712612	42.4503490035789	43.196482908313	6.01413138583219	10.5330862431224	4.44589082221458	2.39756585213205	1.33039545151307	46.812442892022	1.49581088559147	589.567590987868	197.732235701906	76.670685407279	40.0891887954939	0.000108495254367418	787.299826689775	119.195982790295	30.166099117851	23.4841205017331	28.9355724481802	42.6889529138042	14.7338248682842	16.3782909724689	11.0680494740035	15.0432478414125	21.1213982308406	13.1165127175043	26.869995657242	0.916034851154529	1.2890097729636
450	UTP9	514.999326145553	82.1801072944744	0.000119395211519542	27.5263030478437	22.0486047516846	1.24991320822102	82.1105121293801	3.32210242587601	67.1853099730458	3105.88510781671	71.2769541778976	0.000991120347328167	15.9735077624663	0.580501077628032	3.02966224123989	16.2062816192722	3.36173915060647	0.243219798894879	0.269567954417116	42.7927118425232	43.6688773525901	5.63288794036388	9.79597536152291	4.19645079278976	2.35369024831536	1.25889009366577	48.4752675101078	1.48512359851752	552.339897260274	181.797945205479	73.7547695034247	38.3256284674658	0.000115432977474315	734.137842465753	114.51695327911	28.9685592748288	22.8799812157534	29.2502638864726	42.5300545813356	13.9752754006849	15.893559739702	10.8465052174658	14.4635266468065	20.1200115807363	12.5859881386986	23.4069293503856	0.892454231375986	1.26994476541096
451	RIX1	514.177570093458	81.9585788928828	0.000118289586764917	26.8550250265996	22.6173323148814	1.18851234723221	81.1265276779295	3.34435657800144	79.1107117181884	4103.983465133	84.7433501078361	0.00116802232422717	15.4718397296909	0.576114279511143	2.85085949892164	15.9266312760604	3.50092708483106	0.228947961056794	0.281715812021583	42.9132504556535	44.816795069635	6.17240477641984	10.8530517318476	4.50544763048167	2.43252165492451	1.53096503450755	55.8086621998562	1.54609620654206	552.974889217134	188.580502215657	73.3647543131462	38.7986735302807	0.000105446782156573	741.555391432792	114.594160649926	28.3437048124077	23.4573276351551	28.1821966935007	39.8640552806499	14.0343718759232	16.1110438577844	10.9255940531758	13.9685288221861	20.5440793694239	12.4103830457903	23.2180643387574	0.873722686526946	1.21036248301329
452	CFD1	509.39618355293	81.6978762698773	0.000122294678064516	27.2603574311677	22.0186101235802	1.23900520854157	85.7564743298501	3.35165833711949	69.552021808269	3028.36483416629	66.3661971830986	0.00102735817183099	15.881406485234	0.582638953521127	3.05842070286234	16.1113510554293	3.40943581962744	0.247741957505679	0.274996845047749	42.6068439582677	43.1066018092166	5.74597670967742	10.0229678823262	4.2810920081781	2.36840229804634	1.25802739391186	45.6025080417992	1.46872792553385	550.596678529063	194.056939501779	73.6454420521945	39.6726561921708	0.000119782393736655	744.653618030842	115.764741281139	28.9568104211151	22.8276316322657	28.5146698001186	41.6059225818505	14.482458029656	16.2267062007255	10.9038455978648	14.4978120296441	20.661244844484	12.5950468422301	23.6090315680143	0.900363647762999	1.27226642704626
453	FAF1	521.901352028042	82.7347046119179	0.000121865874541813	27.2128488347521	22.7010917516274	1.19913236254382	86.4411617426139	3.35403104656985	69.4526790185278	3530.44917376064	77.3755633450175	0.00093429818112669	15.7594358783175	0.57927042468703	2.94556991387081	16.0363110325488	3.35775554732098	0.235641663760641	0.26776951259018	42.1258386696612	43.3323103066327	5.69307407411117	9.92028518277416	4.28836599399099	2.33688802103155	1.31148665398097	52.5866153580371	1.48658569569354	566.234393404005	185.240282685512	74.4905244169611	38.4389138633687	0.000115044135453475	751.474676089517	115.382194369847	29.0531116336867	23.5075605335689	28.1183255647821	41.1626583764429	13.8329132803298	16.3867943425814	11.109530360424	13.9042951270789	20.5196424518492	12.6720152061249	23.5475643502358	0.861904379131484	1.23797433451119
454	TIM44	513.94280955025	82.2495552332038	0.000122918346424209	27.75168844392	21.7791467084953	1.27673035397002	76.8445308162132	3.33259300388673	71.3811771238201	3179.74208772904	69.7915047196002	0.000999296051332593	16.0753576901721	0.579040299111605	2.98540754136591	16.2903854072737	3.32089059744586	0.240489569822321	0.266925289541412	42.4755558917163	43.5466725689021	5.81225460827318	10.1470230818989	4.31600650166574	2.38070019627984	1.23723966879511	47.159216946141	1.49670730380344	563.152374202693	191.148830616584	74.8333380368533	39.6076255776045	0.000111301371757619	754.301204819277	116.886001261517	29.6163037321049	22.7707067207654	28.6603239620836	42.7238355150957	14.5333252763997	16.0531694662309	10.867004233168	14.7666372771155	20.7861314000354	12.8331193515237	24.6356583969395	0.923200746695715	1.30575828986534
455	IRR1	489.326576576577	79.6765298986487	0.000110776751948198	25.794001713964	22.3681122094595	1.15353787725225	78.0112612612613	3.44369369369369	87.4752252252252	3655.2454954955	71.7364864864865	0.00103255645506757	14.7074102477477	0.570047268693694	2.53758890315315	15.2313524211712	3.30224742567568	0.210102733704955	0.272856954385569	44.3963196975496	44.734647321167	6.4358037759009	11.3311181925676	4.77848282657658	2.39238613063063	1.47547867454955	45.9035170045045	1.5921452643018	533.780669144981	186.82156133829	71.5380278252788	38.5129257806691	8.73068182342007e-05	720.602230483271	112.499812992565	27.2871352527881	23.5551614182156	28.0488230552045	36.9121395834572	13.9376893011152	16.0710686754221	10.9010592026022	13.0695514602602	20.6868862094796	12.1112501115242	23.7852686461825	0.870503517636023	1.15955254460967
456	ULP2	491.069690265487	80.119665420354	0.000121310718794248	26.5865695470133	21.7885954529867	1.22053012002212	84.3030973451327	3.3445796460177	73.3799778761062	3332.4203539823	73.3490044247788	0.00114548102417035	15.5181882461283	0.582977176493363	2.92085692201327	15.8571779380531	3.40242755143805	0.236948691709071	0.276123758001107	39.6836658202923	41.1523276132883	6.00160065873894	10.4463418832965	4.36040843030973	2.41960140984513	1.36771055696903	48.821741664823	1.53123122118363	545.359313077939	180.001321003963	73.0345247424042	38.0612795904888	9.76160201981506e-05	725.360634081902	113.533546261559	28.4680231281374	23.0680554253633	28.8691087478203	41.0688622166446	13.8156434636724	15.7422821675603	10.7315844451783	14.0082624924967	20.1106778936592	12.4143924597094	23.0818563076821	0.881462061796247	1.23758846235139
457	MMF1	509.883698760724	81.7960823164919	0.000121548602602479	26.945460379409	22.3804843555767	1.20406229456625	84.4204003813155	3.55958055290753	70.9475691134414	3916.23832221163	87.4242135367016	0.00103677695462345	15.3569112812202	0.570111553670162	2.71913181982841	15.7412385614871	3.25773466253575	0.219194058074357	0.261660886911344	44.6144636956306	45.7257386411251	5.78736829647283	10.1125182917064	4.31162437178265	2.36853832888465	1.30853677025739	58.1771149761678	1.52443295023832	555.162872154116	172.593695271454	73.2430991418564	36.4525264500876	9.78006680910683e-05	727.756567425569	112.114191558669	28.758378971979	23.296460033275	27.7863714957968	40.2016246495622	13.1790288371278	15.9027273567568	11.4214563187391	13.3335766795972	20.0905485942207	12.4594233887916	22.2342926689474	0.838439830990991	1.2366679352014
458	SNP1	515.43489148581	82.544198042571	0.000128915455993322	27.8295712424875	21.8884782817195	1.27348771911519	84.075959933222	3.35642737896494	71.3084307178631	3181.10058430718	69.2917362270451	0.000992018325250417	16.1785763013356	0.581615299207012	3.03770633806344	16.4733581289649	3.47349490108514	0.241281579232053	0.275294697000835	41.5519521155717	42.7000438240796	5.79376527921536	10.1276846331386	4.35076901210351	2.35231563981636	1.26127063105175	46.6314057470785	1.50283694774624	550.582713754647	198.009293680297	73.745646802974	40.1995563568773	0.000118909703141264	748.592007434944	116.371350213755	29.2184857871747	22.658403366171	28.6994409083643	42.0628906387546	14.6019429907063	16.4227679704762	11.0162747574349	14.6636274068866	20.5998337087732	12.5912952704461	23.8403543613594	0.901169393714286	1.29319435037175
459	ARC15	549.940483976455	85.3865659254415	0.000140092901105298	28.7035662387181	22.7367432308698	1.26398407128842	89.9888816219752	3.41007194244604	70.5140614780903	3258.85219097449	72.2419882275997	0.000950710035120994	16.8246317187704	0.586262446435579	3.34218642119032	17.1360383172008	3.82069528449967	0.257328782459124	0.295201605709614	41.9119267192256	43.6586585853739	5.7495206795291	10.0786070804447	4.274148029431	2.39137925899281	1.29290149509483	48.5099220536298	1.5061470057554	588.475982532751	213.760917030568	76.069948941048	41.1838869323144	0.000145041844847162	802.236899563319	119.682971888646	30.101605150655	23.5945621200873	27.7818292917031	42.8065767618886	14.8458941572052	17.4701208287982	11.777409709607	14.7136522424672	20.9872410663865	12.934561308952	25.7126929759563	0.872497350770975	1.27942863100437
460	YRB2	516.365633074935	82.0526857105943	0.000113587593255814	26.5058170129199	23.0257300219638	1.15203325064599	93.4780361757106	3.42248062015504	79.4664082687338	4063.25710594315	81.3385012919897	0.000967716289405685	15.0992677919897	0.56968960994832	2.6049077997416	15.5495894160207	3.17822751162791	0.209442588617571	0.253781820891473	43.4798337415344	43.7700117189907	6.07701933462532	10.6656261524548	4.54156216149871	2.37965812919897	1.48892675322997	54.3839146899225	1.51806221472868	546.887795275591	179.600393700787	71.8550257086614	37.5031346850394	9.23056927559055e-05	726.488188976378	111.778896850394	27.6829705570866	23.9163230866142	27.536437884252	35.8736742364173	13.3239505669291	16.4899803026052	11.761956984252	12.4424869352953	20.4014954753937	12.1455220393701	23.4727673155819	0.817363717034068	1.15884362992126
461	SEC6	444.445351758794	75.7856923052764	0.000121867572983668	24.639711013191	21.1406522060302	1.16655693592965	89.2870603015075	3.32035175879397	56.5439698492462	3411.34924623116	83.9572864321608	0.000777156903548995	14.0924511532663	0.572056561494975	2.53868858291457	14.3369132267588	2.87206463065327	0.220772617280151	0.247719338385678	44.0958978278244	44.4338490611613	5.00018363693467	8.61410677198493	3.85218720979899	2.26599864949749	1.10205040766332	58.0201654836683	1.45891618743719	486.23029366306	174.528593508501	67.8159557187017	37.600755187017	0.000105498336893354	660.758887171561	107.880860664606	26.2035481112828	22.2904043400309	28.5965019642968	38.2446166741886	13.5557441112828	15.795362875195	10.7779443987635	12.8895925855023	19.6668457824111	11.4817888732612	23.3143370634675	0.87100841825273	1.17786930448223
462	RPN2	523.590081607031	82.9140061581921	0.00012019279081607	27.6662009014438	22.2763533753923	1.2446066861268	92.0502197112367	3.42623979912115	63.0163214061519	2916.32015065913	70.564344005022	0.000870960882925298	16.2298412718142	0.586988379786566	3.22241997112367	16.4150951161331	3.52101075706215	0.25740144485248	0.280758072140615	41.9473202551857	43.1892051821133	5.35199896045198	9.28371974011299	4.04314985499058	2.33237061393597	1.15581644695543	47.8491155367232	1.48549193703704	570.881024096386	198.614457831325	74.8887900903614	40.3033982379518	0.000103919111355422	769.495481927711	117.61700689759	29.330119246988	23.356053	28.7388114543675	41.3590822144578	14.6541446430723	16.6615438662519	11.0540942921687	14.6254558711446	21.0862347548193	12.8540252620482	24.0072207280967	0.906642928693624	1.26052527861446
463	YIL083C	518.351797862002	82.4582111370262	0.000119277843347911	27.5489203440233	22.1723153415938	1.24409585762877	86.5072886297376	3.41253644314869	70.1326530612245	3116.91933916424	68.1462585034014	0.00098417889101069	15.9405672930029	0.578972472206025	2.93000791205053	16.2218928984451	3.33743197376093	0.234622601579203	0.266048070325717	41.5473538850791	42.2555682238969	5.73402329737609	9.9972304606414	4.29213725072886	2.34983516326531	1.22525925072886	47.0459716180758	1.46928634387755	565.248962655602	199.450622406639	74.5930185062241	40.1854653775934	0.00011278158726971	764.699585062241	117.206447170124	29.2474100248963	23.2158592829876	29.7927260544398	42.7024630596349	14.5578012838174	16.492933557155	11.0321803950207	14.7817095341826	20.3345774968548	12.6343691950207	25.3929050614108	0.893395416765453	1.26379872614108
464	SHQ1	524.722165991903	83.0371800910931	0.000129151888805668	27.3852972449393	22.6552145005061	1.20886720394737	89.9838056680162	3.43269230769231	76.8132591093117	3904.16953441296	82.2292510121458	0.00100001918421053	15.6331820369433	0.571028131072875	2.69467457034413	15.9684371685223	3.18934236538462	0.21474570590587	0.255125156027328	43.2201662182292	44.6840226337281	6.02367328947368	10.5621322171053	4.47617497064777	2.37615457236842	1.34817526973684	54.4159295445344	1.54279781918016	567.299113737075	188.865583456425	73.9796998818316	38.7798400738552	0.000107792420132939	756.164697193501	115.195473685377	28.9920332599705	23.6332157008863	30.289978748966	42.6369293738552	13.8823752562777	16.5424628314607	11.6324384305761	14.5238090540473	19.6733029096529	12.4250044002954	23.5305857660992	0.847725188314607	1.22869152141802
465	NUP159	505.726988102693	81.3382177269881	0.000116157852222918	26.8256212022542	22.2878077069505	1.20422777520351	92.2824045084534	3.39949906073889	71.3625547902317	3570.37695679399	79.8891671884784	0.000995636251346274	15.5396188040075	0.579005370945523	2.93928219849718	15.8636094834064	3.40095798184095	0.237634551916093	0.274329513477444	43.3065712316092	44.2147021759975	5.78979905385097	10.0951896919224	4.32988271822167	2.35678855479023	1.34113887413901	53.0313160613651	1.53452514032561	537.407725321888	173.31330472103	72.1216600257511	37.0969364403433	0.000106577857141631	710.721030042918	111.663742480687	28.2147397519313	22.9466905012876	30.0445694798283	41.8093600090129	13.4189739030043	15.7778529291339	11.0323649072961	14.0577256254678	19.232700426721	12.1083876935622	23.082075905331	0.863195688888889	1.23240035450644
466	RHO3	493.479310344828	80.362212887931	0.000139242163771552	26.4781945534483	21.9549455491379	1.20806029439655	83.6512931034483	3.39137931034483	69.5681034482759	3606.2875	81.5741379310345	0.000923234215818966	15.1564302581897	0.572457323965517	2.72694875905172	15.4232385047414	3.11759403232759	0.225596964969828	0.256519686024148	44.4413194295625	45.1021196664182	5.66238176853448	9.87431462284483	4.28829996163793	2.327483125	1.23943513706897	54.9337399612069	1.51010363168103	533.297455968689	180.923026744945	71.7467923809524	37.9519171102414	0.00011651738913242	714.220482713633	112.143455296804	27.9175607299413	22.9930995968689	30.2669936176125	42.3367065774951	13.6927243855186	16.0598878638778	11.0271773750815	14.3015436619961	19.553420640835	12.0991661089367	23.3415437955585	0.861646922841965	1.21693270515329
467	TAO3	488.704402515723	80.2456051383648	0.000136509584918239	26.7887668754717	21.5620755358491	1.24488353836478	88.1194968553459	3.42767295597484	73.4591194968554	3661.37232704403	78.1245283018868	0.00114593320296855	15.2929813446541	0.570680633836478	2.64055029371069	15.7079053106918	3.23854698113208	0.21538090381761	0.264222196012579	43.4891420275907	44.663985924359	5.96874573522013	10.472345763522	4.3845969490566	2.4091229408805	1.3522439572327	52.3960818427673	1.5150351572956	524.152941176471	178.7	71.2717838941176	37.3526488	0.000100063046023529	702.852941176471	111.047417435294	28.2429164776471	22.3925366741176	28.4658513985882	40.8721977752941	13.5056606152941	15.9671708031026	11.0028080811765	13.7149567505294	19.6305596207059	12.0816899435294	22.5819740270907	0.848861028520286	1.26494710117647
468	TID3	513.551295336788	82.1902718860104	0.000143580453025907	27.0861613989637	22.3371304787565	1.21484697512953	82.2145077720207	3.56269430051813	71.0642487046632	3765.93886010363	84.9834196891192	0.000925579234196891	15.9365470435233	0.587731558341969	3.09860784145078	16.3050148911917	3.61303876891192	0.243788024487047	0.283981606725389	38.0256978161053	39.4223755418067	5.70285871398964	9.96431470777202	4.31485441450777	2.33232296062176	1.18023704455959	56.661144	1.51399438373057	546.769485903814	191.235489220564	72.8524846932007	39.444050840796	0.000135356843300166	738.004975124378	114.726548374793	28.2771495854063	23.1752103830846	29.0891787832504	40.6288272116086	14.1462124063018	16.6600802190153	11.3128663698176	14.0192304562355	20.1686770533831	12.3187464328358	24.4716156533997	0.867202611205433	1.22335897014925
469	SLN1	766.379136287156	102.889851531127	0.000121201174088615	36.510424540101	25.0633958889512	1.46136395681436	100.689848569826	3.46831183398766	83.7263039820527	4985.96074032529	88.6634885025238	0.000658654459450365	20.9421458031408	0.573836503028603	3.67038624509254	21.1040832069546	3.95409721873247	0.240236796853617	0.259697139096013	43.1737872467162	43.8609576759751	6.12320074873808	10.8137457807067	4.72843775883343	2.3075959551318	1.25384014750421	60.9460271957375	1.46239113454851	840.409956076135	261.05710102489	95.0887353733529	46.899332181552	0.000113618365387994	1101.46705710102	144.42290090776	38.5679608726208	26.4632161551977	29.7581710994143	47.3888597508053	17.2467642474378	18.7697868290735	12.2259084568082	19.1794490907906	24.0366399267936	16.2306688653001	29.9478883489736	0.975234292811502	1.46671088872621
470	MCM10	586.459476707084	88.0486455520102	0.000107264706541161	29.4119449036375	23.6696326439056	1.24448359412891	95.7836630504148	3.382897255903	80.5373324824505	3543.04275686024	73.9004467134652	0.00140896494741544	17.5229981174218	0.595101652010211	3.5322613063178	18.022988551372	4.21969293107849	0.256977986005105	0.308848964626675	36.8728653293965	39.412794132283	6.41142076324186	11.2397941359285	4.45551112954691	2.54975582259094	1.53024998787492	47.851906464582	1.58070977511168	622.916363636364	259.089696969697	78.6466972242424	46.40587236	0.000107130962884848	882.006060606061	127.492388993939	30.4235962872727	24.5919071915152	25.4640177179394	36.4968165403636	17.0273259430303	18.0710152660891	11.258905070303	14.670759202303	24.8046533198788	13.6471013321212	26.965406526699	0.946772996410891	1.24160014060606
471	YIL171W	504.080626450116	81.3191938689095	0.000135365678549884	26.7360097668213	22.2689998451276	1.20125005568445	91.3230858468678	3.43967517401392	75.5046403712297	3705.46577726218	79.0029002320186	0.000989888362192575	15.4829228306264	0.578980661774942	2.89748476276102	15.8591707018561	3.45200930220418	0.233096438033643	0.278160208236659	41.9006848086493	43.2402406613475	5.94749456206497	10.4329272529002	4.48388281902552	2.34740832134571	1.32266435846868	51.79341862529	1.54968028903712	543.912067352666	188.628624883068	72.3375630589336	38.723734909261	0.000112008775827877	732.540692235734	113.485973115061	28.1882227502339	23.265637282507	30.401759207203	41.8436174073153	13.970103404116	16.4576042326025	11.3570467371375	14.3954947946773	19.8047404359214	12.2623163610851	23.4435138596442	0.859504249285033	1.21408378110384
472	PAN1	556.152575315841	85.3663712633625	0.000102632001496599	28.1773435646259	23.3756487648202	1.20552159280855	93.4965986394558	3.39067055393586	66.4907677356657	3606.08746355685	85.3343051506317	0.000944377506802721	16.2274931146744	0.575748151895044	2.90428661418853	16.4950607677357	3.31789204664723	0.221591957152575	0.253588646307094	41.7059638790467	42.4941459365079	5.58340118658892	9.70203273469388	4.1831318707483	2.34461206802721	1.24155827988338	56.5261248104956	1.52730944402332	589.995901639344	184.217213114754	76.0686214959016	38.4054206352459	9.52102981762295e-05	774.213114754098	116.87806942623	29.5838639938525	24.053434602459	26.5766109969262	38.7474621786885	13.9136388504098	16.2587317270789	11.2774868872951	13.6166439018443	21.4086167793648	13.0921898565574	23.5702840983607	0.878633162046908	1.23138132377049
473	PRI1	522.752688172043	82.7745844265233	0.000125713842383513	27.4868531594982	22.4391143817204	1.22916613620072	92.2204301075269	3.4426523297491	67.2258064516129	3118.3064516129	73.3243727598566	0.00140380681774194	16.3819787455197	0.595842940501792	3.30177394444444	16.8059772043011	3.9044025125448	0.257917021003584	0.306963563817204	36.6377083521257	38.6296497989091	5.74576215591398	10.059470421147	4.07608858960573	2.53306410035842	1.37722308781362	49.5570884229391	1.51798488727599	569.156626506024	221.457831325301	74.6757066506024	42.6864176626506	0.000114457599951807	790.614457831325	119.78532060241	29.1591086	23.4604708843374	27.7635381920482	39.7695766315663	15.3801302361446	17.4202464444444	11.1876061662651	14.4816073045783	21.9317363009639	12.7479830963855	24.8078947372263	0.899335555061728	1.2471595373494
474	RPR2	571.636024844721	86.7507388074534	0.00011906556042236	28.6919193503106	23.6412381279503	1.21412823478261	98.895652173913	3.37391304347826	75.9403726708074	3779.49937888199	79.3540372670807	0.000989235253291925	16.687823068323	0.580647486459627	3.15621274906832	17.0284910062112	3.60809201242236	0.23640816642236	0.270766027652174	41.1375032562264	41.73307159	6.00432964099379	10.4955028223602	4.47543894658385	2.37503728074534	1.36677855776398	52.2176194658385	1.54565442720497	606.689587426326	196.618860510805	76.9822804518664	39.5070372298625	0.000100609318722986	803.308447937132	118.890510471513	30.055901589391	24.3623506620825	27.5472715740668	39.5212916732809	14.2069434361493	16.6605877887324	11.565463935167	14.0475604768173	21.4809246435756	13.0966142396857	23.7253011341223	0.860761821327968	1.23537815717092
475	SEC11	515.650602409639	82.1688222439759	0.00011456439810994	26.9052387161145	22.6599847763554	1.18777219653614	96.6430722891566	3.43900602409639	69.1905120481928	3848.60090361446	87.8501506024096	0.00093572383313253	15.5863479743976	0.578952997816265	2.935588375	15.8355876129518	3.33846845933735	0.234919266814759	0.267815715278614	42.2124405022308	43.247059185834	5.67482790587349	9.87016167319277	4.28937371084337	2.32072615587349	1.24755614457831	58.1661713253012	1.5383457438253	551.273318872017	190.8568329718	72.6853062581345	39.1752984164859	9.11946294251627e-05	742.130151843818	114.298628633406	28.2243188394794	23.582144867679	28.9568143214751	39.3277719467462	13.9846680477223	16.597997830955	11.3466119186551	13.8322578181345	20.4711849835141	12.2888271193059	24.4931728968512	0.848639292974753	1.19850605856833
[truncated: 398 more rows]
[truncated: 139 more columns]
