# Supplementary material for: Essential gene disruptions reveal complex relationships between phenotypic robustness, pleiotropy, and fitness
Source: Mol Syst Biol. 2015 Jan 21;11(1):773. doi: 10.15252/msb.20145264 (PMC4332149; doi:10.15252/msb.20145264)
Supplement: Supplementary file 19 [file msb0011-0773-sd19.txt]

genes	C11.1_A	C12.1_A	C13_A	C103_A	C104_A	C115_A	C126_A	C127_A	D14.1_A	D15.1_A	D16.1_A	D17.1_A	D102_A	D105_A	D117_A	D127_A	D135_A	D147_A	D148_A	D154_A	D155_A	D173_A	D176_A	D179_A	D182_A	D188_A	D191_A	D194_A	C11.1_A1B	C11.2_A1B	C12.1_A1B	C12.2_A1B	C13_A1B	C101_A1B	C102_A1B	C103_A1B	C104_A1B	C105_A1B	C106_A1B	C107_A1B	C108_A1B	C109_A1B	C110_A1B	C111_A1B	C112_A1B	C113_A1B	C114_A1B	C115_A1B	C116_A1B
1	MAK16	90.1467815366629	8.77468181592778	0.000165311839520174	3.27425712924164	2.09044945428959	0.12387228037236	26.53711888316	1.52005709366365	26.8224368465865	1524.51443026882	29.6948478990988	0.00104076238849326	2.24008687280194	0.0494324208251258	1.22457741415972	2.30508140702315	1.42521566524425	0.100390537189901	0.117472070360154	25.9937056183636	25.6557325184551	1.39895105481417	2.54301348942927	0.877621630912535	0.55199956332415	0.920926283361347	20.3859147646365	0.159927176715184	92.4783139188908	77.5705839764185	7.82786632825122	10.1679555744606	0.00018531065832149	124.783636908737	13.4188452092797	2.97123252705009	2.25121924040275	20.2856667255578	22.5465197957982	3.84124697513087	14.7582317987932	2.24988879553098	6.94538912936236	6.88696451947478	1.39940535945739	14.9851618966282	0.198553113593495	0.123119324056696
2	BRN1	90.1424873167124	8.84936612339208	0.000172739578726461	3.38009850887709	2.0860351125022	0.133320801521286	25.6700688219729	1.47638744930515	24.3585889102272	1364.01145175118	32.9089344410952	0.000967599408793426	2.26705335159468	0.0448699928616977	1.15469018495845	2.41113778259385	1.40622008381097	0.0949955229293476	0.113353857843965	25.7505914524192	25.8239573647293	1.34388104204055	2.45767936610789	0.816651673747653	0.555188228034941	0.927515812898818	21.7098561465968	0.168372981713946	95.0829572163517	80.4757692648712	8.07824333290963	11.1298865197629	0.000151473019719893	132.093952480678	14.6947514884296	3.17875285074513	2.24832101149791	20.3552028263077	22.0225723118005	4.12110735059807	3.74946892591362	2.02879036634326	6.8404892305594	7.02231338696592	1.49824456083872	25.9416841587459	0.203590104389851	0.127016557635421
3	PGS1	96.5730805495398	9.28895402722687	0.000179211510246389	3.45978775476854	2.29616773885907	0.130512874027868	25.653137905926	1.45814670195729	26.9960546089896	1326.86216351991	30.4067418526764	0.000900748647786075	2.29478836927915	0.0463241903132328	1.17467908164931	2.42935944216561	1.38549264828582	0.0979388982203211	0.112495639453515	26.3480823402787	26.002512997837	1.46684913234501	2.69005250958924	0.860224508716129	0.467400319686466	0.827214734477734	20.4567376983227	0.174018497924923	93.3703351080602	86.3742052241418	8.02906720740792	12.0883582945319	0.000182774815716278	135.693372132661	15.424852744866	3.01954602965194	2.25516754300408	20.8004131069796	22.4221950219598	4.50735399057914	4.06558109070503	2.47725042248882	7.14246721272105	7.41910360370218	1.5289086161363	7.65601611682442	0.225720404469099	0.12146945654723
4	USO1	96.3949401587946	9.40099564733495	0.000178615995955494	3.44530921672924	2.37238539085471	0.133671241582794	27.1419551889223	1.48749756390315	26.3642844985715	1469.74625051903	30.8100003198166	0.00103392720441213	2.30582601068872	0.0479111905754377	1.23256041584254	2.43839735672845	1.48667792483052	0.103961308973398	0.117634734767616	26.011260841653	26.4003003069413	1.44866292920573	2.68391183626703	0.871121082923985	0.493845342557074	0.925323838127422	20.981895482779	0.181678650113754	101.967650021517	82.6470184231992	8.74441405906382	11.3221209110389	0.000219786286962064	139.372670316282	15.2303051251026	3.27554828576236	2.43097537414856	20.7558134784926	21.9014527276685	4.17915513223701	4.1250249013201	2.24189945246869	7.11818716142324	7.05234422327041	1.57279484407191	27.4845903003183	0.220809718026793	0.129685036254062
5	CDC53	111.59689015524	10.580154154782	0.000203784379486377	3.79493303051293	2.62701133829102	0.128818610391477	28.168194938441	1.40640525067798	38.0433674860217	1276.51103523364	27.1332592929914	0.00120383737350101	2.57556176130906	0.0505502453728261	1.33087468655827	2.82377318178149	1.61924652014625	0.104262464537388	0.12231515130648	26.1878391586938	27.0178376819319	1.89056359335057	3.53912572837351	1.02280915767269	0.663521675094894	1.0653169321565	19.0618995059996	0.206144000760456	112.454496163155	98.0621233856233	9.58088509851795	13.0369745256587	0.000199185369820448	157.750381471217	17.0497757523905	3.46287858192021	2.60985594941686	21.3408273291919	21.830307872708	4.7477298157667	5.05506472562134	2.29166168167214	6.96549804187806	7.58093147403579	1.69073317154616	21.2388490401402	0.224286317207043	0.126508351686268
6	RPO21	107.08586720317	10.1401975999902	0.000224384476289733	3.63717933577961	2.50087784428928	0.138036693642333	24.7236619241377	1.70369320032785	25.23933764625	1821.61641970745	35.4200593670401	0.00113885821497338	2.53146588317306	0.0470364752357191	1.30023252120597	2.6647689759281	1.56510508953026	0.0978256027850331	0.119724860197134	26.0170474663571	26.5944219163901	1.31168837913383	2.40646922205514	0.771659837646741	0.515125546169069	0.853222284702304	23.6052545201897	0.158694394849817	107.66426606699	92.6627914882142	8.89609855425813	12.1002887528513	0.000207140495573696	150.937773062112	16.1653687414147	3.49314525580407	2.29965187536545	20.9610152543079	21.959252719107	4.66803037737348	3.77048699994545	2.36596487785904	7.28926956453496	7.29711365020642	1.57455190379724	20.4754343560019	0.212755396914324	0.117458729148056
7	TPI1	101.504779564642	9.6024596224212	0.000210059010126086	3.65951936372092	2.26398148191199	0.141353716813221	29.5548923237236	1.60380813025109	26.2510871722788	1609.20542855448	33.6371662037004	0.00117991494619975	2.56579480551081	0.0497595104280816	1.35670713875825	2.69891633384454	1.60476948848184	0.103978577304931	0.121378077492545	26.2501069145411	25.5159571583068	1.46357288465375	2.68069548044298	0.907146689040723	0.605903950409089	0.985383655442523	23.4675970240873	0.172430342549224	97.625224930096	93.7502749667409	8.34918104590333	12.7727167772462	0.000216281760619836	142.094297956298	15.7362969467392	3.16884174161587	2.31033425967022	21.7008043973135	23.8194621373509	4.7498340963196	5.0607599286108	2.60851150633482	7.30412640249279	8.26979558761956	1.64833237984391	19.7778350398677	0.233745290935544	0.124527027934807
8	SLU7	98.2865001378847	9.27402160448732	0.000171811172059103	3.42108530979963	2.29355739573685	0.127303263842285	25.0518174700948	1.34792715650041	23.8099680143056	1302.53608488904	30.1329609533518	0.0010850884804383	2.40729635265722	0.0467451016839449	1.27800543362186	2.51037065685862	1.52367239994789	0.101801311659165	0.120609660219231	26.3089125698714	26.2005962601758	1.3943442165098	2.53423779000756	0.79609647062409	0.559055434764412	0.871736691534144	20.2883925571467	0.160305868926372	98.1809533867766	81.0092854231111	8.22596972608385	11.4767297785532	0.000186615942018216	131.38075419744	14.8780275809664	3.16919416720277	2.29942507484567	20.8642790893968	22.5421861755631	4.29092845116567	4.63132524068331	2.38293010170745	7.07306162561843	7.29285984557033	1.56436073148593	8.42792959852055	0.225100913774868	0.127280986587475
9	TAF12	103.470683232744	9.95381507590035	0.000207004118518464	3.60310374925556	2.48459696055403	0.139040154709145	29.2290280959275	1.70396632630471	25.6333623331021	1546.431259237	31.9977273051154	0.00117269146619682	2.46310409975745	0.0482588944429503	1.26277359075572	2.5969821766599	1.53295357259623	0.0980947852684852	0.118932622942808	26.2273145222881	25.6615655056506	1.44758254925265	2.66499057595697	0.809510532032231	0.56289721458612	0.946001731039606	21.5577565329121	0.164735334672321	98.1021236990841	81.5571641574027	8.93629721470652	11.4287483809817	0.000237631325030514	129.331064864713	14.9289506862199	3.43362834053396	2.30846472961572	21.5598693264616	23.2159678870436	4.27655926297243	4.30654900975074	2.38298542272263	6.9853950083428	7.65751672457799	1.66874761985042	66.3019256730186	0.229002600005463	0.150071014875617
10	RSC3	87.4920193990848	8.05113463903729	0.000157888329495036	2.95101135451217	1.86615415854078	0.0931483982316544	29.3545575527498	1.12103075501122	41.5446095446771	1455.17574840355	28.6509743802344	0.00115024272710462	2.03265091654626	0.0455378734092391	1.31756039626303	2.22497102230359	1.60029551717943	0.101092795559432	0.121617803291752	27.0203540818069	26.1764512424121	1.75499985764736	3.23420452042713	1.17491920536365	0.519391406414113	1.08053655215012	21.3597041493135	0.209882785808113	91.8946916300427	108.744831141638	7.66094866369785	13.0536605343331	0.000201683210539468	152.250818462641	15.5321214399149	2.82991646362158	2.05422832996831	20.2048078068046	21.9724946778475	4.77727615860407	5.48732700794779	2.60277290486794	7.47261286316647	7.40833848028038	1.50377878474451	16.275127420252	0.209684106129122	0.114805017901259
11	YCG1	96.7763196776721	9.03024638212447	0.000186764111336897	3.36177479358844	2.21744797607232	0.1310577138418	26.8728228264245	1.40502832897099	26.191550254938	1438.90129020971	29.0318017497197	0.00115379761640449	2.31174446575813	0.0468875728916791	1.27264499948718	2.43213311832022	1.50271833081912	0.101943375700953	0.119878026450957	25.9747438219137	26.1413206706864	1.48814223895085	2.72046017245445	0.868447805521682	0.575357408041408	0.971302399079754	21.307074587645	0.21744497023617	100.156096725091	90.3552793970902	8.71185587683089	11.9438111993533	0.000212153858174577	142.331953402329	15.7967978460095	3.3160551284815	2.26239554318744	20.3531935288607	22.52095454299	4.47888368737998	4.79571123282481	2.43936616451488	7.11703909449759	7.56249764104064	1.6145797290515	54.9518957840805	0.228788439130755	0.125509924595883
12	RPT3	136.162545925488	11.3865201185092	0.00016274680135179	4.38998417608101	2.67906661327326	0.130868204987232	31.9770729978307	1.22925973047427	20.340729312073	1141.15397613425	24.0974888636474	0.000810818034616757	3.03498625749131	0.0521575573055734	1.51663847978137	3.13702190846496	1.78610161397915	0.106078242145777	0.127196707711797	26.3407237963965	26.2239791739158	1.01965641319359	1.87312253375208	0.739169116694505	0.450038492304482	0.894334282162118	16.3272413366575	0.157423057348906	112.094604177103	130.014949836069	8.78742009234872	14.7991884920758	0.000177959348681637	188.917773206135	18.2168087432951	3.30216302616954	2.43228967885823	19.6070356604317	22.2585817621058	5.56734962826278	4.67712068161633	2.39178949147594	7.74952729359354	8.47191959581229	1.79477120457893	38.9641487632178	0.224605089910964	0.128715197140564
13	POL5	114.639603743416	10.5509211422612	0.000189031313701211	3.77418227657255	2.69600143431513	0.124068417777805	26.5929008232323	1.27960093764406	32.2950166859172	1176.96090018701	29.8539592093401	0.00134781056518271	2.61482741871119	0.0484945877695087	1.29433813225739	2.81173740538933	1.53386911143116	0.10061827593463	0.115464108406481	26.7661039558805	25.9184092060557	1.79377544128722	3.25477506329435	1.0079011592095	0.681987175951538	1.04895631530934	20.4470079514519	0.19390388319371	104.101444914799	91.8369104917295	8.79851706321821	12.1757757787721	0.000246150490665289	146.200224508153	15.7577211017852	3.36902759831471	2.54364636020016	21.3357543902504	23.1987577029703	4.56980349852961	4.54817091113855	2.45299062510543	7.35909190894878	7.6339198336213	1.70308535823372	13.7630870297813	0.221668124410302	0.163384712088319
14	NUG1	82.6257900204237	7.70630294985379	0.000139535340408935	2.99915870177514	1.71991310035988	0.105519178930875	30.1252278231341	1.47304268476166	27.2767795327928	1473.1464415554	33.9699498634418	0.000965498235387108	2.14626780195989	0.0475071340343611	1.2745436616356	2.25387218541844	1.50952461708706	0.0982454998784908	0.118870948874206	26.3075724574574	26.663445907986	1.38614019651193	2.5749073996794	0.847978089036438	0.626041835144787	0.898535258969782	23.9013929662744	0.187590367209272	79.6154990113754	92.7430780536444	7.3668950662309	12.1305358264718	0.000218122075374543	119.697925917519	14.1240105996576	2.66040027578794	1.81472092579111	19.0320806967558	20.8206277988519	4.20923206934858	4.53918777959419	2.76537115905124	7.00872337275089	6.66971393460704	1.52077843333809	17.8168112050027	0.189201056469726	0.125278334358309
15	RPN3	89.090152380198	8.16047573519153	0.000150080358326821	3.28258486603512	1.79682136024329	0.114968193543297	31.9423890403654	1.2011615727204	38.018623198103	1518.99124770933	32.0776194755021	0.00118651781632978	2.23423568327605	0.0455017994573948	1.28709997509659	2.31214135702317	1.51621154322003	0.0981530807328431	0.116240452794736	25.8159476471753	26.2759479566708	1.75373979228683	3.27404131618297	1.08720637869706	0.556943285662948	1.02717838409733	22.5923289957061	0.203425144194684	81.4469114264788	89.2204750629949	7.27190649912977	11.4645644287706	0.000183236653366012	122.432919275631	13.6453431063312	2.72742602381766	1.80661675939676	20.3997656969526	22.315257086541	4.13842498198413	6.89329172227678	2.53781933225162	7.27370407238085	6.9916745430014	1.47148964833633	9.18797669786239	0.209783135707715	0.111704305033718
16	SRB4	95.492160584565	9.2294024928643	0.000168479458432518	3.51143470708612	2.18952822219093	0.134531598961987	27.3113931317992	1.36870791119107	21.9431208897948	1398.32663460339	29.9087351789731	0.00103053748048033	2.41186267779642	0.0483956636833319	1.25187955555774	2.527326357352	1.4575485878633	0.0992259094988722	0.113318059571336	25.9115998741178	25.914047781898	1.32185769398264	2.40015462840983	0.777394338747639	0.554539162907188	0.835548082082258	20.6383374140386	0.159054196021045	93.8200571384993	83.7611476491557	8.30828712379891	11.3289884640452	0.000188452120718303	133.174065594016	15.125875396917	3.07152425125243	2.26845916345053	20.4680094132628	22.4383728262289	4.22836688561609	5.04285319800301	2.21834229568503	6.809268484003	7.37212443583138	1.52880473549449	19.5866191405088	0.215128186729787	0.130971007599917
17	CCA1	102.670003015045	9.4933584738862	0.000182287671896504	3.54573408543635	2.39877521986126	0.138687873205061	24.7299161541019	1.44254904481821	24.6294058076659	1585.98955603176	31.3976637257955	0.00102520727780497	2.44660335828983	0.0482089139493774	1.28240574919965	2.54868113999479	1.50231047225383	0.102301950412502	0.115078276852629	25.9191527775926	26.3202091733183	1.38313490427258	2.50575166485664	0.829255675142056	0.496802788595409	0.86847806849529	22.3425328913396	0.189989820568979	98.0488142740286	83.3160530608504	8.09118392208557	11.0701146953469	0.000165131802853462	132.744170516402	14.1505264714481	3.13824731363486	2.32617460791835	20.6158705124273	22.5417697071123	4.21617514384914	5.90516809625888	2.14872679020572	6.96010413618267	7.44301784079352	1.44143725324964	7.38587515567169	0.206674380835995	0.124870610762439
18	YPT1	81.3205283182548	8.1774917196661	0.000172581429066484	3.06429328318183	2.01504936692679	0.128580595311375	24.5062638999598	1.42081732518501	19.8705189461877	1177.38615587011	27.529456592848	0.000924131458348689	2.1637131518738	0.0490409857377734	1.20038645698093	2.31518678972542	1.46657272262167	0.101120429864073	0.119377475701929	26.2923127541197	26.0765659266255	1.14660402428938	2.07160263638298	0.74515146322491	0.534336645382622	0.801520396545164	18.9694110829722	0.157888361650107	88.9051135391085	81.0490437239745	8.09059204716473	11.3112777544165	0.000204879452576505	126.445927528808	14.8975152465859	2.97308481926477	2.18862979442172	19.8647010904512	21.8903441012731	4.1710515145146	3.79408728252399	2.34667966606975	6.93507892288528	6.93435773164806	1.46555348121242	22.1154326085067	0.206996872002156	0.113758584383841
19	NIC96	109.184394306358	9.68037392590223	0.000184065797365851	3.88610224907249	2.26848610918522	0.141853251631293	29.1734543346891	1.41966068930941	25.8886783391665	1359.93033875181	31.09292892066	0.00104313396970486	2.8091886225621	0.0522681633544868	1.46353084697007	2.85009968466931	1.67052794051689	0.102774843111771	0.122466016556893	26.3642827270714	26.1152206535176	1.38890493711523	2.54125423088075	0.866175686048198	0.543523267971459	0.887018841253969	21.4237335835094	0.171888641057889	94.5730202609599	92.0765429837984	8.61554073430021	12.2122735519452	0.000298053183881747	131.186326952283	14.8084605364648	3.45459731030539	2.09333230917033	22.4276430962998	22.7313601176617	4.73277388684795	4.45686734212332	2.81017696310918	7.48165272336081	7.95639792714879	1.8514518038391	19.093540704788	0.245638493281668	0.16027435064105
20	RPN11	90.6230509588759	8.91863878535941	0.00019306046202416	3.42328112954949	2.10113524392804	0.138432815089806	28.0085028632144	1.45521501520997	24.2913776871382	1459.16828742588	33.0586768141883	0.000917892714447922	2.30524883646558	0.0475980085999685	1.21063376422697	2.46375690626154	1.47320106792663	0.0984976556280965	0.11547339582027	25.9530011628968	25.6688322886629	1.33392105638777	2.44671697327322	0.813596633556745	0.573254744703131	0.892984756052891	22.469416117335	0.151354107490545	95.3041369545507	78.8436472881367	8.39255384001125	11.3875165029048	0.000204284244704884	130.122755456856	15.2052340602053	3.17140681847711	2.23282306188022	20.628266538817	22.7529911592552	4.14282686520405	4.91019836690378	2.44044487403222	6.87084453915174	7.34281608274497	1.58734173639564	9.38521214452325	0.226996777535491	0.133034751526906
21	SMC2	92.3949431750552	9.10697747477714	0.000193307172311499	3.39610673620885	2.18943598059176	0.139123410783867	25.8142128561708	1.40293994278775	28.3501300918065	1433.81053833393	32.5998421263536	0.00102517968699405	2.24815293728134	0.045575168363403	1.16792938784995	2.41328525177164	1.45758540002618	0.0965951995373288	0.116910169055344	25.9998692486774	26.1099026229854	1.48998404433773	2.75234767256822	0.909996491358313	0.552184484775722	0.95462369732163	21.9978132219819	0.166214958411044	95.7816265200471	83.0627561467284	8.01716473642647	10.7484778231576	0.000172720668946796	136.414709401204	14.3710271845643	3.114419925766	2.31739483530494	20.6861062925332	22.7750406145273	4.01850617789268	3.75250406579445	2.27418386598222	6.9156896942195	7.27677814074435	1.48327242891773	13.1304295954431	0.199563998174396	0.124238156076596
22	RET2	105.107143279643	9.47748377264797	0.000184940697629834	3.33606810409651	2.44046892372157	0.100436269880871	33.8443269972772	1.50296681911419	36.8433118052587	1676.72040064639	32.6131655170117	0.00110428033247085	2.48733857088478	0.052932784283858	1.44905908294321	2.5332614256805	1.62396850031163	0.106704944053656	0.12142863895052	26.62250181373	26.2990800825616	1.67667049838309	3.11237075501971	1.0326456761992	0.622025841472172	1.10859723654296	23.4878279327199	0.190499067484574	91.8792300362832	97.3924490488123	7.45627783181217	12.8212431649946	0.000221432051534487	137.697935083278	14.8966263871138	2.87118115949133	2.11267800392608	20.2977976554783	21.8122633478649	4.71226769043313	5.0589056321553	2.71771914109269	7.42278196784408	7.39518289039119	1.52715821559711	28.8987916839071	0.233211206181539	0.117141506885546
23	RNA15	108.303280022715	9.61472290739235	0.000185990925172985	3.46164222772643	2.31174160543884	0.108329475842653	26.444826871828	1.4955992523623	32.473065762259	760.585152916394	11.0166337944687	0.00129649281738214	2.55448424310517	0.0508312467197067	1.42013435912041	2.64951894795361	1.62590036511698	0.104398174086665	0.119089612378229	26.2930878283602	26.4166041490184	1.77698483484456	3.21364875584227	1.06155703507654	0.73516747678417	1.09984882291307	7.16303014529885	0.202844328651148	98.1604002952045	92.685455730192	8.45612279193379	12.6150348016139	0.000285501532559503	139.745619652144	15.4651031757952	3.19480045445253	2.19631553672542	20.747715553369	21.7479929380832	4.71915679285026	4.51957946870402	2.59797231776723	7.27139539234679	7.72547786900267	1.77573017594611	10.6935844395841	0.251441447809078	0.139194789519301
24	OLE1	104.722444252492	9.71719972390015	0.000163493002058342	3.60524489000243	2.47327852085352	0.133495306332567	26.5187813858678	1.34606609034736	24.6266575289266	1351.67831767233	28.2348021386344	0.00110618461152861	2.56883271177614	0.0486080562483705	1.32232073046526	2.65566959946444	1.54055379696503	0.103046535885115	0.116961837319172	26.1734009305371	25.5640372631159	1.45338781999501	2.60848801416044	0.825974992726258	0.556671622650581	0.892788969518225	20.6746754459493	0.194504741055727	98.3625564003695	84.94605858281	7.89870244224096	10.9871528562862	0.000144725652124582	136.902407559349	14.2172293735067	3.1485925694477	2.30899588595284	20.8291660196297	22.235453222899	4.18901449875541	3.58369790147256	2.19790077233578	7.08919024939913	7.38552437599286	1.49164186738891	6.68686692086563	0.201252053088439	0.137947828638423
25	ALG2	110.183115204236	9.98543769298706	0.000175190420327837	3.62725202872115	2.60480008044087	0.130758679949033	27.0522482702255	1.46719011438025	27.1362770250931	1535.3541569904	30.5535987722721	0.00113679698878813	2.44986271003909	0.0460570297715411	1.25880008744637	2.57031930696479	1.52258577243172	0.0976066213442598	0.115485012215731	25.9851305609537	25.9260450129458	1.47187576241012	2.70723683982598	0.841042736084157	0.547713658960211	0.948497896751067	21.4198713325064	0.201148406716527	100.739605696271	84.2255787931914	8.3988533012073	11.6238368133489	0.000200941274143285	137.912279996258	15.1178912312288	3.1841825577775	2.38135391799299	21.0203930147762	22.1937137084502	4.38357544357065	4.17629218411204	2.2247972936844	7.02951046800676	7.41334257484182	1.58368230147737	9.96525206531909	0.219597050734389	0.125631865971077
26	HSF1	92.9005409190977	8.88335466564542	0.000164228610703065	3.42605207022396	2.12729259501722	0.131038802274801	26.4605486463743	1.43963811144852	22.7756955479368	1364.3349158843	30.2849167643	0.000977305096071291	2.2880860513934	0.0463344688212273	1.19510367422531	2.41330895090757	1.42666759806552	0.0973340967324135	0.114286253528214	25.9753444731736	25.860790389915	1.35119587473536	2.43172416984667	0.77037581864586	0.491527781094123	0.831972221162685	21.0773520531251	0.162526421436173	94.3187304450592	85.7749136314699	7.96068881425752	11.1996967849971	0.00018788234725535	134.904121995223	14.5778915024638	3.13526664741998	2.22960455690739	20.0250873128122	22.3141719553143	4.22712263121353	3.57443227096852	2.19629022975504	6.95993673701773	7.18173558923724	1.49270860110031	23.5037544141523	0.204084069524194	0.136174211000117
27	MPS2	102.570549259956	9.68229708255897	0.000179475881096672	3.58371148417149	2.3654774284688	0.143792192022408	30.5527297618303	1.7576571669319	30.2797791685427	1552.03603130603	31.7151678095438	0.00103050258696588	2.39057848255405	0.0454709021873447	1.27127704388515	2.51521822848055	1.50189810926605	0.10093207858409	0.114151713723142	26.0489403644675	25.9478961200797	1.5415915581386	2.84739818131496	0.921650565177612	0.54094039262831	0.981975566435175	22.0431905588588	0.190526725222249	104.454032941518	85.1060426493444	8.48528329878295	11.4240032723238	0.000192391736982139	141.360568258543	14.9214663387264	3.18675390734329	2.39526083281029	20.6239621681023	22.3514028028269	4.27835423118451	4.14485801649019	2.35029475808776	7.12137407967968	7.3327710538837	1.49324312700922	13.3361530225071	0.20603829728684	0.128409898393067
28	USE1	93.4215368254168	8.62375879403704	0.000182294686343932	3.43061753903184	2.15919478381576	0.151595318416409	28.2033827057787	1.69302927221353	31.0253887111987	1652.76820220534	31.5437710013115	0.00112103112023664	2.36551075348161	0.0488912185397766	1.29922313386408	2.48868130478408	1.55817864602558	0.100226803652436	0.119978600961533	25.8314429152401	26.0640298293526	1.58954714227152	2.86238873546731	0.923963653132804	0.528864426136195	0.936812934681344	21.0816719181949	0.186227176224442	87.5465170682316	86.4298289559474	7.26561290414258	11.5711847564967	0.000166662526397431	123.914729044171	13.9667160148385	2.89850467450172	2.14972905890049	20.3063610735482	22.4646302126297	4.51435581266324	4.47989726560632	2.26205836992446	7.30867399234044	7.57248428412143	1.43988438593898	13.8555331460196	0.227114366232524	0.128526689163011
29	LSG1	88.3432962871424	8.68023959960568	0.00019166002959719	3.30854269727563	2.13951971313888	0.136507534839643	23.3995214933611	1.61230062943365	23.8883815203702	1455.57939129871	30.6059398182202	0.000905735866665202	2.19599882154009	0.04433179763361	1.14263182432663	2.30372178523255	1.34297696886258	0.0954074364106542	0.109971910033958	26.5624472312632	26.6257436855668	1.18717624783742	2.17624719170612	0.809523806984981	0.447442896169115	0.833067642902812	20.3148251258926	0.14824449087065	94.6951925558914	84.4603999175851	7.81290033024808	11.0544711714592	0.000146873615484236	136.975022977334	14.6431831545199	3.01734569718405	2.4028566073447	20.9417683263367	23.4008744082605	4.06744316261944	3.55631151447251	2.45161930184274	7.3352950934738	7.32244897945797	1.41698377008443	7.79139723671644	0.178928142609255	0.138651353984688
30	PRP43	96.8093729827125	9.03587440244803	0.000171150450248366	3.19853738471179	2.34968224434171	0.113102714688842	32.4957734439015	1.38094430828	46.3852532446176	1769.34361831679	34.3590500908291	0.00092734631742191	2.15867422521642	0.0460392183722329	1.27490285734513	2.25327116274812	1.49865115983456	0.0959271971501165	0.111903577652186	26.0577385505578	25.9323692041666	1.7518548089343	3.32224179344481	1.25167462781816	0.470294169300012	1.07962687553411	25.2922742106358	0.205127428465291	94.4345339106557	99.101579450377	8.656502288366	12.0733918444857	0.000198843845298793	139.20407285361	15.5461633083028	3.01477891600493	2.01648210601579	20.7715351454537	21.8938692735278	4.4682163723135	5.71305846594128	2.65805179551693	7.2659461051512	7.30378294120818	1.60132511410566	7.59845507403648	0.204073450368978	0.119805101741627
31	PRP38	98.5277067054235	9.25954012224852	0.000172867265139222	3.58217057105364	2.16834341922443	0.128589848717197	28.5570168429618	1.15458623907269	22.5523181113975	707.616438306883	13.6317471542951	0.00130333224062332	2.63592581798106	0.0505400346563507	1.37515264038064	2.72451280219842	1.58550410611104	0.101575354588613	0.120886210011804	25.6795089232484	25.98728085763	1.39906340928691	2.52317869178317	0.813804160388998	0.589935508895847	0.918358438435002	8.6971035076913	0.214423230967513	85.5362093114572	98.014174583931	7.25999067676752	12.4506003816787	0.000204113091978252	131.571426626341	14.7773255755506	3.00611214090785	2.02127733384093	20.0369953180192	21.8754130999191	4.71363933762927	3.93415485632924	2.36953514700871	7.15357021577083	7.55328995951834	1.48428250755233	13.5271174630742	0.220222667267686	0.135612872487252
32	ESP1	99.7826786468786	9.42030845189242	0.000166275802067565	3.53264502250484	2.27510993242991	0.123918752559637	28.6972036418241	1.36503886130263	17.971048805082	1099.28990969629	23.415938928845	0.000795675200110067	2.38151744541117	0.0488879443341794	1.28929542907486	2.47192002381145	1.4993487169233	0.106578367247298	0.122313188067228	26.0598125519449	25.9768637870694	1.02834077859674	1.87665552894472	0.669093342774118	0.416116013980027	0.842338848931123	16.4242890137121	0.180597705179225	100.325053640698	100.882388778852	8.03260271568649	11.9856443264168	0.000148891433239753	160.647201827077	15.726516767596	3.1442889346234	2.24554406530234	19.7762305048258	22.3158878855941	4.50084394347574	3.74811724284166	2.050407893768	7.09374749124391	7.4659155934993	1.47924629333166	13.7375591181452	0.191975361182756	0.111422401776048
33	SPT6	106.933544981754	9.50716070288288	0.00022885946184177	3.50549343586785	2.36331728662682	0.112912415779485	26.4277262789713	1.3300641279146	33.2198667920864	805.072838527929	12.7107807203688	0.00148143501578863	2.46942203412993	0.0489382769158055	1.36585884891343	2.67329355108557	1.66348404280284	0.100341838481298	0.125122889769376	26.0228091318827	26.6037908526216	1.85348308443466	3.32668727692957	1.06787619489603	0.75658377220096	1.1480394488327	8.4442069739771	0.198399570293755	101.253681987788	97.6832899215306	8.78624873353389	13.3836600317343	0.000305027145517025	146.508190854527	16.0835327974623	3.29930032491256	2.36196630864352	22.2661894668055	23.3205184438806	5.03167802337903	4.69130604244818	2.80187861178989	7.53386459624651	8.05928488008976	1.69955373606932	24.4257411388912	0.26883711625021	0.14617278692749
34	NAT2	83.117077377423	7.6024337831355	0.000143927947478466	2.88909992509109	1.74619216422491	0.0974123039301087	31.0101834506684	1.34677002139079	39.9822468573804	1435.79748958659	32.2052790640276	0.000846107226276943	2.12062978140273	0.0476943501143378	1.33046425886085	2.19157763857792	1.55741503615217	0.10094487070955	0.119120064744256	25.9969114983935	25.8875656375367	1.70084597408754	3.21467792195296	1.07908992468579	0.484522448168247	1.03445103310799	23.6810232015461	0.204023601266841	80.9327260610303	96.6926876902847	6.84831346072101	11.9059052986781	0.00019750686049542	128.107061233359	13.764484724745	2.57363966410045	1.82392877487659	19.975999964934	22.4007783115448	4.40550511652685	6.9635178652732	2.30530252870541	7.55183427384338	7.22224678177844	1.37454228332773	12.3923600322938	0.20751339796711	0.109734349705691
35	MTR3	102.605781710561	9.24690061885948	0.000174768109562529	3.42819684615929	2.39890671830381	0.130681622967851	29.5485468347603	1.51984268451393	36.8192990145004	1444.88303382863	26.4418699491143	0.00100785409996034	2.3611186816187	0.0455094218677322	1.30577235300488	2.48476676626694	1.50930665749575	0.0988292409663954	0.114524296851188	25.849036865824	25.9227094869697	1.71325614187522	3.18555721613728	1.03700014443248	0.54424552611167	1.03842361655813	18.346995650368	0.183798826186501	97.071618595692	97.7227949946555	8.02173286548675	12.0375837010255	0.000165991327504789	141.67507518062	15.0364818474408	3.02421671495014	2.32335763714732	20.7967087347273	22.9205651601401	4.5497769423617	3.85351384258867	2.28625879240275	7.44661197488865	7.87313284552961	1.54370631699511	9.32089889528857	0.200589213593033	0.117116585275657
36	SDA1	93.993142599643	9.06543172155912	0.000172253404143199	3.4514034229431	2.15963853125503	0.132885031193666	25.1317677063671	1.54292595617189	22.4915850542377	1597.47252577867	30.5966150896151	0.000823529506233846	2.29268070777516	0.0481840686609411	1.23136514983475	2.40387743025782	1.47023466578089	0.100753563206418	0.11647262897853	25.7448084957963	25.9016652469274	1.14621393509015	2.1000838995545	0.801497312530121	0.438077534953768	0.79005516580709	21.083512280044	0.163666555853398	91.0209062412675	82.5511147692161	7.80623358227594	10.8423777123783	0.000188851631842127	122.469018053766	13.479183462132	3.02198985944547	2.23169262120699	20.5342932233984	22.5640422528613	4.06662001833714	3.71187120269865	2.44211626181663	7.05256968296741	7.3808371962544	1.52072569777054	11.9701124126567	0.212314391319042	0.124001975683694
37	BRF1	107.909831790363	9.50357881803051	0.00012654246907501	3.5637259749456	2.41127532662992	0.10357806036083	29.9246398964438	1.06177015589984	45.765141322675	1465.92553468587	26.14850397745	0.00109889874180099	2.72438929143676	0.0526901019340564	1.49155266196443	2.83110899911255	1.62375890247835	0.105444958211766	0.118281321755993	26.5515272098852	26.2974888485053	1.90636446027903	3.58425207123943	1.22793405282166	0.661669643670032	1.12511705203614	18.7638154179145	0.230399836151541	105.541599342241	109.994407043088	7.90276874060041	12.7625064342386	0.000123228203428092	163.80995590645	15.4450281624112	3.11862005185423	2.2212393994766	19.6577000029773	22.4045274618648	4.7629981865487	4.27975455116814	2.37293720690646	7.58458205176546	7.30392947120626	1.49426607204954	7.87302436994578	0.191134099463433	0.0940288266306099
38	SAM35	138.017015008448	11.9300249870885	0.000193536342510759	4.14132682732144	3.00856559684497	0.0891724904336311	26.9214046143548	1.28793776988949	41.7798423030494	1147.71744447545	15.0054661820019	0.00157720586289704	2.74051518123099	0.0473227537897355	1.27803850327793	3.03087893863474	1.67085141334663	0.0960529466458251	0.121848247685811	26.0484603617971	25.8894939948769	1.90787632235593	3.45457855956968	1.32207812829818	0.862135408790549	1.38520091159519	9.67609741036248	0.218994735003773	140.297437042099	97.4392414087583	10.9964974057015	13.6669337341093	0.000249654409714142	175.125886234048	17.9924118520332	4.1771060693611	2.82707796458561	23.470539340096	24.5101589843955	4.81608611623704	7.48689382507318	2.87018911151151	8.12669609364237	8.21306010538809	2.04133475871381	23.9766473998694	0.286617868431881	0.119250139089384
39	NMD3	98.7171409898935	9.38430940682489	0.000203237071896936	3.3318263038736	2.42894683640763	0.136481183349326	27.0319891760339	1.53775151644724	35.2255209819674	1284.05159930283	27.6625846861971	0.00107160228830419	2.25334064179488	0.0474969191727821	1.26262685493396	2.37588359582029	1.53886639478143	0.100228878783583	0.118814340341738	25.6992328458335	25.7586243142746	1.65683513410265	3.08335344471666	1.02429225164786	0.565729382709627	0.966290914250202	19.6233728870541	0.214503612614032	96.7264025933022	91.0871284342299	7.98007149305944	11.9306924274853	0.00019216662428395	136.291914965205	14.7885634838399	2.8631362863575	2.4202140573888	20.75784331967	23.0079601701467	4.4566967727085	3.76050876311152	2.38810485278527	7.31968902148125	7.56020905058249	1.45240342523227	22.9502347421796	0.216164507403865	0.120427353191304
40	RPB3	158.171171252377	14.7724230597206	0.000227120173232384	5.03988673038863	4.07976352329352	0.141563587735068	32.6260651734992	1.4156239744643	63.4009095115998	2570.12015809014	31.0556336112528	0.00127213792136854	3.26922527270352	0.05422933295274	1.64984732537298	3.36758428341275	1.77851006102265	0.118818126171866	0.131811054233869	26.2291274565507	26.3133833085402	2.31650607986401	4.29888908020345	1.48550875309488	0.895592856581809	1.40150789470598	22.8282010349535	0.27489146257104	135.431513804145	116.151939017042	11.3851483048673	14.4393704617397	0.00023521494806213	184.770616282365	18.83323188141	3.96150440710895	2.73112818237472	22.7026570413448	24.5168208521828	5.31323266359704	6.1772956539567	3.01628493479203	8.15415520249398	9.0243835775316	2.06886500605536	14.1380629369625	0.267751998530704	0.119253270180767
41	MET30	116.443102736363	10.4031161038964	0.000154484908286008	3.86804281771864	2.75500265652612	0.130782891915505	32.8605390760727	1.30556379935207	24.0136817208811	1402.83467985986	29.3677430130296	0.000719163556953102	2.64119851937621	0.0494465636630147	1.38634668109031	2.60468425651184	1.51743859229475	0.104796433086247	0.121216877671047	26.0538073506283	25.9499246038695	1.14188234636724	2.11010017825579	0.804597252395396	0.432952502549979	0.812729741581867	20.5028764920424	0.157933251743075	93.407670118512	96.9224912454739	7.20399282431006	11.7583324346455	8.27400984115252e-05	137.201305605899	14.0074022071208	2.91028447526543	2.1108016857677	18.3180952281329	21.212839387239	4.3828726113386	4.78228130529998	2.08961204662798	7.48744640167907	6.66936692244639	1.42546510600954	8.80599449350227	0.178420254670139	0.107707723036061
42	THS1	102.470486784385	9.79494691014661	0.000180744691568956	3.6878460513053	2.38873099447539	0.148842387416085	26.697165937733	1.70917170066798	29.4990534818968	1584.53838357396	29.2922279691252	0.000882263579571393	2.4607029211885	0.0488686755487293	1.26220693942264	2.5405256856729	1.46246395215689	0.102447222894276	0.118984574171624	25.793438079442	25.8506888984956	1.39429528908226	2.64541545959697	0.814150298968791	0.454720630456671	0.937100509966309	19.3251052360026	0.158282807234017	91.9781920833474	90.9510608235669	7.91682572925686	11.4346007814566	0.000164320039469782	140.349243716432	15.3121401477372	3.12237050916602	2.19173362622584	21.1614117376067	23.2407184120567	4.2132813985322	3.95269285313196	2.58762247940985	7.70097367411461	7.56959011809018	1.54401145795256	6.12374511795732	0.206788058411005	0.133328650695427
43	STH1	101.572499400604	9.29834290706009	0.000190950095890645	3.40739173407298	2.44568846846786	0.138095126885238	25.8801610663874	1.49604843593116	31.6986783513305	1409.89546945857	28.2082401000234	0.000900979373898407	2.13546087218751	0.0445127479725382	1.12576597389896	2.37418566943426	1.46813863362378	0.095140141626114	0.119627697312896	25.8948753733489	25.8753301019079	1.55536579427589	2.85169235192663	0.944657945052841	0.52894215051221	1.03997521637947	18.9422173184783	0.151696237431035	113.614262057811	85.2403309046771	9.35359165397284	11.3916060484819	0.000171606454907889	148.872710670665	15.7181568429417	3.30181971995688	2.67092933936396	21.1637520189392	22.8983247032166	4.24716596134634	4.26433144037736	2.50089261839181	6.98518897825036	7.4426550922952	1.60007764451274	22.8516743262712	0.215750331837304	0.1027807892273
44	CCT2	92.5616075679961	9.02129152488227	0.000210245651482241	3.25562043311099	2.22839022056028	0.125821080233682	25.0811479962534	1.5517190771256	24.5650114817557	1435.74615756175	31.048650949699	0.0008017239761357	2.26913168012785	0.0474814830284394	1.22904100620458	2.3368735089182	1.391814823781	0.0989109932443459	0.11302775258153	26.5498207516104	26.133467524869	1.21928930163968	2.24791669920421	0.816990934033634	0.445380160268363	0.803139104181124	20.7089800189899	0.157329446228411	92.4268040203004	86.5006053528356	8.06025364149884	10.9935999028062	0.000165998285174279	135.899782223938	14.8006851667892	2.99688539499943	2.19817123836717	20.337884045668	22.3946701945029	4.10304103060244	6.19054895868524	2.45718473358629	7.13739823982651	7.10917087404433	1.49974499443703	22.574233031961	0.201983754810022	0.116983513978026
45	DSN1	102.426892627308	9.94149612678422	0.000212505721076221	3.62618815693322	2.54559146629066	0.130897181535274	29.7629022621876	1.54835878562694	27.3006026527731	1386.90245169363	29.8819862317193	0.00110695769541553	2.63918346277781	0.0508900461314948	1.35887834827302	2.61459078096815	1.48286629595761	0.10039285863647	0.114806533265721	25.583143292539	25.6359902085757	1.51907128106533	2.76738917202501	0.867063992295305	0.615166496679515	0.916382212473512	21.1465816204682	0.17943798131096	79.2831509960132	95.6099188049778	6.6493498094212	11.642074537872	0.000164341562259928	125.200195857872	13.3787356691362	2.52669758615209	1.83449585798008	19.140908294462	22.281987813679	4.24378829343522	4.17441552842258	2.33001355289872	7.47510167734805	7.13619802608462	1.36127698779671	12.1380788498767	0.180785639136008	0.104138587390511
46	SQT1	100.06747122271	9.52393513350017	0.000198283085044537	3.48099849250255	2.40586223426085	0.130446295902172	26.3012454627668	1.8359524349415	42.6751683578226	1782.04840898177	25.607045285868	0.000803738389226009	2.1564995050756	0.0435295240386223	1.16289360994697	2.33192588977602	1.39565933324318	0.0998871642714391	0.116877520448014	25.5742938850881	25.1349772787604	1.62487097291697	3.06595434181871	1.15406600005057	0.43687127320245	1.0317784256304	17.3451076692216	0.154146920168891	101.295648539783	86.6943418976152	8.34642626317068	12.2848121195369	0.000146178420016196	140.744944877378	16.0689125097414	3.31744866261727	2.35192381896702	20.903393849804	23.2168668204264	4.44376127397956	4.01032738004785	2.7064393445428	7.39018335155342	7.50668789796413	1.48058682450685	8.85003440159669	0.205131150793445	0.144861348217487
47	CCT3	99.8171676260528	9.37349698461917	0.000177597440581385	3.52445550467851	2.29913302183161	0.136727108600168	23.813894742418	1.60457541740156	30.4488550378074	1488.01296349289	27.516155805748	0.000900158269610662	2.32999919391903	0.0461883811005965	1.23078670439839	2.46578993856482	1.41385321414441	0.0992923056622853	0.111607270728696	25.7120474796876	26.1759471830677	1.47166726343953	2.66250086467424	0.942706273516437	0.393078818395738	0.901049820436413	19.3233788364687	0.196553369897932	97.3614662065029	82.3306921265409	7.8026866135062	10.7731214460743	0.000172474212321447	130.335838311574	13.8024481766386	3.16356874928711	2.30259585043588	19.129551480455	21.3048039848159	4.18069551336441	3.78166415354817	2.47760868574178	6.90848092084794	7.25088528665247	1.46414254405236	6.61569306402353	0.206249259789292	0.128959901946312
48	MTR4	70.5839763525166	6.70758246065401	0.000119947985728658	2.59220370692358	1.68717276713469	0.0934417035780843	31.7284619089612	1.21104001692277	23.7102774682907	1488.7083526501	28.7677095009105	0.000713067311247253	2.03507789930812	0.0530155853370452	1.3765522638994	2.1470172567953	1.60574880553704	0.103918231713379	0.120462180622113	26.0903884601707	27.2164417910975	1.17325339302223	2.12176160097352	0.805478578381337	0.404495506129332	0.908758106739943	20.9225506556102	0.162079748250467	59.3368636176616	98.43088393959	5.33157093189745	11.6117067174999	9.93945133891352e-05	113.883679133186	12.482261901597	2.07131258115182	1.36321920028831	16.906489673973	19.0260734137098	4.1843740279889	3.79188533207135	2.00832286762596	6.69533744174004	6.11152753530363	1.17708081192615	15.013472081714	0.156091205760458	0.0845265146185134
49	NET1	95.241582084639	8.78626390258605	0.000137895473232901	3.23567584030326	2.44962897405837	0.131066389106645	30.7342502441625	1.08151467223739	25.9794715263388	1153.08188979881	26.4671044587577	0.000909090154609525	2.47250635695509	0.0527521303452137	1.41938759433689	2.53608985640373	1.6265028675393	0.105527478796476	0.124127875634912	26.7088008700524	26.2416461522832	1.36222032532988	2.51505193697524	0.825650451942735	0.609444801274483	0.893198172271535	17.9264447000376	0.176830531948999	91.0893554690705	101.710280043996	6.93456325694387	12.0927518168761	6.10843981738159e-05	143.777011868992	14.4137631698791	2.65900912772832	2.13887511771462	16.4111904067468	19.5275904980533	4.51893203273979	4.05014156356761	2.14130119882029	6.89723902651744	6.15491572135667	1.36792829872113	64.8446126371798	0.191975441619819	0.0968768268311231
50	NNF1	100.141401705353	9.31677355085323	0.000155095354174182	3.69278661414773	2.1895540888316	0.125018727938195	27.8970542230782	1.22773358388659	23.5208227690733	1098.62760164235	25.7362012517961	0.000851892162417166	2.47027346044231	0.0487206001834128	1.33729148774997	2.50649769072897	1.55172628665153	0.102175418698228	0.122489009548421	25.6643138688148	25.9803358632094	1.15141141973276	2.09976410641656	0.796615423471598	0.563887114417023	0.870649660959421	18.2153939685411	0.163335317495179	78.7294005518459	86.0397323261315	6.61418629332042	10.9301032683991	0.000107521222016669	116.220835457455	12.9109409543396	2.77892292379972	1.70413287925183	17.7401305112385	20.9043893405707	4.09399887560237	3.09433123630347	1.53946433112925	7.18051197485656	6.19481757661259	1.1620599144378	9.97142483677132	0.159139069743561	0.114227687512534
51	SPC42	89.8967313466753	8.21734145944093	0.000107559264992492	3.32928022648596	1.8434443543232	0.125675744870162	30.7853978480064	1.34111095666653	21.3271457619767	1266.98320989335	28.7699886091378	0.000694265934431269	2.37082847276004	0.0513308690794092	1.3541178286575	2.42601357406867	1.5377901057994	0.10131111652096	0.116737279901209	26.040185253562	25.6873332946424	1.0657380321698	1.97074846582235	0.730036720397857	0.441317816776499	0.778763118314598	19.7484141223437	0.154912015949715	68.5283161082059	99.4742855079457	5.83431366777276	11.6832457290512	7.21086169384524e-05	121.354505341883	13.0569733397255	2.3292620631419	1.59680939229566	18.1856029998764	21.6976974486314	4.40161304472557	3.76083242382382	2.16393288400105	7.4608100815952	6.69514268256021	1.31271901118942	8.35287462593496	0.177278193851365	0.100904429752091
52	MPE1	107.21734416114	10.0468842131146	0.000172118045924174	3.73933476597261	2.46392368671628	0.122410170456179	28.5820452858006	1.86213138559464	39.8878686964653	1403.66843387749	22.4032919294403	0.00114847943573403	2.4388269470371	0.0467096142902253	1.209980351228	2.6615575668975	1.43637251695331	0.0983900042203633	0.113048071385492	25.9200390369599	26.4621611379722	1.90964172471794	3.47428285570674	1.11905914088633	0.585796168067266	1.13710536514235	14.9185896967354	0.184406507942146	92.2591317133318	92.1065407720718	7.78030019295379	11.9007568464217	0.000219811235884349	134.845926107188	14.3082723211254	3.04129929690914	2.08772185300537	20.1996993330068	22.1649790881227	4.41978978526482	5.2515799304493	2.70934859949168	7.10412443672339	7.13841996893932	1.57702556267021	7.45982446202272	0.223722688257685	0.117986238698402
53	RRN3	96.7627157720712	8.51933600504135	0.000134876122464425	3.45447505788679	1.94323601475447	0.125047357738241	31.8447580046351	1.31084647609987	27.559947568169	1414.58048726426	31.2511367233868	0.000787200100980257	2.5104409267062	0.0511279752903994	1.37930551655189	2.56763942145104	1.57021631701343	0.0996231428781083	0.117108999008582	25.2537683907599	26.1470052162208	1.34948191497365	2.52172809323309	0.804690402048317	0.530285253291495	0.930533113062975	21.7604726176894	0.170414801919916	90.6670986708892	95.9302511668031	7.24050151422733	11.5602656406487	0.000154869218487501	134.933368666539	13.8400933251305	2.91036894126845	1.94611330900498	18.4386611531034	21.1066988319107	4.22723696890508	8.15768987750778	2.47306948306674	7.03950520585929	6.84251939841349	1.52981134358574	22.348797786456	0.19304780870617	0.109497015684631
54	MCD4	104.149806333991	10.2378273790567	0.000179511266930745	3.68483947203822	2.74059593953147	0.124609668070483	32.4172367987361	1.15123993554975	32.6111838413555	1266.49172693542	28.6973323438129	0.00100811929946434	2.60823577521343	0.0514188910331356	1.37657438824232	2.65210200260635	1.54494561545436	0.102581198681435	0.122511161911174	25.9442793947695	26.8334361495674	1.61675319210092	2.92288969453667	1.02453403526799	0.482096671323578	0.947878951904729	19.6108176450233	0.192823324986668	101.185471879231	95.1171729073931	8.0355830737009	11.3557473597268	0.000140256541244107	151.293160494984	14.731912139889	2.77615401080827	2.39386700349004	15.5580047218206	19.3245040100543	4.11595089405571	4.08892394472349	2.31786197577973	6.39006088723669	6.0793113964036	1.4624660888935	9.38609031360293	0.183023112542478	0.100500264522385
55	SNU114	89.8637235813601	8.72961447398341	0.000131327040715249	3.51615737866001	2.11798128627931	0.131750425856579	28.4652018365737	0.883716166540023	25.1701339784467	1203.59060955013	26.9861729631994	0.000889172641954841	2.34753753421143	0.0478862974971428	1.23093872907511	2.35695554921243	1.43755187224706	0.0977387173252234	0.11565426951681	25.9673311608919	25.7701002046981	1.30121434053261	2.36797810613592	0.782280365607788	0.555417613918018	0.917687517417696	19.2507803088291	0.195258749351936	69.1146297457187	77.7250885430659	5.75002217244503	9.9331621152541	7.22131047854859e-05	106.407539389381	11.7654579392506	2.2577925827971	1.72408860118923	17.6026212418441	19.8262025915436	3.66181845117052	3.27287451767388	1.82979512179818	6.71659362311177	5.82442420948092	1.20058123138505	10.2180580971366	0.165796670513004	0.100413963215123
56	RSC4	112.396705645159	9.84719923959753	0.000137553382528217	3.99803475645768	2.2204357064748	0.144025872018948	26.4091368248241	1.19638291446443	39.7640896215458	1174.84070557183	23.1634263612047	0.000780677031851525	2.79527826112585	0.0542909994717201	1.44810963177956	2.92877319950757	1.71247691900757	0.106059251860507	0.126313435383941	26.3761362301529	25.9190891326277	1.4879435172169	2.71639386065621	0.870542602920684	0.458500194780036	0.971669984316893	15.8830109283223	0.17795189599345	90.5412942416189	131.893654016554	7.44255222045954	15.1974558242981	0.000148776136926449	173.81710754116	18.4094330902224	3.2710228675525	1.98747119959699	21.0759999204168	22.2252274284967	5.47802820931908	4.31084813000457	2.49895250969477	8.34796475046052	8.29111276697698	1.52054242553703	107.854491584877	0.17706243634893	0.139795606597718
57	SPC34	120.155871187018	10.35717148603	0.000103671166782734	4.33389210060035	2.3415049054655	0.16653444512857	31.7070068106915	1.10325535111378	29.7612544032462	1220.5060998953	25.3034680506727	0.000667010677956798	3.08742736669599	0.0550249383627893	1.61689549990305	3.11922399648614	1.873183488751	0.108935513774219	0.130725856184919	26.4517546088923	26.1712507213649	1.2965164930199	2.44001267461158	0.909257081927591	0.437724572169865	0.909577123191068	17.5659641643088	0.164992247327935	115.255530797228	170.785402954711	8.47059713226703	17.5755115188641	9.54421222238473e-05	232.606775121813	21.0374950209595	3.74327961688307	2.49368139451572	18.193749509074	21.4750451229232	6.64099073548051	4.90055971531734	1.87096689345671	8.8263076693345	9.05660882165557	1.68104635008662	19.9919011238854	0.189417592570387	0.154647687410205
58	DAD2	101.95314075383	9.2948748448523	0.000123735541924047	3.98179670373735	2.22425339800309	0.181236167585978	28.1289825992345	1.17431525256522	30.0047755552308	1124.20999965995	27.1775648193345	0.000814815205464442	2.66100124557563	0.0515033067859056	1.41014627609134	2.74844195891357	1.65177050464305	0.103867933767844	0.126561246844873	26.1972761394797	26.2901879847796	1.41774907496762	2.60090285399845	0.882282149642715	0.433929431778672	0.877231646212909	19.1163603748076	0.169260280672111	93.9951003589377	135.925306403838	7.88926040856356	15.022405768322	9.4666797768338e-05	180.792463303038	18.3876680833869	3.47901449184881	2.09873404786995	17.972793375832	20.7862586164788	5.74163029967721	4.24168467769828	1.61163385136827	8.28864603883462	8.06546973162489	1.70602468767899	20.9934876000674	0.193312902738074	0.17174390801979
59	SFI1	104.797849409582	8.86691809739992	0.00010673295417939	3.57508997873565	2.15619852238494	0.124296199294056	24.2765928793143	1.06355105507286	33.1072588512938	1251.76311853451	26.5668967929382	0.000867261034301124	2.46138100045038	0.0499825310212707	1.42192740127932	2.58834719919298	1.66085587181044	0.103961702084818	0.123908579960314	26.3799755188054	25.8535810847889	1.47977567466886	2.73097765883841	0.934396421402029	0.500476637373163	0.968968306822134	18.4255069062083	0.182373008085872	84.2283826502864	93.3855320192634	6.47742493590797	11.3047898703372	4.94301075095933e-05	129.716734850878	13.4744510003487	2.7916619590434	1.79454337364387	16.6754246749339	19.9727980264112	4.36756252073081	3.17466178191964	1.48325617114908	7.02534659527693	6.55943409046719	1.3768055826529	10.3230976435293	0.165199547247741	0.112641394998118
60	DRS1	110.277886382982	9.36530073686901	0.000113462013418752	3.79849903942249	2.20833874742893	0.132284447452813	28.3577629222912	1.16380547428857	28.9236988088878	1061.82102310218	23.3865875956118	0.000678932929040001	2.63767955296959	0.0468875477501056	1.40122604810525	2.68359854960137	1.61012082677053	0.100880955139922	0.117814818675644	26.0593087115832	26.5026251305329	1.401483542314	2.55384621273489	0.898142756746281	0.399306361844342	0.815947613748858	16.3407814459787	0.168363883836363	96.0756468728909	102.480234396712	7.34194860482035	11.9301725982128	6.99416468771679e-05	152.972404024017	15.0056525308182	2.97095733392531	2.07331092909277	19.8584494621118	22.1020461252556	4.57687504176506	3.4409257970605	1.71209468425135	8.00729195151066	7.23533678193569	1.38067132062432	8.93383239145572	0.175691934276468	0.113266963010426
61	RIX7	108.113013809196	9.65993807309688	0.000146680772157657	3.38205308739333	2.64169348376637	0.106720134673558	27.5289606735686	1.50471626331725	39.2759315350884	1505.59396717966	24.2572325611891	0.0010377125195914	2.23535173089069	0.0431476116516425	1.19758789127192	2.3641736583929	1.44490751079642	0.0956565665049279	0.114401312395783	26.6100392098047	26.6121441755796	1.5227972549327	2.84342470474673	1.1015979295751	0.44284942148476	1.01369363491681	16.1575869037037	0.207733468840277	98.7037427451791	102.849849177397	7.93419728623855	12.5059666699014	0.000111015213517547	155.653904938503	16.3222318486393	3.0711492177319	2.23860605640829	18.2481694342818	21.1112077406602	4.52731774960376	3.72924781783389	2.40772786472398	7.23752090388417	7.07541608489308	1.5198764531087	15.371776328402	0.172739340151215	0.105285788758648
62	PAM18	104.182360609297	9.50488493934099	0.00012066168176008	3.578008228916	2.32356104560717	0.119733527413218	26.382801648045	1.35302674056609	33.2229541246341	1681.37835825766	29.7809548151698	0.00120790118369568	2.59198098941531	0.0549607300714107	1.45892829607301	2.66412058722791	1.6127612293079	0.112719330867608	0.125264645518462	25.8881281017337	26.7674369699137	1.59805493952167	2.98380694100819	1.06630364527035	0.67854156875218	1.01321503479725	20.0149637197869	0.21794941487928	91.5045716892367	119.656126322813	7.44660533690815	13.9605939123601	0.000158426724665438	162.696294327983	16.8420206165765	3.02239697689356	2.18692499217477	19.4142355399246	22.083924077215	5.18759075593393	4.16337901373002	2.32948750384719	7.95475048096799	7.56520717093109	1.51077085380425	17.3276999294262	0.198799607261666	0.131056731134157
63	MSL5	94.870089712681	8.6283538408506	0.000128587382336187	3.43039800047706	2.10658051597054	0.121377924870397	24.3620545280641	1.42550581102968	38.0701284736705	1160.79678762445	18.3583943427107	0.00103453900805645	2.56309609437046	0.0572489166906354	1.53506302617718	2.56459097001175	1.65829510785355	0.117884395483393	0.128648645468852	26.513634362174	27.2487092798277	1.59809457019262	3.07277657608393	1.1027966357374	0.518715903004937	1.02022814718429	12.9205260723306	0.219256304750265	77.374614246478	116.758344701539	6.82023448489701	14.153704030879	0.000112295361010013	145.198875114387	17.0787943626821	2.42772816397683	1.87447129849714	19.5184545183014	21.8282731620132	5.18840767397054	3.97344702528558	2.89267328857224	8.01729603298535	7.49074445915464	1.34754452937228	11.6322344075145	0.184770578481373	0.0993796641285342
64	MAS1	99.6501026648016	9.17150442256509	0.000125040188841507	3.4402584661095	2.1923324749331	0.108833193381296	26.1775084854435	1.48531337967408	36.8721861147124	1382.20581747122	22.5724307424499	0.00108945782995357	2.33532280878418	0.0531742370158394	1.39641538502791	2.40665387115822	1.59513075916287	0.112947308878865	0.125140645187578	25.8655000632602	25.9456570439008	1.62441938888289	3.08185648508017	1.16661238377795	0.533490875749034	0.979598462666599	15.5944392269208	0.203785307005869	74.5093423646132	113.010388121651	6.23306312045009	13.7815217439822	0.000118395904126361	141.644432979227	16.2847154825487	2.38894345874243	1.73755078438511	19.5063664125581	21.90299601264	4.89156460442199	4.12053701851896	2.42426090679574	7.90028642310425	7.22387713258907	1.28101464848377	19.6035301323733	0.167297944700967	0.094731935390444
65	CBF5	94.0309716388947	8.28615815542549	9.76441946514515e-05	3.11577632943856	2.02728741670014	0.0912598830216776	24.8218309627408	1.18912587282891	49.2971820769239	2658.22809961284	24.926571084226	0.00116945105811031	2.10725441379396	0.047093426164036	1.34686804501476	2.30083228268973	1.61193435913778	0.109103766837309	0.126322281773836	25.8799486796221	26.4777024552652	1.90110418377587	3.58781951169294	1.37146676263114	0.531800353327121	1.04290564061142	18.3981516003223	0.248607540449856	74.1826823985272	97.9590763968227	5.76955867486629	11.9848179176312	0.000102319251525781	129.915954829336	14.0318362152933	2.35338522060236	1.61566531914591	18.9022130154302	20.6360971165213	4.30548757994612	3.43091212284345	1.89784720107737	6.89459623405028	6.89495629962063	1.16254375038026	15.8802624003743	0.149609004916863	0.0895538861032608
66	CDC123	108.999150562374	9.67151043119543	0.000129609172627538	3.93207833036404	2.28343777075776	0.140919950060124	27.5004460882988	1.44659669568211	36.4626568808499	1409.10817244474	24.7117410346521	0.000778976566786299	2.72410951865155	0.0524691623081655	1.44860094611963	2.8376607501942	1.71624412855957	0.107376396748985	0.127723895190158	25.8562907630935	25.6225046701986	1.53129417708518	2.89458521500854	0.981819440241177	0.593770580327337	1.0006897432414	16.8289919246025	0.182731510733476	119.770915090815	171.611280579417	8.92084902357818	17.5405582757608	9.64967191050062e-05	249.226709448635	22.5096475107937	3.58348978586692	2.53378389674788	19.0528640471884	22.3553780411877	6.3260718885371	4.99713110930685	2.26772855600885	8.50461387718017	9.10750287203586	1.73117398466217	21.4816083619517	0.180059364373787	0.137368618600338
67	YCS4	101.377310660173	8.92108905367053	0.000103316333231368	3.55429947446775	2.10185379124435	0.120126308283193	28.4769173082557	0.989346269631689	27.3103906908452	1109.97870924371	24.6161509256475	0.000659664108722496	2.45414859860499	0.0501746317245298	1.42945525438526	2.45680633940343	1.62832964909835	0.105492193212327	0.123387457446547	25.9011422690164	26.4747753357097	1.28572874900679	2.36361526137648	0.886418365574272	0.395122104584694	0.784382489808003	17.4214825680827	0.159332934064994	85.335472134837	108.20266826372	6.61836609089796	12.6520831091091	6.54365350460198e-05	142.44070632268	14.8502951130814	2.78235221710815	1.81905486659745	18.6590807793034	21.4398469167421	4.76025498103994	3.69786791224888	1.82563346709552	7.69634670531759	7.26776358601751	1.30376038162808	14.6262965855731	0.1732549008618	0.106422091163195
68	YSH1	108.293526001982	9.12110344725073	0.000127655711789841	3.59917736324212	2.20967041637478	0.126982724349599	27.985815349258	1.2236997940173	29.4668890099665	1106.64708310092	22.8807758541768	0.000707541077381449	2.4121966093829	0.0481158851913549	1.36794971146164	2.50854756465412	1.63007616120217	0.101420279253764	0.121604331589985	25.9711048409722	26.103328077359	1.38894861529036	2.5892269173374	0.959333689459394	0.429626795354294	0.904808524496572	15.7882023319783	0.1536724014224	95.0469055876181	114.376822808766	7.13808006048418	13.1039308153961	6.62230944497785e-05	154.24090873186	15.6685837472815	3.07837989677364	2.00000590095119	19.0897569287158	21.3669917296805	4.93574142831832	4.02744249767844	1.7296069961964	8.01338078871218	7.2167573549086	1.38599998175779	10.1414537583711	0.176754453475873	0.117570782895276
69	YHC1	85.1564018217084	7.49887260253081	0.000105080230040285	3.09184957225114	1.7988337074478	0.116924625058783	26.4833781884415	1.05051730425794	30.3966715869948	1134.8732142621	25.0861682306268	0.000778981664035318	2.09213130368692	0.0479862484164946	1.33337155973681	2.20505614876609	1.56215273227842	0.103000945114324	0.120495921699842	26.0895683666758	26.0755727272641	1.4424030375674	2.71500163308953	0.971213989509685	0.477940535287035	0.902783349616217	17.9056661900377	0.18230718729313	73.5416166274099	91.7073331391782	5.64714328893537	11.2920864400777	4.98937529351116e-05	121.079879218282	13.2016563171992	2.4345226684939	1.59820167139055	17.5939965277569	20.3064302046091	4.28203961697156	3.20036329766938	1.53187427231135	7.33047066457636	6.29929433040897	1.13035969394721	39.2489084922811	0.16048940355427	0.0956443987208341
70	TAF11	91.0627040178904	8.02804912942076	0.000111574725229986	3.20594536050035	1.87046394642498	0.113676351316578	27.8633707470918	1.14837910235332	30.193187663885	1967.47776040962	28.1802009871731	0.000882996262551734	2.38868764906041	0.049905633991698	1.41051241456414	2.4110708401473	1.58169033980645	0.104619794288551	0.120520421412269	26.555456658471	26.4512215037168	1.52816502480004	2.81153118076991	0.93114919841208	0.552326019232923	0.884367737255231	23.1123738562982	0.179221604051785	75.6586661858697	103.423397688642	6.14312702643016	12.3436153753763	5.99573381390964e-05	134.785341000747	14.733435355555	2.62263448943899	1.62280301178147	18.0633467049048	20.5174563172148	4.63120768067746	3.38718373485246	1.73311864016265	7.46247778651475	6.60629555327964	1.21745676144977	6.99089711800719	0.165028973726208	0.10286077865039
71	PRP39	104.257152341412	9.43615824324171	0.000127505517833532	3.62797091485011	2.23174137431017	0.119126579389745	24.7533336587074	1.13637567647605	27.1540417346285	1230.58708101121	25.3965843632894	0.000718747861554932	2.45834703458886	0.0512217541244957	1.3781201595081	2.53623527977509	1.59849159504127	0.106498851149451	0.122433888053741	26.3608466435021	26.7217332142159	1.25244460697318	2.35156319261878	0.842950203569271	0.393995319125165	0.82337234857733	17.5166597593139	0.177477702171935	73.8614405268014	85.2295673142956	5.99181292120967	10.5641690286019	7.1569673442388e-05	116.087312771424	12.5300267341942	2.53408124324292	1.72074212896817	17.7198143185163	20.5936382663963	3.97572610752001	3.01245859827539	1.4130315882508	7.02914901623139	6.18064111792655	1.21269089316207	13.2598443669592	0.1503722771332	0.102804669124596
72	RSE1	101.297335427891	9.34391450521004	0.000115992965392497	3.68549509267646	2.14267983294796	0.122842653895187	25.6969037813338	1.38446351447862	23.7951272569167	1105.48924414827	23.8237657723834	0.000839763606383332	2.5776245677896	0.0537781383255663	1.42759139540664	2.63166417171703	1.61114078052714	0.112145704400772	0.125344339457416	25.9976285612069	26.0503302752439	1.24943157891545	2.33691943387029	0.793948547878155	0.518951971355943	0.856013010448291	17.2795084926789	0.209142991409666	86.8539983238879	113.286954923464	7.07278324361232	13.4464755697055	0.000111788760002323	151.626446032884	16.4240964273667	2.80764157230597	2.02472988007483	19.9089891143577	22.1584978457046	4.90679002900077	4.03391755504274	2.23808566833118	7.87768481345559	7.66906803149401	1.41054352554019	11.4553634143803	0.177554631351285	0.116692088335518
73	PRE8	108.56592940555	9.96938948670016	0.000108098022205943	3.92947657207952	2.35309634984997	0.137891532242517	26.7803957512522	1.26133717852973	23.5734027201415	745.211105723928	13.0175071230744	0.000606295150228617	2.65870590534813	0.053095524164299	1.43477451831961	2.78638966900185	1.64227622470938	0.110032458688346	0.120842112927863	25.9645034390819	26.1602407704559	1.11626783423433	2.05678552176039	0.868337055640457	0.472382626096927	0.836270123340892	8.5480101847997	0.190612662198993	96.5417942972042	128.438318756829	7.97771254002978	14.6849441457992	8.8187190142657e-05	184.472858702139	19.1112569779432	3.1682833726545	2.24137098634569	20.1211178703961	22.9617413069548	5.35978077314273	4.15936586989377	2.28666367018152	8.45305046665977	8.01826759828075	1.47148571522241	12.9982079637858	0.1986010086174	0.129924120928835
74	TAF13	102.052429462361	9.28905249887979	0.000135381370144208	3.84290201493841	1.94913694685341	0.132987252274458	26.2452497230254	1.48832283282061	24.9540049213319	1348.99860255248	28.0872658376152	0.00111927058058209	2.69637258783344	0.05837516555284	1.49960326342198	2.72514951225081	1.66972646700281	0.117549228737932	0.129548700841762	26.4512699457478	26.5866334811531	1.34414003976104	2.45640576683989	0.909464447009536	0.592183208002959	0.920840859420218	19.1317551755739	0.20629174678261	94.2490761616242	99.5711401751645	7.80284801468808	12.1006793369539	0.000119261013665129	144.536018090005	15.239521404771	3.2861960395221	1.84148208526731	18.2842576016483	21.4361096620584	4.42231145936343	3.70016695602525	2.29810800321596	7.44853822576616	6.7341769741371	1.5626166481352	25.0268256253582	0.170791674690484	0.114127422757705
75	TAF8	92.7888226032923	8.5747780029422	0.000114966683304711	3.47598310368483	1.95458636579609	0.128594562213877	25.4665094602382	1.26583935043328	25.0652623148876	1215.22297642267	27.9988834867215	0.000908768827917045	2.49203804151419	0.0565185821918643	1.48715044999906	2.55555426471179	1.7097135455282	0.113099607839658	0.129100406823489	26.017828682311	26.0822153564201	1.29708614656327	2.3888536841494	0.890205774541564	0.470681526767066	0.892455535392041	19.2843153921957	0.18139504358751	76.0569560012751	106.267091098905	6.52967720928929	12.9123992982983	0.000129105909750361	133.178415600214	15.23905421389	2.65443793130878	1.75245349046274	19.5661385553565	21.9590736075444	4.68560774948787	3.64610620965105	2.1707587501924	7.85519359494226	7.20259462842666	1.27615760175421	8.34832707730852	0.172914424543331	0.113937643161729
76	TAF4	93.8298690915807	8.55228708659641	0.000124325775809098	3.46670804299145	2.03987412166931	0.134327628656145	24.5447609100094	1.25653326269933	24.645865712929	1188.64744089447	27.7337376590008	0.00095457690355968	2.448996177329	0.0547800430366511	1.4531547043704	2.53395592755301	1.67357589864195	0.113302026124149	0.127260208406626	26.7080371861425	26.331367041904	1.28212898568645	2.36438509355017	0.834017687756467	0.526054448753898	0.904043895858124	19.4710053256451	0.193311318933885	77.1894569730825	101.281551494997	6.456758721916	12.4755619280619	9.52574507329143e-05	132.964622580598	14.9104987834353	2.87626455454802	1.79258275811221	18.2417558367389	20.9165696986925	4.72000735852555	5.7610646032803	2.04270728887597	7.59204254184657	7.01661295547644	1.32184370082327	14.5754308885458	0.194465380771134	0.139207527545227
77	MCM1	113.359953956197	9.6833221851997	0.000105309775568754	3.93205889225739	2.2708874165866	0.139156447347654	27.4341522303026	1.00371381254523	31.9166801899991	1144.04253684918	22.0412679888644	0.000722717684437305	2.7950922411425	0.051199804306815	1.48266790473775	2.86195336758112	1.74108554343296	0.103648236518733	0.125133714956715	26.3283129504688	25.5220462811743	1.46096301709313	2.71545425705816	0.923706075073856	0.574634870191094	0.907137381365594	15.5746044459853	0.162975804851494	96.5499147053531	103.378451302765	7.3993121464735	12.10825041296	5.98038282016217e-05	150.685044663265	15.0567453751117	3.17801461218624	2.09530331015837	19.3129139801724	21.3226464402018	4.5758326625582	3.37872530688988	1.71000829283156	7.64480617731185	7.2920397418799	1.40735660643468	7.77048902153058	0.169822930283266	0.127507028770231
78	RNA14	104.437851634033	8.90562695377056	0.000104303969098088	3.50903375923305	2.18701233169781	0.12106313618615	29.6003843788027	1.02453078457449	28.9282954706451	1120.12465010094	24.8665752721196	0.000732781034660862	2.51511819260757	0.050013768640356	1.4206061377759	2.60658453747622	1.650605725592	0.103358792838854	0.122565911229759	26.2276913120056	25.9953885928878	1.39792547051607	2.59724810807517	0.909694233615767	0.400776238110006	0.859821719010114	17.4793876643305	0.162511276898773	94.325373301908	113.899123530877	7.15171945978061	13.1701877650362	6.85428778300245e-05	156.317089078882	16.0142774928002	2.89471953075149	2.06056731307519	18.3197331629029	21.5484354465075	4.84554817612045	3.76653749291544	1.9915813172234	8.00384287908983	7.22762237292054	1.38465331066744	13.1237159733307	0.171835216031513	0.111257692088565
79	TIF34	161.315535471391	12.0083964593753	7.98559226563622e-05	5.19482130430152	2.62657373265086	0.179707219569869	29.1047999219352	1.20078586416778	30.340906037527	1519.16384063	26.1675967103217	0.000429604515114292	3.24414247867137	0.0444347051578964	1.61025013317021	3.22173602972006	1.78487886627514	0.100909465622075	0.116238720554256	25.9641811580992	25.2611348848692	1.19957677197734	2.26125556063349	0.901177698212741	0.440660950783643	0.81759707301184	18.5776845266937	0.136608238286892	133.501765787209	146.646756038837	9.6202529252691	16.1043952161838	6.95351145020997e-05	207.284058209038	19.6793641468273	4.25240044379824	2.19259361708524	14.7634683574508	22.7236942109349	6.66114296414455	3.59651490460126	2.48079650735813	9.78376413933404	8.28993137510324	2.2480043273304	14.3424249226734	0.224964674935129	0.172130508418434
80	VTI1	77.9722531243446	7.02649949612803	0.000110778976230075	2.78582412356003	1.58011523005605	0.0939568497621112	29.2220548938645	1.24587946752495	28.7039711100069	1311.89209743078	29.2076638326565	0.000869236396633023	2.02530117423054	0.0468533450505915	1.33650007355388	2.13647578708352	1.57593600175257	0.101270819479775	0.118105497485271	26.867035612882	26.6111506843057	1.41278752287744	2.63998022121479	0.837152845960105	0.463344399663499	0.915863278864181	20.4868588908632	0.178988527133931	73.6163907682494	88.7399506769856	5.66581483748695	10.8093715650025	8.46288764305423e-05	117.021954613391	12.2881299940172	2.37770243254036	1.564307155964	17.3631154822274	19.9583877009697	4.08659703097004	3.36008948349075	1.66403755430871	6.99673519187734	6.28413056698861	1.24049007469373	9.45861863627801	0.151379295285528	0.0810950760755921
81	TOM40	93.9898332154152	8.71164865311208	0.000126573298845488	3.51027861229219	2.04356973307341	0.130732441997615	29.6301024495253	1.26058133184441	35.5921085069229	1323.83815230737	26.3446526999077	0.000837480674396139	2.51623420310436	0.048073699574402	1.38236591525435	2.5689499007328	1.57006226020058	0.100125941868345	0.117000290203627	26.9833519692292	27.1664755026843	1.59892158812715	2.9924839237217	1.01377506521952	0.58311027169124	1.03855317048496	18.1282621204845	0.179891515934147	77.4766520790314	101.672932841401	6.24015968231086	11.9930294866965	6.50243907654402e-05	133.776807483197	14.284253627164	2.80761885055808	1.65830303424757	17.2763284506177	21.6490473816313	4.54503058109039	3.45604488832427	1.91232944290173	7.72784698349923	6.6078854992866	1.24891428170135	13.9103426125708	0.176939273618512	0.122627827993944
82	TAF7	81.8560666862166	7.29306588673396	0.000109270611995328	2.92856080715311	1.63333267083044	0.0989320961205566	26.5331246481384	1.09019426973345	28.4101103098483	1080.91745114559	20.6520662873042	0.000949683751661851	2.28875618813097	0.0561616564571345	1.47516522999451	2.33906436604693	1.6425169035117	0.112183777921728	0.123599668799765	26.1510243053061	26.6051131515023	1.37067129172421	2.53959822707133	0.868901516487781	0.570937264236866	0.894002668226022	15.0409738733019	0.204444500268299	71.2539222951841	106.333014182482	5.93739472159375	12.5595613236079	0.000114019613190313	134.532907932731	14.7882060428246	2.44922519227809	1.5272192706855	19.0665604100398	21.6412050850554	4.55228290314532	3.94438217313277	2.22338603386963	7.58223579883302	7.05512078797087	1.14894160668776	21.6765994432854	0.163741653794306	0.0935870731291162
83	RNT1	94.3429250220534	9.22256255540762	0.000136235842998579	3.13793110157527	2.5276797202963	0.0981627898989625	30.698967466163	1.37743581580633	28.24532893637	1501.40248909669	31.4519107399065	0.000884828667704716	2.13807817985905	0.0462790080874287	1.249357870005	2.14123498354375	1.43988606317611	0.0997666002577239	0.116770373119785	25.6644878794285	25.7078800686771	1.3577773023693	2.47800177684391	0.894214256405774	0.613544177119308	0.894237195427538	22.8513120585993	0.203345677081134	82.8720024383799	102.970946895069	6.6897175345903	11.7533061833188	8.32627480182365e-05	144.807652791363	14.2345103857443	2.41037029569955	1.75803906783176	17.4987277946028	19.468543570376	4.23358924027341	4.25452044310064	2.07464020625392	6.84938684170073	6.25980776577027	1.41929510632829	17.7915045361701	0.163622792811111	0.0706399110464059
84	RRN9	80.3412964734208	7.37724596559836	0.000115704341707519	2.97479099978685	1.6665079073743	0.104288590391457	25.627240068264	1.11761084106748	27.7274763427373	987.819655960405	21.0679568954346	0.000889665974829767	2.28184843035159	0.0546435398679357	1.46123451488764	2.30251381087806	1.62770709688075	0.111805819403558	0.126059929046077	26.4991670793325	26.0937796245378	1.36309999655129	2.52905723180151	0.895696194664484	0.56362296530334	0.922658298695793	14.3912684491862	0.189705622079579	67.9609334991037	101.457104102915	5.62633242646697	11.9542646488729	9.87022606362017e-05	126.802932898172	13.7537032189837	2.37130318590529	1.54440503052769	18.8978943340372	21.1995937514069	4.31829653020204	3.51546176045902	2.01377644494908	7.40554814516755	6.79440609234692	1.17895978568023	11.1095080346203	0.153672617806435	0.0919797995136881
85	FCP1	112.407644220187	10.1069382452086	0.000105668719285524	4.01396820237263	2.36351092737715	0.138202928239511	26.0157544603861	1.16939720058273	23.3223207828591	769.104505179788	15.15747732818	0.000783692807688717	2.93329559207808	0.0574353672978279	1.56034723985864	3.00084123717831	1.78922444105244	0.108713951919363	0.127874473444113	26.3428953573761	26.1474064767406	1.25218638034798	2.30780853359413	0.767880779781265	0.562180291834993	0.956996945459728	10.1247479119522	0.17116205289912	106.724160770212	160.978850859104	8.34523179618732	17.4897849394629	8.25182451488264e-05	222.172740993192	22.074069020321	3.16134957724185	2.4046572564073	20.6248593055145	23.0491218623931	6.29592998172143	5.10552117286561	2.61078232383626	9.31510126211777	8.88121959669058	1.63843007724231	11.5344928504349	0.20557098671342	0.129241079282636
86	SIS1	102.197649930563	8.9533283532022	9.64806124034559e-05	3.41563454451217	2.21250655392983	0.104323804659834	25.313182363914	1.09676092457476	28.8015382886237	1046.44616963747	20.2296451915513	0.000929108585870966	2.45669534999423	0.056372815940957	1.45994041018139	2.50555898240152	1.66920665839122	0.111275875679997	0.127769135617163	26.5009511250691	26.2635288574497	1.38674569832327	2.58828505405482	0.924570041777558	0.600815693042422	0.939585695621607	13.3825396271891	0.182137574447856	81.3936231861984	119.961686744324	6.57102224323259	13.8583183197747	9.51276208084238e-05	151.739436844074	16.33163906891	2.47002116944085	1.89111950747531	19.3028712587849	22.1302018802064	4.96308866749234	4.00860137281689	2.12525088525259	8.06331943140414	7.46795579274286	1.26768098875932	18.2823262096463	0.173029699134511	0.0898426265408512
87	SAM50	84.626261060247	7.69619031520293	0.000104642030773955	3.18291217525902	1.74133311157967	0.119021963576302	24.6815375277784	1.05224536584362	25.3362324603684	1166.23166035203	23.0400257910064	0.000905468888362876	2.43990211760046	0.0565051275304143	1.46590618810046	2.47438106548404	1.63855598035737	0.111059707199645	0.125249771398847	26.2749547128712	25.9198265400913	1.30865351229993	2.38983923189261	0.855912199003112	0.605377798361907	0.907481027889886	15.572694336533	0.181825924714207	74.9630314917925	107.507085483174	6.02759219984287	12.8026871291765	9.89160024528842e-05	131.577747939239	14.616077494122	2.39639407385761	1.75884248295441	19.182359586908	21.0746348410119	4.69939961160798	3.67510743934894	1.7415260748248	7.69119525771529	7.17854666157612	1.17275060016603	9.8383613485004	0.173068439397531	0.101037065581874
88	GCD10	98.2114469639304	9.08463518474714	0.000105867634499611	3.57920366049494	2.06974694358212	0.114250815302655	27.1866283451076	1.36445007295308	38.9883645386033	1212.87711025302	21.1863033860669	0.0010705115279658	2.6193231576521	0.0503604114812477	1.40584686952248	2.69453108947735	1.66137446680417	0.103537100134887	0.125705346497849	26.0356235585896	26.7062928081562	1.82178076612854	3.39879701499031	1.10409023938339	0.565026378915067	1.05586209068799	15.7261682877885	0.219800999349504	82.3480102599054	92.7383749205244	6.54539633733603	11.4011416775201	0.000104188131359383	127.813817691982	13.5988668493551	2.96201942110151	1.63270091358396	18.1020475977801	20.9856555368765	4.18888288641856	3.3383092393903	1.79076753858719	7.08732270979737	6.51657675503208	1.32770674791232	7.82755684848256	0.153736573812849	0.1177566082313
89	KAR1	107.910671615808	9.33497608157854	9.37359602806173e-05	3.79912394515828	2.15294537010064	0.138017321523147	32.329322804142	1.19120410596563	23.269423666527	1171.95206371979	25.212638987124	0.000688214949644682	2.67830094436307	0.0507543194065758	1.45464247143415	2.71939085370604	1.68351530693176	0.101259321290437	0.123895943248263	26.8314795297592	26.7200608555355	1.22141547691779	2.23770726232141	0.783604683711555	0.44904682019403	0.802637885070289	17.6462585759077	0.147500883557417	100.524626598512	128.51630599386	7.92412233210168	14.4555854624552	8.79227593827175e-05	177.607022970177	18.0611794641266	3.2812499371788	2.11912982251732	19.1589284227557	22.155849648835	5.48546985507235	4.22558820866765	2.15118863942633	8.97461822218321	7.56364433032339	1.59249645628588	46.5726665368093	0.193141999495884	0.130706739586278
90	SRP1	100.839156880842	8.65834987815315	0.000122961653976726	3.35541978258882	2.13973910265433	0.112629858441919	28.4203096876491	1.33261763988434	33.783420409524	1487.76579406655	29.1268589187409	0.000679741778887835	2.47419502221359	0.0554202926465344	1.49683979024209	2.53954903220241	1.71223802691488	0.10895723277862	0.126379408198997	26.5766862495446	26.6160009100435	1.30272266616758	2.41136082763961	0.939898401208295	0.417385057098817	0.908735444347422	20.7682505864646	0.180561458104156	88.2550436704145	124.662650601748	6.89081089045295	13.8682039798024	6.43532080579642e-05	165.943200910512	16.7474673118953	2.66052649285016	1.92348706483548	18.5564847815477	21.238451374432	5.1288871881126	3.9427290013577	1.68538421321774	8.4481455575582	7.16997942845785	1.34078867364728	12.2713305797729	0.160037541098544	0.0937559907677078
91	POP1	105.185801402796	9.23860031311249	0.00010687979856074	3.79328036185282	2.10472798751259	0.135310928628033	29.9328121657013	1.13634208765951	27.0217102820966	1135.55103601499	24.9758935352114	0.000761217111624762	2.66152836251082	0.0500842463953437	1.40328284164077	2.73133305672002	1.62272521677219	0.10029041275044	0.12073684889127	25.8461258265927	25.5218455809545	1.37157758623278	2.53774225681007	0.893749528551457	0.43771222584736	0.826847696506355	16.9687944585409	0.15756380768697	89.4437969332651	127.214591022264	7.17263282049359	14.2694244578852	8.80205937929016e-05	169.05695386805	17.4171655608376	3.01418476451271	1.84678749959277	19.8795759392524	22.6821417513883	5.2512238129888	4.21311097772177	2.03879426806311	8.6507053660205	7.87302435283238	1.4891589062842	20.6498977198405	0.165781455719432	0.118415040067965
92	NRD1	89.6062094783093	8.02050824526799	0.000122230668813484	3.43688435131079	1.76929696794958	0.138474693302189	30.9793887868891	1.30354238213786	32.4877539595298	1264.59649086751	28.69492820366	0.000689470516220511	2.44674945815935	0.0505582344716233	1.43228340465136	2.50027767852394	1.67433613195662	0.104915001909575	0.12468566357697	25.8268861832744	26.0193813701745	1.40699354832257	2.56335338779908	0.946385051977601	0.43796865912455	0.837084570504394	19.2372551063957	0.242289302830124	72.5978136364793	112.504694087698	5.97727739654097	13.238300946059	8.42988121252709e-05	138.695908508656	15.4058142117399	2.64421374532944	1.62467525645669	18.402510426657	21.2766680242827	4.95533132909951	3.77054254538867	1.92429208347839	7.66299565211166	7.37654459326175	1.30635744848264	20.9590150311555	0.180801484687625	0.121271382308073
93	ORC5	96.6396911970414	8.4313351992642	9.59182502465574e-05	3.40176006259728	1.90957667911463	0.113213462473595	29.1395909044933	1.01599287123154	28.2680268536015	1275.65567742978	28.1331031990182	0.000737187677785731	2.48673579366917	0.0510658033774786	1.43361391341047	2.59007613828688	1.65385790293934	0.102990378819909	0.121316241735339	25.9503687807966	25.8241124332126	1.38101896630294	2.58049771773874	0.884746050387369	0.471714677648123	0.875946695298239	19.2578962435755	0.164323369796361	79.846594521857	103.017326614806	6.20366071827921	12.2025579211582	5.36684754843923e-05	136.746813640876	14.3938066150576	2.56784395320851	1.73043592787566	17.9452122036376	21.2852759495555	4.61366708475552	3.89587709148183	1.70575845476987	7.66929876715598	6.75944382413499	1.29144574118657	10.23190255773	0.16148900685569	0.0983962701840572
94	ACC1	90.4318036066106	7.98411910767178	9.94674871620614e-05	3.16534931524523	1.91707863304117	0.10764782015753	27.2590266959562	1.13373525807618	30.2500177275275	1111.91866270378	19.5623782772567	0.000972776856801085	2.37866261044589	0.05481676982834	1.45054820833283	2.43513505671182	1.65345372198536	0.109279775590722	0.125653046128179	26.0249941770043	26.1490812927241	1.41760397869042	2.66661255006485	0.881197805814993	0.569213116339465	1.0174041032864	14.0772148012618	0.206811472695222	71.8048265422945	100.779218117787	6.03800505081184	11.9604571741375	6.7200172420783e-05	129.060984022221	14.2120007513597	2.47545204643595	1.57397865402141	18.4996130840986	21.3334403059493	4.36874244218301	3.52505790682116	2.01353466945876	7.54113196810973	6.78606459381289	1.20551611740656	8.06193376371184	0.167593408310798	0.0969961182584074
95	ARC35	99.5746265849666	8.61352020931147	8.8192125229586e-05	3.53965474788601	2.02225891776938	0.128050812261532	27.7137727833387	1.10079940825007	29.9886656802824	1218.41056105471	23.1495101570492	0.00100845346365648	2.64979045805148	0.0536978064016273	1.53610067186515	2.73280664304135	1.77207707450429	0.107687963638433	0.125881966768772	26.0960990353294	26.0739473139747	1.43070494897025	2.65659121981073	0.876167697814066	0.675513769135778	0.968818257237244	15.7390792938366	0.189821694817082	82.0619133383232	139.012073448346	6.68732415167129	15.4592711189306	0.000112556412766694	172.251484590589	17.9511063569704	2.64800035541384	1.89619745400091	20.1932366279339	22.2888422180228	5.77356656411478	4.47158004103566	2.16736805481986	8.29153849230332	8.63733108592396	1.43876966100828	16.3903816387641	0.200123074688861	0.126610047038261
96	MVD1	93.2177924710453	8.74170479773781	0.000138131813826318	3.6967051472015	1.96294934080491	0.147955934460704	24.9882794932724	1.25340871074018	23.2722121978514	1148.77721028993	25.2027559161002	0.000981535675318293	2.72546014492017	0.056170826246124	1.5230944919756	2.78367895545621	1.68939827953686	0.112250646703759	0.124154444826155	25.9328667306984	25.6197532211323	1.30205104241361	2.40695929349452	0.756330961862331	0.620125119460003	0.877967123816634	17.3444217486475	0.188766982984258	104.375920986535	135.061956932636	7.97017373687481	14.6746061647113	0.000113316051552288	202.863121083049	19.0929198421069	3.1097524878018	2.33555946961411	18.9074123822834	21.8183369438272	5.43907503817741	4.18315922918926	2.0965224833268	7.7662311066607	8.14195772293113	1.62346233869847	21.2769778363196	0.192275963916714	0.134682592434921
97	NOG2	93.0289507245184	8.38258611709357	0.000110176334398689	3.41342926047254	1.95573705998151	0.122596516266265	25.7160806699204	1.2297725401168	25.4412201869625	1061.08348103628	22.8520942807896	0.000971415883187075	2.46537334195065	0.0541792415836168	1.42907300469162	2.53382710098785	1.62148799703126	0.106926681565229	0.12246571294476	26.1291896137497	26.1950742027889	1.36307110449535	2.51750264522089	0.85029831758741	0.634374859452183	0.958347634753342	15.5439642929724	0.195847724003587	78.0480035537317	116.783984887545	6.48013408946214	13.8027141845041	9.82537781571575e-05	147.428338128807	16.4092270941505	2.62462029951392	1.7873967571284	18.983871034346	21.0899502786363	4.90265980274642	4.2796242645557	2.13678574245878	7.6895991733145	7.35664176059337	1.30329615466561	11.2979721221866	0.169590124620076	0.104109992977599
98	HRP1	95.5101917343324	8.62297111103109	0.000112695385434403	3.4317415839841	2.06167402761491	0.123200472864614	25.0614189909252	1.09515660815378	29.5642917960332	2743.51535599296	22.1911933669674	0.00105564978353249	2.59579804767577	0.0559652287940966	1.48079638406391	2.65560941822951	1.71689254490107	0.109227756098613	0.12526800635942	26.5722613105112	26.2605115115849	1.43960370214894	2.68020468740302	0.92177202262275	0.616620999750617	0.968880863778464	15.5744252672361	0.202383299884221	81.2672823023492	122.217590844689	6.71371172651118	14.2622523805655	0.000106840677686205	154.384537639712	16.922894075427	2.73545106396603	1.87687129581288	19.6331160365788	21.8632886870579	5.16775174884152	4.07222199236453	2.11024775837778	8.31225217959864	7.47499858025621	1.28699836439392	30.0210595009646	0.176915847656684	0.111399310214295
99	DCP1	91.1632848843854	7.77924997099537	9.13531504916467e-05	3.03867199149378	1.87728016736806	0.10265264919326	26.1190949294926	1.07736364335686	36.3680644587617	2367.69441699768	21.9075631221022	0.00100319056023255	2.34376491558803	0.0558440493668618	1.50653791292337	2.38309915573126	1.67278347450036	0.113145679878485	0.126336665111436	26.5944815266861	26.615035152582	1.57577162831734	2.93755308709687	1.05997086554476	0.66216018217204	1.00982662979255	15.5441853250214	0.211373435781104	76.3152161515084	112.780895680364	6.12061082603061	13.3013724206435	7.08280051677178e-05	138.919758907966	15.2539845266593	2.58107062710422	1.62876031788316	19.1547420105367	20.8949244318946	4.8186422312262	3.79314245921955	1.83423337128645	7.76894510564556	7.26768149006871	1.15857991561984	11.5775644290798	0.162663962857366	0.0978249321081818
100	DBP5	102.70004059801	9.60674332557151	0.000138825599285493	4.1523572524897	2.017724524879	0.167443007167361	27.6193184056937	1.27741487064073	24.9694366158733	1054.032056216	22.5346422429387	0.000708001321251031	2.81537342018804	0.0527550018153913	1.45574928719617	2.96224982604338	1.75088495728119	0.107233328376059	0.130380264217177	26.5676066805326	26.0404019136458	1.26646015758136	2.36317412730562	0.807010381983145	0.494252700441009	0.910158889848463	15.9691942302176	0.161930276236191	93.1565096832814	129.239045131463	7.51005264433695	14.9842589061071	0.000130172535938891	174.745169661312	18.4333164420204	3.39891001760153	2.00308043120528	19.1548010835569	21.1996558083314	5.60024575870215	4.58350038524193	2.12358575051402	8.16665018494563	8.01688702621471	1.51988056455379	18.5686992275962	0.213784380758961	0.155693291619844
101	NOB1	91.8847172568453	8.37660655133643	0.000110208811221831	3.55974478778024	1.79666718206188	0.136409869688816	31.2289050170825	1.17760322185465	24.2635996315029	1307.91999154539	25.4244094622973	0.000700916069300929	2.49156794169988	0.052268644682367	1.39621117057328	2.54718323545731	1.64486025469826	0.102803542727897	0.124353790386791	26.439998885224	26.0839787635802	1.20279572688172	2.21060001707181	0.783825428754618	0.418652099019593	0.853481096050978	18.2177081859913	0.141949151533963	81.564495608472	114.882490968407	6.74458555814261	13.3661717489451	8.88026817806723e-05	150.90381233526	15.96608136369	3.00874752187376	1.72002078824814	19.3886757675443	22.1388042832971	4.94759568742258	3.88438226988687	1.94067426243485	8.09359333041175	7.63354699739359	1.33159945990101	11.9600643337037	0.178060400100486	0.127760039370577
102	SGT1	83.0668402255884	8.14843229514231	0.000140916299842938	3.45098640587009	1.7100600606892	0.149045480214803	30.3994027172217	1.46457061475497	21.2562551544141	1204.89798083179	30.37356396544	0.00068305512713428	2.63607749536292	0.0558039956627241	1.44983200786036	2.67262893058888	1.6303106398779	0.102976351381471	0.121030916303591	25.4437337003026	25.5816572954295	1.12508242200834	2.07453245848844	0.730465034344158	0.445524288526511	0.785890690763751	20.988704876763	0.15481568563146	79.2723819260854	103.372637559273	6.97669933110745	12.6030101883133	0.000105826440001083	140.244880315634	15.9142645988645	3.05364279144896	1.73422522502569	18.6718967043779	21.5144893831328	4.69384206829949	4.59621776897326	1.96221895454836	7.53637859438105	7.18500173459313	1.43977826571123	9.16907366940098	0.17402071632886	0.142170219760631
103	PNO1	96.802054670305	8.64930637838786	0.00010837363823225	3.42424588193068	2.01670287396106	0.116290612216341	28.7522194006952	1.18584856023508	20.5511111564677	1250.01270844264	27.0085758972702	0.000774106898223567	2.42825256487609	0.0505552735004875	1.3888037474334	2.56949258076489	1.65056464425776	0.103232459521529	0.124796622197251	26.1167168199974	25.9490688233078	1.11222178944803	2.03151997165936	0.7411494913574	0.435644898963323	0.809303444228762	18.6623788629649	0.156204673283512	74.4039648081732	93.7819269317035	6.03751670449317	11.1418018159806	5.45600832265768e-05	122.914935044542	13.0689243411275	2.55811917658896	1.63157346354646	16.9531310761426	19.6987075545015	4.13296801348826	3.54026603848886	1.65552820149613	6.86181436225418	6.42086574365328	1.25145971917219	6.08119686306832	0.148445956121476	0.0942283759961324
104	RPB2	85.6916364715168	8.17501153097089	0.000146022349934903	3.62176110291607	1.62471403613917	0.145009338812707	31.0375171111304	1.26693252609471	26.8496023482287	1256.74431879368	26.7685953485233	0.000829305410382637	2.68228712952435	0.0558743977323646	1.46248104178286	2.72510441265529	1.71456705909421	0.10857777689526	0.126563963812571	25.8259513535449	26.017353998102	1.37934974836644	2.49836453426847	0.817468291443913	0.513917651219601	0.898460872553352	18.5370417154883	0.167390625980566	71.8185060487584	96.9907896745861	5.94697191941408	11.4474968507172	6.19200296190776e-05	130.494177626727	13.7907809240777	2.7497397377347	1.48977434099905	17.8830258195329	21.7171552518362	4.27931149830526	3.59909481212738	1.72090782184788	7.4710907495691	6.54597939670257	1.2639011972926	10.3498159747333	0.159046091097531	0.119695911386137
105	TOA1	104.961950508155	9.52398291850297	0.000127482417624469	3.91731478347955	2.15598125417853	0.146899571051144	31.5845732432778	1.40070906375802	19.7736042619816	1245.91832654559	32.4263440634097	0.000667441806609921	2.80899048669058	0.0536466337524212	1.43529963587154	2.84247610721985	1.64466296702277	0.104083166521081	0.1234456490034	26.7003869336539	26.4581260853998	1.01298154046149	1.86021664901811	0.703607707165143	0.442238441563666	0.771131887489732	21.7659990597113	0.151512912414247	83.1656438788479	122.035547454674	6.97303013350044	14.0789438671762	9.40883180454865e-05	154.029918017052	16.7244929919208	3.04602514990657	1.8105769006339	18.656581083828	22.2913639151072	5.17715457942599	4.21629595688418	2.12661557502843	8.42391649265839	7.77398260530571	1.52649708324107	23.1999192770808	0.180491464971618	0.135749899073772
106	MGE1	108.473316598495	9.40440230483568	8.30882507796191e-05	3.66091532528351	2.2849571057703	0.116680693205964	24.5319601739768	1.05098049644705	38.5718465397925	1030.24720447585	16.4339510182366	0.00109631704121741	2.44515510440749	0.0529642851656735	1.46672998308869	2.57278064399658	1.67019335453241	0.112168832096317	0.126085125930915	26.0126528895872	26.3258908245517	1.73011073131665	3.22286276799453	1.20597874222116	0.544235535247437	1.07165005436901	11.3921691698158	0.219030857883167	83.807883571164	109.566385603975	6.51113132507377	12.7201976832503	7.22486249678754e-05	138.421139006357	14.3579382172105	2.7521344115685	1.93028455164867	19.0360503475515	21.8052102969422	4.56583250503314	4.36003209787162	2.30325162407585	7.60440182612564	7.2013818466994	1.33302186377045	10.2763658858738	0.168530513015003	0.11236383083197
107	GCD1	109.000274721388	9.60678604251977	9.92761930272528e-05	3.64005617065795	2.375683430927	0.112798826646791	26.4812808102353	1.07799049900927	19.32545981471	789.565810070064	17.4226181850788	0.000712541652709773	2.6684406805367	0.0571745511985266	1.51574172764814	2.72735420512083	1.69623122257067	0.108563157859084	0.124905748778769	26.1051685149156	25.6384063066677	1.06511775980373	1.95263960483001	0.68085939064769	0.710757771111421	0.923323465086499	11.6006372301389	0.167472660776272	85.5821959544563	146.145013506096	7.29238294895287	16.1601181953451	0.000105177797241713	188.082113662167	19.9476494956145	2.72586063413994	1.87455638733897	18.9323573537641	21.2353962704282	5.7615648915125	4.78636249062443	2.24097181140406	8.50901111966524	8.05404733240211	1.47039142171336	18.5952322643586	0.185600859088387	0.0992159555763347
108	PLP2	162.937201246257	11.3525448875272	8.75111300188992e-05	4.47012221068988	2.54425698689441	0.117095252075732	29.7578818620196	1.30138570769769	72.4845156742551	1656.85111018348	15.9193875694009	0.00101901385633398	2.81320790413554	0.0517971725302846	1.60899273675906	3.02231952661648	1.90898452108301	0.103355588151583	0.125760209448655	26.0195813132556	25.3661903861174	2.23492849226806	4.28384686685651	1.19437790878623	0.957313317860571	1.22075134425709	10.6880485370615	0.195833679036875	149.052468653914	206.770622272223	9.49727294914718	19.8472279608687	9.54570248780372e-05	286.631744073617	23.9686855856115	4.08173446514617	2.31596715520048	17.1151223194337	22.1236795734152	7.42733195679531	6.01404102893851	2.43749077810558	10.1279169926589	9.33460662368099	1.85253181813525	16.2358013525617	0.209699585145955	0.106259852955807
109	RPA190	101.231663207945	9.24174219500278	0.000124998246717967	3.64842458451451	2.17541860786699	0.12702320894013	27.0410616603299	1.15154865577171	21.267872997033	845.530275431684	19.3533758335232	0.000668706316860821	2.51580777850773	0.0582250017473093	1.42977210442966	2.59082572675962	1.67729106184258	0.111879921387386	0.128401303454056	26.3585438959065	26.1272471434844	1.08046761819539	2.01404141162633	0.811744679114305	0.52174325639089	0.862541385888231	13.0855255570118	0.205272058540458	82.8402502009442	121.562055543933	7.0741891856052	14.1866395700094	0.000115998954609868	155.887521390692	17.0973628391936	2.83783601486521	1.89251661365889	19.9134481382078	22.507558698403	5.14074628153341	4.22931667406285	2.32694434229802	8.25809055488252	7.46288119979642	1.35908413923605	56.0369213447839	0.179251518942657	0.108806699587129
110	NUD1	87.7356649592452	7.74889270239167	0.000108950851367064	3.14459065572605	1.75938264713679	0.105951706219184	28.236752555009	1.14491203570728	31.4376322145467	1016.77990753497	21.9965068326729	0.000964218066955456	2.26140567881923	0.0522851578091807	1.423729254512	2.37519899096218	1.66159300824515	0.110261729551161	0.124993463226522	26.2928329903065	26.2496912815357	1.49121119594959	2.79226021496637	0.97444398507628	0.60476202744136	0.964996005488098	14.9203852674151	0.206150080790256	67.8847901738948	98.9697740629295	5.60222296554062	11.8361537011148	9.30380388516213e-05	122.480256071296	13.4835599912256	2.4010989113026	1.46717301348796	17.8579087774005	20.9677602369052	4.30550223580552	3.64178831643447	1.98523402327178	7.15615091059762	6.75552939685376	1.13456836734959	20.1457565242357	0.151012388126812	0.095298169503487
111	TAF3	91.0126295384492	8.21427331385568	0.000102439572877952	3.36566334543936	1.8832812809573	0.121265468710823	23.9409972846031	1.06054990607367	23.0929867520641	1025.7066532409	24.2614977419574	0.00079863404586599	2.56064290550315	0.0554288674807612	1.47744353229432	2.64061382715321	1.65829223695706	0.109621739565571	0.124048392463904	26.0797641833861	25.984734117935	1.24044250142532	2.2802791519629	0.822593337095703	0.508508410056537	0.825225457342919	16.2456113666351	0.172464914866949	72.9222753776718	110.988209463474	6.00299594426609	13.1511102848362	6.84553198510914e-05	137.932530536895	15.4203027930898	2.41305328584785	1.74235484734855	19.0593720715398	21.3014294268492	4.7550743858169	3.86150895657293	1.81738490361026	7.90691924876164	7.2652871888055	1.20232092740191	15.2945493659306	0.173373955797812	0.101507677112361
112	SWI1	88.2345075870204	8.27645778165	0.000136800689632177	3.515392011434	1.70015672473758	0.130306262617788	27.4337281264227	1.28528059931938	34.9747634536835	1091.01915884169	20.0158657913023	0.000701134978912264	2.43461432685873	0.0515272984805947	1.41654180550894	2.51011137769226	1.70896149089163	0.105568291432643	0.133085265066938	25.4142260798427	26.5436505328436	1.53131655361347	2.87655985855347	0.909375343225397	0.44793642027526	0.980722375653749	14.454193490108	0.178314198551554	70.8685852855581	138.006005029752	6.06030977108265	15.4834805000265	5.83022301041412e-05	168.270894929188	18.1182216725094	2.63083961894284	1.56506609164311	20.0654241313143	22.121291739549	5.44016362847486	4.79538980208557	2.17259237171769	8.59236093452643	7.95296075473489	1.31865420630116	6.96695546601136	0.189573772816797	0.11576572578069
113	ERG10	97.0232852172759	8.62713850884658	0.000111929016063468	3.51595253951289	2.1365923258599	0.139464176630705	29.1012994581793	1.15963781846757	40.0925017484496	1400.12364188859	21.6962038134999	0.000766976930140602	2.4414337946686	0.0480215821262817	1.38573440400934	2.54217482781621	1.6648859145481	0.105112872003255	0.130378503971458	25.5537910584506	25.9766225673524	1.69404966341613	3.18158069523547	1.11949739599417	0.44577639357904	1.06881311370365	15.6492492514165	0.152996690546569	85.4864288357272	106.721650535694	6.63285112097895	12.8204654557579	7.15801978352408e-05	138.349382553887	15.1609077485206	2.88048313844863	1.89162692418624	19.3157616748113	22.0701208634104	4.73697183424806	3.60580341570461	1.95698226854521	7.61646920838783	7.43153028769888	1.35353636280542	9.2656948985122	0.169736482769191	0.118286726440807
114	NOP4	91.1995361711555	7.92489292901094	0.000120603143195526	3.22573535826216	1.79348067810366	0.115512312293154	29.4012807068777	1.37920942686526	29.8622082562388	1176.99857974994	25.2248946655847	0.000704347286165056	2.27416691298115	0.0492710086996208	1.37884078357079	2.39405086457831	1.6335538732425	0.103507796186879	0.123237675633688	26.7033525911618	26.2386141204239	1.35999000254899	2.54407409885818	0.939840567910893	0.401692529136469	0.876530976947104	17.6212931535632	0.167940470500321	76.8430709926404	118.865455489777	6.00961164679723	13.8315113472333	6.07980106144616e-05	146.35541974685	15.6812305869395	2.53905363342202	1.66468431283732	18.62723497763	21.8194188331196	5.13103505539866	4.34289698273444	1.6279998604907	7.76426705152885	7.46202631671064	1.13988348802035	14.7822855888599	0.165758017646473	0.0982857881769181
115	GPI2	101.067076738927	9.33278859588004	0.000135752969402823	3.72914732472811	2.17970660951851	0.132952730642135	31.2289056424798	1.29664556394599	28.5812661312443	1215.95547656823	25.1047311437666	0.000748234435590294	2.57375934582211	0.0490932899193997	1.38122353026039	2.65612147842756	1.6950645206906	0.100292311763573	0.127446931319268	25.7802927402525	25.8557768142394	1.33951134537244	2.47891602348647	0.94579563976426	0.408475462373358	0.844889648821317	17.6918910664308	0.154903491604301	86.2656856636726	125.298642622402	6.74656427141723	14.2802967244471	6.73838553383954e-05	162.072642996675	17.0914575005407	2.83661388456924	1.91829503198354	18.732560409125	21.9131618701951	5.20043582036949	4.04169322855165	2.06220944786452	8.26114111998804	7.50898646322916	1.35132154548754	8.33729371834885	0.169545227782117	0.113372148898135
116	SPC29	92.9023539864402	8.46020750978557	0.000144780176656459	3.2231279923614	2.11087144988777	0.11434878401329	27.4251674518072	1.59062963153471	56.8593190069424	1879.63810379804	29.7913612630588	0.00121233700602016	2.29581736396757	0.0520837542838071	1.42580706680251	2.35950088108068	1.6143099611557	0.10562958287185	0.117965306132815	26.073739168487	26.0447670518547	2.05554480259836	3.92016325438424	1.38005077014337	0.64018095107649	1.1645438740016	21.5073804426921	0.251027867447093	77.4684822332418	92.552663443655	5.6712636648487	10.9342138170367	5.75720349266827e-05	131.215960013948	12.9336495299009	2.44201685957122	1.65337199556415	17.2565825751551	20.6795394727496	4.08398844033764	3.49616105268269	1.98133319024488	7.09551987357045	6.29034580495706	1.24856929775624	24.0923503459577	0.170199116496406	0.0869990686116391
117	MEX67	80.2694265966118	7.59087376239925	0.000121883362068552	3.06655032387313	1.71189511707195	0.110534709044624	25.7717827494596	1.09308707668156	19.5810134551573	1171.98520888438	29.4424025190977	0.000695725169165962	2.16632038548222	0.0497508811092913	1.34328604190935	2.27819472776296	1.56427510220201	0.104226099202255	0.120973136383333	26.6188932008987	26.3881473096826	1.06215022809051	1.92169810005049	0.74065567056416	0.416900259590601	0.804772582341588	20.6084921941847	0.146355079459576	64.0320787540851	85.6888068407198	5.38751937328384	10.6315085658352	3.89226142261617e-05	107.256826446805	12.1515356645293	2.25911199826241	1.39529947350955	16.8152112788088	19.4304994190795	4.05430123870814	3.16666358398597	1.54118379206723	6.70329796521742	6.06987225024019	1.15810625070976	23.4527044836845	0.154701571920932	0.0896024944597319
118	SPT14	97.0672748626632	8.71994185871827	0.000132330934878593	3.32599685320583	2.40946605720206	0.11782707734786	29.7102429946545	1.0875366753013	31.3032138709261	1404.5102217678	29.261105365675	0.000758149731696095	2.40981676743389	0.048436564173051	1.45425965884117	2.40561043897734	1.66922158801872	0.10412970410988	0.123924873783718	26.3476182577153	25.5886442410714	1.40583442374634	2.57704140761722	0.891996034922017	0.509439921381222	0.990886938599566	20.1615680536694	0.210159984820692	79.4514059867525	115.176403681304	6.40998741544895	12.6918910907964	6.76170490889989e-05	141.456947175538	13.8177752181366	2.80320658569574	1.67481905469998	16.6135814408801	19.8966182938334	4.51606114906555	4.72178439415834	2.30161733805738	7.10430135744404	6.319524860596	1.36801497153539	60.9120445891221	0.165572992127564	0.110694575216441
119	NSL1	88.5082247649423	7.98671147407997	0.000104656488923436	3.32320990280102	1.76506995737479	0.121552434076564	27.2030030281782	1.09076407565734	24.7814247681457	967.936366879637	19.6901119806354	0.000899706372721711	2.4772338756986	0.0545071045411901	1.48672245230048	2.5350292058159	1.69525917603481	0.110182552487337	0.126862845283288	25.8637318636044	26.1201115387867	1.30690164110561	2.40690575073039	0.841557188867822	0.581264563770125	0.912861279294586	13.3855375669919	0.17423698816142	71.4869487854065	111.143284095148	5.89127520723903	13.0679889643891	9.66087382882761e-05	134.577951716269	14.824267440808	2.50959320285805	1.6070829386641	18.7225949613808	21.636913484034	4.78676338044607	3.84295075245372	1.86379041648779	7.87533886142726	7.04477189562451	1.21079126304141	13.784978316629	0.160657445415604	0.107662398974012
120	RVB2	102.767665832993	9.10916127195082	0.000116189735670673	3.74586947434028	2.24652217755398	0.159373052943489	27.9974993652131	1.10343795516799	26.5354654583131	1041.52928109979	18.4996305710626	0.000951928805983663	2.9434048606783	0.0566483524511807	1.5976792590489	3.07093037916991	1.85889051984597	0.10596446268225	0.127216737882934	25.496542544179	25.7027874586594	1.42971554614599	2.63752535183081	0.858132659710055	0.615430499098005	1.03615702422202	12.9024441365447	0.179695416525547	96.8813217242638	169.425410288887	7.59425818686194	18.2568842166296	9.41466677820554e-05	223.673777812354	22.4148738747271	3.09909376525688	2.22928308210716	21.5664707365198	24.507098162782	6.59948168912079	5.65646903827499	2.62533029593397	10.0777974119699	9.84006179969328	1.62363530537201	29.0622149583605	0.242492589168378	0.140984384017955
121	IQG1	86.6355700458731	7.63588198632275	0.000101169652034195	3.10941215497213	1.77463431557181	0.106611845268209	25.2481253602595	1.05116633262013	26.5148056544602	2665.11201286537	21.5468245000693	0.000835171902138428	2.25856733100117	0.0534176416127611	1.43373762128552	2.32430017413508	1.65495277459749	0.107927977745543	0.123830318396134	26.3887299931159	25.800568202316	1.29458015170779	2.39471276495001	0.851608300666547	0.552047727307785	0.937145116896804	14.9708386808177	0.169786828746709	71.2821309985715	109.19552659405	5.88593865627496	12.680394802563	9.38537034438843e-05	135.966503857579	14.787295622058	2.29618632671565	1.61542034572449	18.8917088728165	20.8176515216372	4.54908867888356	3.87272490346658	1.91741972427754	7.67564679882299	6.83987649087916	1.20076504746914	17.8981373454925	0.160301106519209	0.0892207663936972
122	YAH1	87.7667838523017	7.91359740804213	0.000104631680417616	3.22417609773731	1.82380461766148	0.117021901936493	25.92607161986	1.04240058760793	23.6669733694813	996.373471948946	23.0018244853216	0.000906650324900147	2.43500977447549	0.0560600826077073	1.46846895936422	2.47541081775962	1.63875208182528	0.111299114332805	0.124997804944031	26.2521993585353	26.4341222655573	1.25873364885281	2.32855396313551	0.850106890048969	0.640866778396671	0.890559279286208	15.7114366750984	0.183278371090496	70.7065091292514	116.023978752717	5.81839463515131	13.664445562528	6.80294965591309e-05	140.614802818785	15.7400237237679	2.5060015656409	1.63980839498935	18.5118498292282	21.2673158824493	4.91600091583302	3.92570138454041	1.96442289554572	7.81435656322783	7.09590338287161	1.17371737146352	26.9953237383384	0.16690335149974	0.104865219834786
123	ARP7	82.2434730208526	7.83572596726187	0.000125237855392567	3.01404852068773	1.91545809475853	0.115643739232914	30.1772110915517	1.54438111718353	18.0470821022213	990.184115921207	24.1559054510024	0.000500618087983153	2.19695676753773	0.0527918469153189	1.42071592091687	2.34307143735487	1.62942356740029	0.110678872293464	0.127252361451867	25.9806132940052	25.9270898121461	0.847723690517487	1.60449242822314	0.710648152112476	0.427920732063745	0.744824659654122	16.7189552989249	0.136400929910015	84.1935823466785	123.312665071918	6.6011578585522	14.3339936717581	9.00333851794899e-05	162.420870808785	17.1235859138492	2.57726280396998	2.00046561088448	20.2886458264244	21.8257275975971	5.11951689033325	4.25956133047279	2.12966647888201	8.3999112237049	7.84219535210382	1.28588278271473	10.0243764293751	0.167136305421326	0.0996296431451187
124	TIF5	89.8176924216405	8.35823944653589	0.000119281022596542	3.29854410810821	1.97047543579349	0.115264415494376	30.0500371125529	1.11622680843924	29.6379050711216	1178.50617180722	25.0621890188808	0.000749961203981001	2.24907993177546	0.0480084696611611	1.34862490964777	2.3628311257869	1.63353457976634	0.104758483778517	0.12987403900584	26.7329684488285	26.2082954091185	1.37254237927848	2.62824146685974	0.9258338478698	0.454283707195023	0.89777172116735	17.9209119644802	0.162727843628028	75.2978222614635	114.746582343744	6.04398692211749	13.3989756733818	5.6011374600608e-05	149.697338146021	16.058705261631	2.56430423683271	1.68282291193387	18.9885485607886	21.5144962576668	4.94154036631728	3.82024596440702	1.83185976400352	8.08120268108566	7.24605072990106	1.22201930980137	8.86643275064221	0.169975583660424	0.106396171309684
125	SUA7	95.6528016816555	8.49881514494579	0.000124603839005871	3.54452340662507	1.94460403769905	0.130526637059515	28.861675002914	1.10531731961243	30.6320118575519	1164.24747301003	22.9845124380047	0.00081278418571366	2.5961806504066	0.0542535979679421	1.49502743034274	2.69100388609926	1.76250122991506	0.10812857767741	0.132519998840728	26.5814288602324	26.3548894135879	1.38014669548362	2.60733823961186	0.921629130977098	0.493148040741739	0.888282152547888	15.7401435998796	0.159722530359506	86.3214879221312	133.877204035077	6.86722543041247	15.0263351124851	8.34147897457483e-05	169.636462166924	17.6480203872075	3.07237743087433	1.77937021917169	19.1308807104148	21.635553082636	5.51407114553932	4.26653063149084	2.06023669266152	8.39189650678178	7.95194669204721	1.37587676645404	32.062469766202	0.175860040710693	0.128760894560768
126	SGV1	95.6349598985665	8.50591589929943	0.000100272600995163	3.6369850242374	1.85811602646014	0.13708794807785	31.1414762891373	1.11145138492516	30.2171478426003	1149.41723365742	24.5308670083882	0.000739818367949184	2.40923760977773	0.0486964375154282	1.35940846406085	2.47757831575538	1.62989990924619	0.102923621551198	0.12768789854345	26.2003274349887	26.152468185492	1.41351446910196	2.6349419635969	0.891128363517721	0.442355478647698	0.884859942686323	16.7368578174533	0.152075625039041	79.992979401641	133.075061414268	6.39860912577796	15.0540425049343	7.63676760067884e-05	165.426620033531	17.7371339021506	2.73079144088511	1.77963638475562	18.7752073336843	21.9164863895024	5.4794381109454	4.31057325259176	2.16941418382307	8.41623332136768	7.9252140457755	1.32538402670844	26.5670402554158	0.177068591389486	0.116396009474268
127	PRP4	101.820007133903	8.93793619872208	0.000108068995225324	3.42075244551998	2.1687843784431	0.106889177594917	29.2353567683839	1.15225623867004	24.9576763000343	1149.71875508994	25.7941457642198	0.000728887739336667	2.39464992701607	0.0515384185234962	1.41473730900935	2.51127634051288	1.64677796965736	0.104719051486983	0.124502758892968	25.9060332785147	26.1682424948321	1.20544039207579	2.20233934221225	0.768996700212819	0.493250653402405	0.869898705661313	17.4298746058259	0.161898244262472	79.640211473596	110.833467831783	6.34263103575679	12.8643436794611	7.41440497540775e-05	142.684581366941	15.1070000224388	2.47585768596445	1.7842570085195	19.4618513978675	21.3753031241327	4.66406208011104	3.80718075427088	2.10221561245776	7.75288876231164	7.11742662622358	1.2551067466233	9.24298519813182	0.15342482244029	0.08443297236289
128	EFB1	116.424419491146	9.966234054558	0.000105876359634843	3.95707821438876	2.46600698698794	0.148465885672856	32.4077889808568	1.06286647999419	22.0954656378059	1333.86501810628	30.9460987178494	0.000678040151357611	2.79301926457578	0.0499148640506938	1.38064229748736	2.83089274704163	1.57359731692722	0.0963965546441129	0.114442616555967	26.0445557442842	26.3269264214471	1.14306080484391	2.07371708473546	0.744779571974467	0.427549382705437	0.755186237964267	22.1607415199542	0.159229514452331	98.5033874616185	97.5463303071365	7.60388777811956	11.6715914052138	8.35476442760403e-05	146.352643477585	14.6056552500279	3.26411133516974	2.05582868297601	19.0934902771246	22.5932696074548	4.59485194232988	3.5341642291137	2.28964217840126	7.93958570624087	7.16700065713311	1.55407300983041	10.6949539737392	0.214481849598403	0.128037218141671
129	PRP45	85.5071665356112	7.77832962743579	0.000116462805272092	3.14772414097712	1.7185340538298	0.112517504001682	28.3352293908742	1.30354721111856	29.9857817391902	1086.40468351328	20.9381509455252	0.000839805881858184	2.38481143416611	0.0538200562345595	1.46051941536763	2.45612361143128	1.67815369767638	0.108122748910857	0.125024374010966	26.1587436505465	25.9475603766511	1.41030485781156	2.62992062018269	0.911289806461272	0.471876293442652	0.939767149125266	14.7262182024489	0.180340069570959	78.5643781562078	114.001785695151	6.31709921377316	12.8996987060394	6.89918220199081e-05	153.202177225342	15.7043274600464	2.49006592449838	1.79264544492976	18.4986435190501	21.5426797632229	4.6685417669744	4.06052415777852	2.08416126187222	7.9546203082443	7.08873120103534	1.25631952229044	26.9604813733636	0.164249707226754	0.0955970947221342
130	POP5	98.0345617787512	9.38058800264393	0.000144172016378976	3.77597701664781	2.19757468844791	0.145589676155423	27.6462882317739	1.432717051882	23.7782200639799	976.460094876591	19.9400638855843	0.000855671663344862	2.86360270271955	0.0583735959525526	1.51225608366748	2.96782794674405	1.72381258612285	0.109392659127347	0.125425105226728	25.2476407207831	25.5439721801824	1.19686261797145	2.25847233474005	0.84789655014986	0.532463338983296	0.850610089397815	13.4500812800859	0.186198313651192	80.4380401185224	107.445796925587	7.00611912289699	13.0035746055054	0.000109847324751291	145.735949988399	16.1574229396769	2.82209451390222	1.96690433736172	20.7919037059397	24.0222053919936	4.90868488946865	4.01942684065081	2.24613504033676	8.24801820726747	7.74960771447589	1.47692745664335	14.4639275993625	0.198055735928794	0.125776843604255
131	CDC19	98.2054353114067	8.16953973740353	9.80346666158902e-05	3.18990940300814	2.07070321155519	0.104053467993166	28.595424729958	1.12405113513677	36.0525229225517	1347.82365260526	23.4331264796206	0.000945891258005837	2.28820454762972	0.0499910750298462	1.38851971203165	2.32715613927937	1.61353498395699	0.102514079840726	0.120551587487485	26.7301076177531	26.5909431502394	1.61746245938861	2.98900442099435	1.0373596104418	0.508894505765206	1.02244851327338	16.3072061329473	0.191048529313362	73.4512059466575	112.706162074327	5.8759208160293	12.8680380215146	8.35343565377187e-05	138.968728753794	14.7654500417101	2.37748804964752	1.63731977055269	18.7694128593011	21.4555010305747	4.6967222850092	3.7474519282796	2.22340127871483	7.84464233215719	6.99645085384562	1.21056755900643	12.2630516211223	0.165094633159996	0.0877255522720821
132	CDC24	84.2554755383868	7.71051646527607	0.000123977983693903	3.16688797037707	1.72825762669287	0.117477138018936	25.7692428899347	1.29614736277377	27.9120581647211	1582.49932498403	22.8201176349705	0.000904626987077837	2.25618249734889	0.0544787810963521	1.45001580448787	2.30141517872551	1.64145528086966	0.111525757726772	0.128043812182761	26.46030145192	26.2657743540726	1.33713291469497	2.48390821612201	0.925200018530679	0.520569946962485	0.869578029674722	16.0160134693243	0.17913736939585	69.8103741873961	113.435591175107	5.89353411336894	13.1971688222674	0.0001117350877957	138.164935131887	15.1872880216597	2.31946376589891	1.62097993750343	19.117351453546	21.5941767395112	4.75415497765809	3.83362315237388	2.21832996766137	7.85401384556733	7.03420454611488	1.22934000856786	14.7232086733535	0.157033106077228	0.0946761234607454
133	PTA1	89.6973053629094	8.23642266685376	0.0001198611059888	3.31070412547992	1.92312083994207	0.121189774589758	27.6014755147561	1.06468760786377	24.2476151134745	994.795610340363	21.4932865353625	0.00085582970040317	2.35999443805766	0.053767585325335	1.41107605257524	2.42669413443392	1.6185972897155	0.109144311606169	0.124923929088129	26.5566436887771	26.1497701640304	1.20297333001262	2.20627865726005	0.872833728077966	0.6444134297852	0.84955208214338	14.7411216145409	0.192739635102745	69.813306537245	123.491183477307	6.09051683748977	14.4627317741277	8.58118493169641e-05	145.90283895761	16.7854387559197	2.44327777188571	1.60492904850319	19.1967755555657	21.5783542697365	5.1585839183056	4.22021392251016	2.1215898712484	8.23894064359509	7.27954519808444	1.30080082961958	9.37864732157787	0.169831816560559	0.103560535244211
134	RFA1	86.2342368341084	8.03532407660043	0.000121300311647071	3.30892350719088	1.7489847202335	0.123229560193022	29.5869601823682	1.33551906306302	26.9688947691994	1093.08970819417	20.8270428362528	0.000857583570886052	2.54632816755427	0.0575689856420405	1.49784083109745	2.6077156134333	1.7652369757544	0.110497592058954	0.132027588711955	25.945738246571	25.9462611086229	1.31465756496305	2.43427943960758	0.87563912691038	0.486066950337324	0.890630179087532	14.3309278161716	0.175596473964891	85.151184569679	116.122373586684	6.67489654675006	13.3923943494177	0.000104589038460777	152.985071838609	15.8170072143869	2.74254824661739	1.87818911283063	19.1737802856206	22.1437341755117	4.84301445800354	4.25441429978513	2.0563120371097	7.95584879298563	7.52840418243185	1.30621558633089	15.511880314179	0.172229744946299	0.105053080943545
135	SEN34	102.715190494711	9.47146576801192	0.000114356689492301	3.69413006505332	2.28314016708445	0.128254299508687	27.2002026899872	1.13043054830466	21.7136187012238	1043.56420766033	23.3951225386398	0.000761390182460039	2.58214093397028	0.0552761612999135	1.4265861529244	2.68773485194656	1.65419173891129	0.10771342898189	0.12710286907888	26.4480855571221	26.129819386248	1.15609007765049	2.14807507688033	0.793943921006302	0.525687162851633	0.801052587782387	15.832262271954	0.159105642410418	86.2682792886277	128.753854693484	7.07258825498139	14.5359138594643	0.00011097626674421	172.095224404905	17.9075978282858	2.90767493373265	2.0131817737052	20.0890506838871	22.155121094618	5.24568667131955	4.30056202747469	2.08446136383213	8.40885770815819	7.9144864630263	1.44927518777428	9.37016601193913	0.174068121820093	0.119082451692747
136	CDC15	84.8334595444478	8.10554253821888	0.00012348349955332	3.56340677235269	1.81366791527729	0.16378037639579	30.026998844017	1.31076123098262	20.6749741147738	1055.27393372765	25.5015413993164	0.000699951379293458	2.50913568846259	0.0545501211212537	1.40667114455151	2.61151871104104	1.63122609739288	0.101346666543743	0.118854196547961	25.1545396882428	25.3440327423825	1.05693183267045	1.95123548202516	0.74525832705382	0.425885219996033	0.763573110796865	17.1593614645657	0.160273282840279	78.756985934577	129.515084701762	6.81209307603041	15.2525150993575	0.000125822216347628	162.000921135624	18.3168434287272	2.82923259283464	1.82880916668628	21.3779071516657	23.6558416479486	5.62514841532694	4.47804381006431	1.90458289183496	8.73997486831709	8.84744798209224	1.54670837247569	18.1785609318521	0.211937949408079	0.140470399396444
137	UTP20	96.7120706182353	8.7914127003886	0.000103339302647032	3.69976501052629	1.95430815527624	0.139185994752578	29.162493820761	1.16837610563504	22.2726491755786	1102.9607175569	23.9939024795547	0.000808280783188457	2.80872533104012	0.0552073089463884	1.55275149537075	2.87667163041598	1.77001141209629	0.1070550915881	0.128842366017037	26.094178389225	26.4052185608082	1.164977996209	2.16088141270295	0.751733411197875	0.513117092607877	0.856314933350877	16.3521360336763	0.142539842100912	79.6330137943939	141.033449608827	6.39203129601743	15.5563531272048	6.74337573905017e-05	175.728053391463	18.050160573415	2.72767595130897	1.91102187853553	20.1174069521536	21.882705846595	5.62733253786588	4.66559173106682	2.09370864192782	8.5973752726191	8.23065643344187	1.36983733504479	66.3538992119073	0.173562937164952	0.126730253333399
138	RRN6	78.0324658656031	7.48490196466217	0.00013760187214135	3.33709273704025	1.55170502854985	0.145082554880865	28.5933438997948	1.22551954287705	27.6120979042773	1094.00257456557	23.4104597105215	0.000859282508722681	2.40778947295378	0.0493786434693574	1.33491596628183	2.44309988353471	1.60164963121995	0.100333636571283	0.124726456299459	26.2717382649238	26.849698883559	1.47049714287737	2.71236044958126	0.887034047104711	0.480826722626951	0.940589548584776	16.1808691872239	0.172135172074453	66.410352588639	83.990189294148	5.61965107499312	10.3149210666855	5.7285010209872e-05	107.820335463665	11.6358507561266	2.64575545866137	1.43787148965343	16.9607884358642	21.4062864489474	3.94380926452812	3.12921379855886	1.66513831133516	6.89367064547287	6.01032324337095	1.16871717537621	16.5741545822784	0.147838828639665	0.123606919322884
139	POP8	97.1970219411948	8.52581328808384	0.000101717092910293	3.56554106638054	1.93407617831606	0.129870795954529	29.4040653576317	1.11138986385859	25.8284093758007	1243.49943788731	27.1504899448287	0.000833687660043277	2.68786676847361	0.0610382590055636	1.60982777621848	2.74618784003939	1.78698681873996	0.114811529110704	0.129909483071661	26.0487309744156	26.1620446200259	1.26811047063243	2.41285903056025	0.798311244337892	0.582933814052562	0.845534219882674	18.6086166050245	0.161019787629968	64.2843499188793	134.538445882857	5.54806760295152	15.1364062398707	6.60998590786686e-05	155.636863670961	17.1519346071647	2.48153456078217	1.4406714244102	19.5522308751609	22.1078227568877	5.40649311666325	4.52390208090893	1.93651486604348	8.9871581624415	7.75140976293228	1.27246691615828	9.27124877101594	0.17443503946494	0.112324566643834
140	RFT1	88.606462788984	8.30690084993601	0.000134277746080891	3.25329491613386	1.96621859143976	0.110332011851939	29.1279753439411	1.31927734444264	30.3611951048624	2285.39467165943	22.5851360645325	0.000921723217524526	2.47756144636249	0.0579715698718491	1.46224871488139	2.5680581687241	1.66573373832491	0.113020042146537	0.128927241302347	25.8810345827232	26.3677071732603	1.47448863843967	2.74670783284649	0.93481423497091	0.774211436151198	0.995087739818781	16.2496423406162	0.19736936754971	81.3661487250474	124.809062685694	6.66422925747747	14.0978263886345	0.000124120258016056	165.635111644351	17.1693341182738	2.53536261094418	1.91456968095788	20.0063148618288	22.604510985206	5.01728723680398	4.50549395298103	2.40580582541143	8.11455688137701	7.64454055425618	1.35510396074529	13.791405693858	0.180824344963983	0.0974906990392049
141	MCM2	75.5931067836305	7.18764742255303	0.00011844009853853	2.84277752835762	1.63234145537688	0.103941689959607	31.7170227527348	1.31247875499206	19.4434919188395	1264.95018974972	29.006986769749	0.000707367050936708	2.23092877511527	0.050873461260163	1.32868830482541	2.29773771743465	1.50267289489865	0.100496063889562	0.113187527664522	26.5867133163917	25.9077198581754	1.04463965788571	1.90529201098775	0.710846239345733	0.449220925888202	0.802633847409366	20.7359836907864	0.149805834795238	60.2194391637173	91.7087640189386	5.01758336713787	10.9050784174625	5.54787176636877e-05	107.991646506317	11.6442498857278	2.09331167086612	1.39624646364341	17.7649262239091	20.5751930264859	4.00706972029109	3.58713163420299	1.87389776265038	7.0968999834501	6.19198339712143	1.12645767022204	9.16221328452856	0.156107820213395	0.0911727467062765
142	PET9	108.002612827645	9.87114191637574	0.000121122174653489	3.75612448360407	2.43577174513333	0.116613352985909	27.9345234805924	1.38519524100005	21.8282718349243	890.290699036997	19.81375383131	0.000746175425642508	2.64633127088795	0.0603291586969993	1.48510534478485	2.69823407872885	1.67641124699343	0.114062104658619	0.129886697741697	26.7368321487091	26.2998582936319	1.16697479513912	2.19541809315177	0.857660804089117	0.552851258981383	0.804853781834862	12.9411072794653	0.17841096638793	85.0889315023874	122.523665827431	7.04284431448	14.2493095807454	0.000114950291620161	162.007968710253	17.2622129038749	2.67226999249415	2.06146983317082	20.4439755919671	22.7074226443457	5.10798821233067	4.4613399856481	2.54193893684235	8.20903320951149	7.71880028721903	1.40740126018146	25.2180331618158	0.188527748871193	0.105797080770317
143	POL12	95.1712970374579	8.64679137048944	0.000113305782837249	3.44701866261285	2.05777812439944	0.115140237454199	26.2735196533312	1.16090380623013	33.2725424278653	1071.3540983114	21.7994143711349	0.000801977999261615	2.52844479247833	0.0552662769093067	1.47650058077683	2.56306111236824	1.64655119081151	0.112936536415446	0.127656077342301	25.9462414947365	25.7390874175735	1.44440135710147	2.67141734938524	1.00109354329534	0.45789989288389	0.926925868989406	14.9808558666681	0.175437625283284	83.6012049452677	110.860868893813	6.80632532533731	12.8123965328732	8.19629461424516e-05	150.678010610166	15.7532178667239	2.6502741527792	1.85891314553183	19.1092817118911	21.1311973577718	4.68432244214404	3.83384527518028	2.1051104566841	7.6885484189065	7.07203325556247	1.33696374959744	18.2123923159447	0.172960756538658	0.0984382023259752
144	PRE7	69.9403896181183	7.13309682698242	0.000172548684008705	2.87541750868912	1.61371651466097	0.117898842051369	27.8668652910672	1.48889109475461	19.8014911713918	1197.1037687416	29.2785835425058	0.000701792258193702	2.04905186655911	0.0533405293721392	1.33062711845669	2.18171021599597	1.60992225401832	0.11253559915934	0.133107871161975	25.6251545002106	26.1367210060874	1.05368704732227	1.95841110586657	0.690219407979927	0.505600983139808	0.821417226867778	20.0898842513444	0.16897577789916	59.0726670615507	99.0133185670687	5.39642422819422	11.8685171844753	0.000109432430053881	125.024220018337	14.1493447959389	2.33649072492587	1.40110197874741	18.7807376769183	21.2003589072834	4.26130308056896	3.62691373890301	2.11181680292413	7.06670758702863	6.76160997266003	1.17747837307661	13.1503376230555	0.155606692058824	0.0999155571152284
145	SEC17	110.763042346386	9.60272677184995	0.000102092402350524	3.77280763053598	2.28577319929998	0.125608030263573	28.2169348432887	1.10779485138031	20.860378161336	1102.89229147208	23.0299213340921	0.000743601068687803	2.83668660234841	0.0561758969155015	1.53805070566341	2.89116378270312	1.73160903159801	0.107670997823841	0.124145787388634	26.4649697568363	26.0619398780236	1.09255240000819	1.9840313376968	0.748245780847216	0.515093893117389	0.82762176036562	16.0096421501335	0.155689180227717	90.9605617270094	114.652875376527	7.23115954495542	13.1769416412466	8.27299580813376e-05	159.307065009158	16.3389903102917	3.01877085400292	1.96456909363445	19.81853663902	22.670994121439	4.91705509546764	4.18604465984105	2.04223669273204	8.09933281061134	7.43816983847379	1.44753050049699	15.3840493699025	0.195859731005297	0.119967982864818
146	YBL073W	74.4271841018807	7.58292672589376	0.000173426798920033	3.0146602202234	1.73995496846324	0.121484766705729	25.3490272813996	1.42492015858157	19.420919350805	1190.22085554436	29.7918665496633	0.000770348200542326	2.1161936233418	0.053820427200681	1.32044512283886	2.18746410087353	1.56916657754647	0.113599965040501	0.130072884948497	26.3696842455722	26.1089011181167	1.09815100303117	2.06563699491562	0.692215025524447	0.666269490692106	0.861789921681668	20.5487572813897	0.166723404837377	62.4217378172762	81.0310641603491	5.72135207645921	10.3525757722703	0.000120095534369496	107.499870083255	12.4209451978601	2.35288249808613	1.55127858728843	18.9386621186898	21.0687055297358	3.78809875562632	4.32439600815237	1.74121207266043	6.63821581263186	6.40861675313005	1.21320818545699	8.77076542075019	0.155917690613041	0.10692617831426
147	AAR2	105.436165998092	9.08814777645237	9.27531444999778e-05	3.60884590868566	2.22368228082513	0.127439688681559	25.1642849900797	1.09944950012496	22.8865670141564	987.214145089705	20.5073383791839	0.000743161761234901	2.65237969473045	0.052916428979371	1.43891661098099	2.71100025238993	1.64417437843488	0.104475836174101	0.1204419853954	26.3252672035052	26.0638271186696	1.2026410164331	2.19780812930673	0.807362678264218	0.469157408986148	0.796628594293745	14.3840343571198	0.163694538194576	102.266160066691	93.868019524537	7.92395759512517	11.7520274796043	6.53543609141424e-05	145.65787924333	14.9860719881917	3.37262773195374	2.0541280510841	18.7306538094382	21.3754395061402	4.50968928260902	3.42635612479121	1.66064083907498	7.65568581568726	7.07377438346387	1.50271228316823	10.3695422841816	0.172346713491665	0.124802688530591
148	ILS1	90.8430496291398	8.11932746039638	0.000105063154325647	3.34172561168891	1.79443112045448	0.118439301785643	25.0345477991441	1.08088389977392	18.3873203483988	979.75663325692	22.4967770737183	0.000704457758591482	2.40032947611992	0.0512047958722733	1.38813290480641	2.44621067863595	1.60411226210351	0.105887567073285	0.123676064093702	25.7608528738393	26.4043962446429	1.05076178066376	1.90777141237897	0.699186342734729	0.457257058195299	0.813000239527931	15.6997845026252	0.162465980086237	74.5171584447978	89.2407945779549	6.0126746603772	10.9505606978769	6.57632081760553e-05	115.8425868594	12.4839024447363	2.70782870061478	1.50533764913075	17.5800678694274	21.2135177103126	4.21462483490131	3.02967822504216	1.36768273742332	7.32465044085726	6.36214636337516	1.1452095167791	9.04819451792558	0.151588455102684	0.106849319279089
149	CDC27	90.445828178517	8.14681625162183	0.000114279782957902	3.37093325807838	1.7675292549727	0.120727130495605	28.5685648411291	1.06509048924771	26.3611353089855	1157.49281928003	24.5906359142424	0.000882143713265651	2.69149781453903	0.0560743596267571	1.49907284390202	2.72090472458804	1.69365763359229	0.107073639599629	0.121996873018167	26.078158791062	25.7747915725573	1.36296633290209	2.49367873391134	0.825801295780674	0.633182837379666	0.948873104302401	17.7490132472316	0.198047511753878	70.4991669156329	95.5145376671193	5.89030022228641	11.6346601584265	0.000105555675507909	119.955230790714	13.3770129207788	2.49608281193022	1.53986288059181	18.2497506261333	21.9024251738878	4.28621616114977	3.59368788228006	2.05813087058024	7.4120695929144	6.80149952107605	1.28772575969358	12.4169293196157	0.165713501688415	0.107428467061282
150	RPL32	79.5587063345323	7.4069259047833	0.000106572791500689	2.79365128149999	1.74732674546156	0.0806284284897994	22.7145803680668	1.14085860162694	24.9516287356226	1618.97132190083	29.8230797372505	0.00114686101353524	2.03067274039099	0.0507412943498531	1.30402837430522	2.05529104071362	1.50578805724796	0.107172627029825	0.123856667821826	25.893668031638	25.6260343776275	1.41815076256039	2.56713503372676	0.906977008973784	0.671797631349807	0.95521356788545	21.1332650335016	0.204699391891492	59.7084319101418	78.6861509385739	4.84595859409291	10.0008875488522	6.174582069911e-05	101.39048838652	11.5035815017046	2.14946951522578	1.31204924993853	15.6286534524155	18.9105898098761	3.67484420635408	3.27395699568811	1.71506314964789	6.20269794083055	5.49836794818415	1.05460168111001	14.2667999089933	0.145877240136246	0.080472212392144
151	PKC1	100.37608015359	8.75788981145835	9.66743765639565e-05	3.48362887012345	2.00577956343528	0.116694850209106	25.9607023295451	1.04342816210114	22.9859974222356	1580.72206997683	27.8125319634552	0.000811099876466536	2.82261100407132	0.0566058957392844	1.53636277056554	2.85719998551688	1.70780679945324	0.105799355804757	0.120327100145579	26.0776483292035	25.9727745358102	1.20798717074283	2.21545604543878	0.762703952264178	0.465622764960767	0.849365321346285	18.4752176416868	0.18630877976417	84.8523242511098	114.072995099264	6.90108328448229	13.1073993766634	0.000113358410765656	148.415228592291	15.4916495758491	2.67820742512456	1.88545527151873	18.3621248581066	21.8410266382408	4.75887235732022	4.24690278532159	2.18114665419271	7.65663546742141	7.29861085547034	1.39109719624435	49.742245181254	0.175758277497963	0.108509650050541
152	FMP44	107.653196820277	9.41494265938758	0.000115827234344777	3.7677620913486	2.20083438110235	0.12919637048619	26.2890327453879	1.18165784694773	23.392728164032	1483.77579820319	28.216594619016	0.000796722249827561	2.75863432805234	0.0555673706300578	1.50162024094092	2.81224793694909	1.71605455058751	0.107734530400014	0.124046818723792	26.4997605238152	26.367935050702	1.22478595446832	2.2429024766639	0.784138769644981	0.53964746393465	0.898906821058603	19.2336803462615	0.160603121944737	88.998111856788	115.266113482767	7.06628128721723	13.4457235827794	0.000104261903756547	154.380641478938	16.182514265026	2.99460006292081	1.9047499489525	19.5455300583734	21.7778871811851	4.95920566629021	4.72368415297304	2.21903012905943	7.78466981314449	7.58128884645022	1.44823541578897	15.6840179987669	0.193694218207508	0.119163200401845
153	IPP1	95.6676376993985	8.44173735872052	0.000106279465040893	3.3074056085744	2.01108346846161	0.112691879919933	26.7384160712236	1.21773722252359	24.5185000433699	1605.12443550366	29.9338904883603	0.000756180141139006	2.62517446785409	0.0553578635167043	1.44627227165707	2.64084448797471	1.6390977599656	0.104701946815153	0.120119394014397	25.8856938461755	25.8057958198161	1.18340491706978	2.17448778599223	0.789676011704514	0.442489962459516	0.911592343457952	20.5416764230359	0.172297532967166	77.5788991685246	94.5930036689867	6.16919221603436	11.0447304370748	7.49707199841839e-05	133.39130645024	13.3882268418582	2.44875239390572	1.78506048950119	18.5087830676741	21.2183205084892	4.10523461004275	3.51977797057675	1.95032395235105	7.22173019903969	6.6655625020517	1.241236615726	14.0090295938142	0.163868701020877	0.101221502604738
154	CDS1	80.5503596116931	6.89517005379768	8.63141562545719e-05	2.80739038816164	1.61380769679795	0.0966960373157678	25.9741614589291	1.06483390464914	26.4425369664595	1146.84888103038	24.3674900251507	0.000938493932054494	2.17486313034324	0.0508699568645115	1.43943971710575	2.22689113203369	1.66681850801722	0.104876522966627	0.12306435945603	26.6266074988574	26.3805503880515	1.36957364446144	2.49091656449057	0.847747316965939	0.734275773524784	0.920737346354524	17.5716562069557	0.191784296585412	63.3948918097288	104.147881400971	5.17418114609594	12.0557375244755	5.97831820470877e-05	122.207063008965	13.3816942813383	2.17829534070423	1.39691551183032	17.0229497852539	20.0274830694593	4.40425313631712	3.75396489360283	1.8421738974691	7.2100446199351	6.5299543096399	1.11069679128424	23.3256474897517	0.160378005737566	0.085364986308009
155	CHS2	88.6209344877034	8.1176371647691	0.000110586070237756	3.37424303790292	1.79108946343404	0.126043689917644	28.8330258162539	1.32548858962585	22.6421895391849	1583.24251828982	34.7867690717214	0.000698492157263936	2.42628796916288	0.0519309605121957	1.38572913429478	2.45031512299298	1.59718969183498	0.104826422223443	0.123419779031798	25.9686651471799	25.8454681576984	1.15936585683595	2.15299062469997	0.762650570144811	0.438707094942122	0.842190874920292	23.7547404533422	0.160250354013622	81.4665186808709	117.994124554661	6.7008034538619	13.5465913977622	0.000110932742796664	151.652390574403	16.1080046721791	2.92020701158946	1.76729545015241	20.3434482937752	22.7462621573201	4.90831183169262	4.25804350629642	2.44026037742439	8.30607925678463	7.64455131217945	1.36185110452735	28.8237291200048	0.178865656490798	0.124975050071778
156	PRP6	102.549733368764	9.18387071570246	0.000118906064484932	3.67392308926137	2.15285344943465	0.127844219971447	28.118386479655	1.17087144957607	25.3944815262188	1266.97283354005	26.7082440292824	0.00070723278217496	2.67440234598801	0.056516840971947	1.49231223825806	2.74068315657788	1.71183380665146	0.109053918171633	0.124955658535852	26.4272918061272	26.2279352392681	1.22276335562271	2.2616217848321	0.823203336355213	0.537800396722359	0.870758864336155	18.3312537669979	0.175266534928685	97.5872398045355	129.899719243703	7.72193008584419	14.6903910021874	0.000104520046847648	174.6083561666	17.8059120196878	3.2190115379838	2.01981907825702	20.0777126350857	22.3338010495628	5.38004965037972	4.5512708425377	2.13768032163114	8.30221814669845	8.14897234899046	1.52653844321452	15.5052696413415	0.191623909120071	0.123156522389099
157	ORC2	92.984211986094	8.22334125043759	0.000113309743993235	3.31238560291265	1.92435516560174	0.117266425081058	27.7620835672237	1.17185169874561	20.9020469761771	1230.74004462881	28.9678684794235	0.00077938917497423	2.49336919618712	0.0544477182472664	1.45806497334342	2.52770459519368	1.66604947331831	0.107473341039377	0.123747477382471	26.4450416658851	26.2469237834412	1.12827926693601	2.06339564778276	0.74955547779879	0.499355852410368	0.823374463982857	19.7064958002836	0.169269204875584	82.7673170174807	109.537779146471	6.64478309469455	12.8328474582723	9.00050607716213e-05	146.467958123902	15.3413625963946	2.7834255356954	1.70502024407415	19.0084889742854	21.5999669817209	4.74933369595086	4.34715261617834	1.96117369378234	7.73651187518383	7.21308439809085	1.31239487152625	13.7113463529744	0.170581702493335	0.107173457078892
158	YBR070C	101.617392063375	8.78409751063205	0.00011431068342621	3.56386705190297	2.04465272255309	0.123992607341304	27.1955888424543	1.12164952969629	24.0284199900906	1196.46599820322	26.389203652966	0.000756787326416196	2.55178253372797	0.0509223516193196	1.41327476338202	2.63294721793581	1.63311521152021	0.102534362509788	0.12060945465946	25.8241961417389	25.6426133131942	1.18563191417867	2.12463577239173	0.734073228701445	0.426679415686997	0.85047094625418	17.8334407921765	0.160214632452187	101.728242799681	124.018800436159	7.76041494248845	13.4607074724209	9.71340635013652e-05	183.281639477564	17.1113642644856	3.09257896975349	2.04940369174922	19.1693000240563	21.749721736289	4.93160283806498	4.20818962450614	2.05938324041009	7.4490797831092	7.87540884864207	1.54189734780948	14.9384476455965	0.16861389572029	0.110437638203935
159	RPG1	98.2168190366415	8.4579245180861	9.70106233978772e-05	3.39345321545961	2.02839873614374	0.122976501815316	27.2668782177501	1.01647858826406	21.0610132063057	1063.87535269151	23.6972886061775	0.000759969327394474	2.46982999556849	0.050686510616557	1.41636174030699	2.53254409936365	1.60365707641799	0.103722160974465	0.119417369717974	26.1397335830408	26.4898874113736	1.14057460824867	2.09622979157607	0.752098424732146	0.489503862112765	0.824424849813357	16.3248608359669	0.174680399443693	83.2548888441447	121.507924055428	6.72659098219023	13.8729096360117	8.77115206890137e-05	153.367748091482	16.2664098906758	2.62225453519419	1.90131286484307	19.5294636683975	21.764618828482	5.13072206253576	4.03144533890225	1.84302593332772	7.91984886768742	7.74180008573599	1.32492668725979	10.4351446858629	0.173148007588636	0.108375449084519
160	SEC18	90.7988859582541	8.13573699699242	0.000116302705799615	3.34581259534839	1.81669424837445	0.121970816864984	29.4813608864439	1.24014581243015	18.8085046985858	1083.26965700221	26.1728724151637	0.000703461122765425	2.56576494816003	0.0558531889718469	1.46570054768676	2.595971349512	1.65435146803322	0.105856203577764	0.122122379254269	26.1181344404568	26.1904463008964	1.01905257764238	1.88194929639666	0.685471802415465	0.474663384929634	0.84731449061448	17.9341531894021	0.168180833335278	76.4130499127632	106.599049868113	6.16461530995718	12.6818198843382	8.60733198415826e-05	139.507506435277	15.1155220645885	2.56949201179157	1.6490392430653	18.4605949725492	21.5437066689152	4.61848632780482	3.73151940103825	2.01605893667851	7.46632195736067	7.24718248269872	1.26721696742541	10.7878618849062	0.166894939340582	0.1003738097168
161	RFC5	84.0519616215757	7.29310617743012	8.58579219154375e-05	2.8759698023628	1.6756741818142	0.090244503789106	26.2192130893661	1.14382185080668	30.4713780259792	1140.27559628567	23.4432294900639	0.000833942658019606	2.00776703564987	0.0439125835874675	1.26768698148082	2.11030578130676	1.52807303900668	0.0986134009271483	0.119556839521832	26.6538830679353	25.7068503508	1.42343536128546	2.60466092024176	0.936709139756408	0.387038096182764	0.882147088195852	16.8234288261914	0.199328114814676	71.3688384719355	97.0617805003164	5.50424368319441	11.4855746739667	5.67592111807173e-05	125.806090661289	13.274778193053	2.28594686091642	1.49524974302962	17.4025400388427	20.4672866338016	4.23801114255101	3.41229083802012	1.65281572527032	7.24376806471853	6.43271397073061	1.05965648637647	20.4873715945596	0.14835240286982	0.0842016714091217
162	POL30	103.530307850269	9.05060513737734	0.000109857273295782	3.80815012827121	1.99547212767206	0.141961045750109	28.5771642215298	1.30606757049291	28.6702309320189	1350.40590124708	27.6774689047404	0.000787588571066998	2.82470876861859	0.0561278438393103	1.5433355720969	2.85256132019424	1.7117013742388	0.107046305379403	0.121670077886702	26.4183773692245	26.6271209295289	1.39394816928197	2.56267416098091	0.877397073092939	0.524045302473383	0.872428943929234	19.3799113053817	0.168971987479268	97.2970487469207	133.377375277004	7.56089489475024	14.878707693207	8.69228817667549e-05	177.048876331307	17.8225081947449	3.14020864704988	2.04960582774007	19.2391787984799	21.9996206991535	5.58304767487743	4.29223401042989	2.28798268640246	8.49692855665056	7.97897238603261	1.60759686649823	19.2857532944121	0.21527642312477	0.129071565872254
163	YBR089W	155.482518734496	12.285355719798	8.38223855164042e-05	5.48096945398404	2.39528103749532	0.197636599915373	28.5114603504759	1.10208587788685	29.4809579752692	1916.15124270477	31.9452091510462	0.000519679243662613	3.52037005791959	0.0519152893275453	1.76436995831008	3.56758923407386	1.96768900088617	0.108254286995886	0.120430104674228	25.8412465140382	25.6582404355533	1.19929938221688	2.20286206288548	0.864846531560134	0.371875920593139	0.862652578966373	21.9711716243606	0.148389070567969	121.150526396422	153.785396716468	8.72840144705474	16.9874491910707	6.21082299494179e-05	208.170875458889	20.4822841327654	3.82780286805765	2.18377742394627	14.4465312750503	21.7083953304837	6.97551776231306	4.37374615195639	2.82155784607362	9.08987187776953	8.77284240252156	2.25977730305064	30.8438718069452	0.257914993864567	0.170043881350994
164	MRS5	102.707588326296	8.9935436855149	0.000109670632046596	3.37076219529871	2.32199007724456	0.114370496355537	29.1812064883941	1.09544693502617	19.3713052757447	1236.80310001531	29.6969585878568	0.000513486748767934	2.45138409317113	0.0550443474035362	1.39650761733308	2.52533125254861	1.5929927609967	0.106104658528884	0.12118288902702	26.5608873743451	26.4379468259334	0.887748560333571	1.64945587174328	0.68684366303774	0.479300261429507	0.801677207019961	20.1575271673522	0.168291883034005	92.2762965140422	120.512787199164	7.1536587719599	13.5681769128431	8.09134920440712e-05	173.141789745764	17.1453691234853	2.62520043814036	2.15922382366093	19.2757984865058	21.8964254345978	4.99196343607408	3.91188470055029	2.02074311717918	7.57349894856592	7.66218208209745	1.36639677905715	24.2897648691082	0.178016145266235	0.0949260003020388
165	EXO84	103.71927753307	9.18020585132236	0.000111598134403642	3.73779507406572	2.01980219477188	0.126339706531189	27.9003310465723	1.14537998646593	28.2807407866922	1459.90914884875	31.253586524007	0.000780598392703048	2.62482835545744	0.0522620916214125	1.41695959078537	2.64171869271308	1.56853163965664	0.105461709035855	0.117282019242621	26.5339251997232	26.0148484886802	1.33869025481383	2.49302628308381	0.831073324430724	0.5643444516121	0.874834295151613	21.3358391357727	0.184835911064024	80.6730852416173	86.9352350257478	6.48089787614925	10.8755871744302	7.9456988757539e-05	115.723333300022	12.4871278762771	2.79350567140104	1.76318371661472	19.2049598482062	22.3178490559031	4.0436368955964	3.77362427704384	2.19507010643233	7.30221338306583	6.6453038324743	1.28346891053729	14.8595520133504	0.178390917428556	0.107291761055482
166	CMD1	149.34103758206	11.6306075991623	8.64403274106165e-05	5.39458938532313	2.51003630591377	0.222187406876438	32.2543324773851	1.20105597982978	27.5561448900295	1913.22633847873	29.2650527108309	0.000689775137551799	3.78329505792272	0.0542932935970805	1.93578739414778	3.80548785030851	2.12839656507171	0.107677070863118	0.119823226849022	26.4966212234242	25.9441580833729	1.27738361535953	2.32959927272713	0.785433659751364	0.568328201126596	0.924139280320186	20.484157050601	0.146781931728219	125.241963709805	152.540511143608	9.25090040896942	17.0336475658585	9.86864885114656e-05	200.11583908492	19.8600842555681	4.49041903453574	2.24926268748474	18.8522940931754	22.8470766512821	7.10894795436889	4.66414495391663	2.56553021014366	9.98976337776758	9.59610879049791	2.19609145248083	16.745871693398	0.273994500225105	0.212153212782555
167	ALG1	89.1128622101928	8.29509721933412	0.000128594662706609	3.36641320525112	1.85881935469205	0.125951815598871	27.7268698879456	1.21920361626028	23.847253651939	1311.91024851609	31.7293128339604	0.000677761054723579	2.41148703901007	0.0517698539754679	1.40204233041281	2.48116506138371	1.63903696519893	0.105901055697236	0.125044735357618	26.2942285973129	26.0258985467431	1.15550640159426	2.1392667818126	0.798288554125917	0.488727761949144	0.810888278359023	21.9221430151948	0.161498317238582	82.4814347047813	124.176745861578	6.73480155610627	14.3659670298952	8.34656274986146e-05	161.083200451495	17.4535847414975	2.77104220609738	1.77987126018178	19.1188738741322	21.3788524973304	5.17640362043304	4.1001080510558	2.24032816543355	7.99602161347912	7.47420156533593	1.3847153688726	15.4700852559665	0.178707686065632	0.109794971459663
168	GRS1	94.4815930422734	8.38387104616451	0.000113606975486644	3.45089943589451	1.90514532103081	0.12537092598712	28.8562072345939	1.18577992205697	22.3924279177856	1418.49051219371	28.5824300591228	0.000675059628392459	2.64527160708685	0.0550812077815418	1.50954447113786	2.69692297799826	1.72026287588602	0.107516659905407	0.124060714209029	25.9566144782875	26.1239815521088	1.12915883531116	2.07058200115454	0.744962241450935	0.487082504681598	0.857290901946396	19.8966320238295	0.154948913249118	82.9271576415163	113.827766048482	6.72417673467976	13.2147078461556	7.64695033403934e-05	148.936651889622	15.8637998089215	2.79474602671376	1.79161766735536	18.3702575339625	21.7597363894535	4.86465691988617	3.87432867031352	2.15899593003741	7.92476102660634	7.18439495572218	1.33661262470856	7.68120670834088	0.174878152768605	0.11042728746253
169	YBR124W	103.908513228592	8.74362836393527	0.000101387177231844	3.3633952518754	2.18763643127	0.113829371266931	28.1029269375471	1.15320858573688	19.8897237121813	1052.76596139027	22.2631238692585	0.000509809435952027	2.551346274017	0.054226663108401	1.4744983683607	2.66072400739603	1.72296009007647	0.104564191843598	0.12324439272879	26.4335094961053	26.305373534098	0.883508825317772	1.68895335688109	0.663928661452836	0.491263718053775	0.822064095062472	15.0716140619516	0.147591840143188	85.8935984594361	118.853136465791	6.80404091802304	13.7787715508056	8.57723536944405e-05	155.651347132312	16.5819708343008	2.62651822508634	1.96450429210921	19.8010423441431	22.0318710788287	5.13746105795115	4.37940559500903	2.15721626691071	8.19293024020565	7.74591318233782	1.38135955945417	10.3860519390822	0.191363687239895	0.102372035668093
170	CKS1	120.816514936823	9.98038245469867	0.000141003494462622	3.95824569808907	2.53089550105946	0.143879476455531	24.4647030804684	1.28384233896126	64.7468931037873	1757.93189248844	17.7968082116691	0.00127090735654899	2.62060626206788	0.0448440519961912	1.36392833323109	2.69340917801907	1.76173497509826	0.0934113038889956	0.122288807082322	25.6129230480182	26.370669849147	2.21766696439698	4.12309790431237	1.5585450532662	0.583961209209025	1.41333721424869	11.8950371118321	0.230937895614564	103.484379027104	121.462199858062	7.52611392517282	13.6708126803191	0.00010535208893698	164.86794053317	16.1073501176247	3.29592581973183	2.05872362927013	15.8180366809273	19.5880454887435	5.20559442817993	3.73799720210185	1.6760902989385	7.76794301806154	7.19406627085209	1.66899918034381	15.8621993887541	0.170643202899193	0.118246276676805
171	IRA1	110.521646227787	9.08585704202694	7.90656416760994e-05	3.76527324223825	2.11726028665014	0.130348323352174	27.2111561402215	1.08540624733835	25.6650842806826	1076.66097374204	23.4584060873256	0.000784382860240615	2.86325375833522	0.0519253029761995	1.55187876371479	2.91217079641247	1.75426846337532	0.104024471834048	0.121145183179305	26.044696191511	25.7093551467966	1.28003275179195	2.3446949987111	0.83396884967921	0.450409803122305	0.845187245540843	15.8632283800413	0.159536784516432	97.4528577402288	126.511320358337	7.65484162742091	13.998609171307	6.06952090857567e-05	168.226448306247	16.721312374742	3.21673178928168	1.89049451495179	17.9009895446499	21.2971917845504	5.20806668552622	4.15775220708187	1.85663347911294	8.17461028949616	7.3143770783812	1.55560548829962	33.3522782238814	0.171143640539076	0.122903149885643
172	MAK5	100.816080100675	8.83562687648926	9.74838618846114e-05	3.60474006580936	2.02645653732427	0.125922718522937	28.9611248218263	1.22928743433043	23.8694051093395	1364.13544588715	28.7371934021478	0.000728806620994963	2.65115909802465	0.0547840879543808	1.48734828983121	2.6607484746833	1.64570199688928	0.107364516916389	0.121476165696694	25.9160825043003	26.1844211369562	1.18067598334125	2.19605384193349	0.79436201285251	0.462795405765485	0.85359012076907	21.3258202728703	0.181271123178593	86.5049271315039	100.267775692502	6.86366436177075	11.954860460397	7.8974756279372e-05	136.716635869304	14.248905228099	2.87962318295992	1.85871799599914	18.8193693588029	21.7492696060935	4.4810035023946	3.6719199931721	2.11032001478039	7.46533854624001	7.09523312843773	1.36286788623545	19.3547997876029	0.172528869570293	0.113663637437172
173	SUP45	100.460707223273	8.9515291675076	0.00010614986631936	3.5034352988874	2.20146791133423	0.124303553337668	28.3538473063279	1.15581616823262	26.7549996414355	1127.47659280969	25.6819212292281	0.000847706555648757	2.53789854822091	0.0533060805525462	1.42416219980965	2.57043450038357	1.60020236871637	0.10440553842878	0.120562698922006	26.0347855761213	26.2164451986174	1.3391278275354	2.5051948864751	0.870933579520964	0.511357643563441	0.824849838880025	17.6276265273863	0.196351518751665	87.4633767179592	130.545310478745	7.03226919905409	14.7282600385517	7.18627621505657e-05	173.997956428063	18.2341170994529	2.70934845878351	1.93178397088971	18.4621775894776	21.8119373426227	5.3707590166138	4.17761600593389	2.12389652894745	8.14987372427432	7.60640731398947	1.41082196592927	23.874240927422	0.179972305244148	0.105800362109659
174	SPP381	95.4772327875987	8.53562698686943	0.000100580444460309	3.52796658684805	1.86424562178044	0.125333282318513	30.2309356863878	1.18680926507629	26.1060436382079	1416.96804621229	29.5757344887246	0.000847562514914572	2.63983604273131	0.0535892998291099	1.48051282375887	2.69898780867207	1.67053097822407	0.106974931706117	0.121747361493685	26.3416700263632	26.1406131977129	1.33810574904022	2.49350078612653	0.805817748484324	0.613112237628965	0.904772301530276	20.109306645993	0.167829897276468	83.5468517049939	114.827504357388	6.72093498428464	13.561652131578	9.45488563242308e-05	147.233878455627	15.9427862919609	2.81162555150771	1.90873597341983	19.625252378952	22.4147881519093	5.05991483862446	4.02375980828462	2.18997769426637	8.22333191595759	7.40233050092073	1.33180791813028	11.4827877093452	0.186293385884439	0.12073327963027
175	RIB7	92.1395069142738	8.17100995146595	0.000105917264450787	3.24899247455763	1.95836274410584	0.116992398294049	28.5578329332822	1.20980038443058	34.0073733225402	1418.89595633172	28.6836442996233	0.000861569017009405	2.48589930691858	0.0518956972259349	1.43991389055671	2.50199386605665	1.58987402510882	0.103747824994057	0.116335465393111	26.0794966398136	25.6225704014448	1.51807488526025	2.83756777960783	0.956871382039041	0.468131472749038	0.929822406383593	19.6660165541265	0.199374208217992	80.2913816833614	103.667785211508	6.42167476228611	12.2362073358207	8.06649363071812e-05	140.041177771908	14.7008789990471	2.69814995121844	1.72559564755542	19.1829531457389	22.486419581129	4.46526761088944	3.87276039454377	2.07511938268482	7.57145803102311	7.29130279515417	1.32517423796958	28.2837343262913	0.168482747175337	0.103856302936093
176	RPB5	110.169176524693	9.78544395918374	0.000115891949534615	4.01150008690328	2.11857960767266	0.135338407634236	28.9679022259912	1.28003649652112	29.811158034153	2303.53986711378	29.9689945340063	0.000863683354528076	2.64886184619679	0.0507417108433712	1.41047853027907	2.68668084791496	1.57358140514092	0.106216357527803	0.11868723693209	25.9999196069393	26.0077255950505	1.38151863529803	2.56140519787993	0.855405832507649	0.511682428551552	0.941775816122382	20.9831721996624	0.176475602901475	95.9722371836734	103.929350920906	7.78692622241262	12.3306097894435	8.88331046350481e-05	149.719829872085	15.4957843971268	3.32734436131445	1.80236673340682	18.860926688844	22.2673359757435	4.57414239188105	3.79675879356979	2.15516446339154	7.46445068785855	7.16275870288151	1.55347718117677	15.8382161918957	0.172022519479695	0.117282604492036
177	CNS1	113.776411296829	9.48715606197534	0.000100828690652116	3.77540208450429	2.20785660098716	0.129906266518246	27.5507957339674	1.20424427411473	31.212158599894	2548.13553045789	31.3388505561438	0.000882126327658334	2.81208993844737	0.0553664874709433	1.5050994535031	2.87246734949561	1.70242095950234	0.106970702084687	0.121644007128644	26.589246843224	26.3091199793922	1.43058848143804	2.60747730401078	0.811732558699397	0.579700642177518	0.917723783672885	21.2672899456846	0.176891739934291	88.9298307054059	123.345939945458	7.22180900646717	14.3401384989618	9.07691573776697e-05	161.97718764358	17.3931088608438	2.89727898925434	1.97011393019162	19.3266634677538	21.9001078165156	5.25751486830863	4.16571346425518	2.24913165013254	8.18404809221215	7.67468503784402	1.46026030253575	35.4646962191669	0.198937108369093	0.118381841541536
178	CDC28	79.7095804255665	7.12973332236487	9.60892276743989e-05	2.91186259537842	1.52443465215779	0.098660111556872	27.5556246158537	1.15629173112449	33.3330379316212	1584.87307149337	27.9263750377852	0.000910900024124521	2.09032834698637	0.0468802621012843	1.39457444818054	2.2439480379806	1.67329943029939	0.106984223196014	0.125839168897961	25.9700003153534	26.2340220489282	1.55012270037183	2.91055692829223	0.996063661442247	0.475347140267934	1.00699046496045	19.2578873037527	0.193304376017534	69.6158896223886	98.2147753889047	5.26718400858033	11.4215938628043	5.52635827958589e-05	129.811575798937	13.0785479743329	2.52369391251651	1.40968768554134	17.6980803434326	20.9545903949642	4.20342819072428	4.97294161865923	2.00288070690467	7.27242609644831	6.61781690342598	1.16280036067753	7.4599187387658	0.15431517305416	0.101696929979333
179	POP7	94.1400844164929	8.44636679615399	0.000102258548519083	3.34050073073017	1.99456639613997	0.117039682909626	27.694424946664	0.965445650250467	24.9305572446808	1097.94332678359	20.5202589759247	0.000805693642595176	2.59219899902908	0.0552973578775284	1.45381563333348	2.67030284008931	1.71587782830459	0.104733733889527	0.128101078596899	25.750023226253	26.1846574355232	1.26556739392786	2.35159488063161	0.830212389163854	0.48040669102911	0.886390933137662	14.4861025278049	0.164167067220335	75.3503397980067	106.339075420386	6.0344147424601	12.6273905743349	7.27370528652862e-05	137.525235116834	14.768025693939	2.41397206888341	1.86371078558945	18.7473465113806	21.1339674654998	4.63657723389972	3.91569609274806	2.23367884395646	7.6528945383405	7.05167070227821	1.23626889897534	7.5339166411951	0.174361299627367	0.102858665205261
180	YBR190W	143.649637591345	11.5993277918004	9.24636076626445e-05	5.16428830418203	2.2137632202143	0.191589347321844	26.8619651208792	1.8803524436793	17.8445219473629	1400.71286485698	29.2230102960936	0.000314214384542758	3.27862273069831	0.0485055744670332	1.59665805228579	3.33269331178639	1.76794463923081	0.100980008959603	0.114890728794832	26.2349925700428	26.7382772034686	0.785982269010423	1.46051008635708	0.688014758530655	0.315632577751803	0.72537043253573	19.8551474999064	0.0996349180712012	112.49722569248	138.548566368298	8.74978520940259	15.5513446997083	9.63634546441532e-05	183.907442237352	18.9112025467256	3.59855168131473	2.09520862592109	16.5357118293954	22.4110618125764	6.44354396415413	3.78646886856397	2.73481369471095	8.90526076312454	8.67786474862177	2.15464169544474	32.5199448858047	0.2399864028843	0.163072003281583
181	RIM2	89.9263626629102	8.22288092164785	0.000122558833372442	3.35223648468474	1.80807594978408	0.12232474680169	29.5188593196878	1.30413288614107	20.8578968082018	990.995519231141	23.760581377086	0.000658667344058873	2.38486206631585	0.0522248395632237	1.37574787777041	2.46822646462549	1.63077021023778	0.101721640842195	0.124171893732103	26.3266220182275	26.0858220823972	1.04208233315631	1.91713267700095	0.76674347796775	0.424972114093851	0.80191504464242	15.8781589774321	0.136756177994072	72.4377199659029	111.781188088485	6.02720176110228	13.0332126595064	7.42035217746712e-05	139.823733322584	15.1758209582806	2.52655210043981	1.61227233186948	18.2937000195496	20.9603363074421	4.73363657480182	3.98511644467521	2.11851811510232	7.41963747572773	7.13594653775028	1.27941216807759	12.1542592691012	0.163351199533268	0.103609558058044
182	MED8	120.208187955457	9.97078998524173	9.25393222000275e-05	4.17497002105826	2.29213793977408	0.156053396505209	28.2062411478574	1.04956950088834	30.780923981914	1114.88738554385	22.1829799937753	0.000782203671939591	2.92911494204659	0.0521846930134331	1.57323625552225	3.04115836769423	1.80619656764298	0.103513981620209	0.122939827571616	26.2618198065724	26.0192205535722	1.46442233286164	2.70177218505201	0.871062495839606	0.471048923198856	0.924140027358868	15.1457704736189	0.165269826262198	100.224328815558	139.972249138757	7.73971027875387	15.5543288381679	9.13842861062044e-05	182.530279770676	18.5530606446803	3.53524890906585	1.9663727412505	20.3463332742675	22.4171732283357	5.92768921396022	4.29464722559851	1.96903823626798	8.86167360122608	8.70544002444833	1.59114743634739	33.6047013642197	0.194719907685415	0.149879303655892
183	PGI1	97.0499058804158	8.55384770980461	0.000108775247883234	3.34362419588051	2.07710792488418	0.118530512058153	28.4243153748531	1.14064425827877	20.1628798305218	1005.0865475726	23.269872167084	0.000722177302415857	2.61330008148186	0.0538968281173694	1.47788397329411	2.66840376744329	1.67983628320336	0.10381027270204	0.121634001719599	25.8289587102319	25.8009841543359	1.12897645231152	2.07842532314879	0.702964391698952	0.578604162111496	0.850058108513115	15.7910172722746	0.16011575317643	77.7826238602885	133.351463027518	6.38643695998964	15.2521535952758	9.45651779233345e-05	161.296864376128	17.6828318958258	2.55282944867839	1.75303777086359	19.5947023503814	22.1700672080045	5.50104105875294	4.69815417378692	2.17600462692306	8.48342306174004	7.69085814101549	1.27429808795251	10.9732684236374	0.191627564896519	0.108698731786069
184	ARC40	152.001598891658	11.6231455924171	8.53150129990117e-05	5.26497593269026	2.45801705402499	0.200806536745551	33.7763188684482	1.16323819771691	28.5179737546016	1827.23452165506	30.4357936005488	0.000562768757289274	3.63637637692925	0.0537397628729309	1.88420365083659	3.65478637616292	2.05586405547048	0.107084005299424	0.11960700199927	26.0500688932797	25.9315592750633	1.25154881588517	2.30987425300585	0.775124022721744	0.446862902566046	0.945542924635181	21.1551371802585	0.135046564459294	119.070662642325	160.033065753943	8.7436342718223	17.3363014447899	7.78904664044259e-05	202.956050786013	20.0270456753099	4.13565244441185	2.28348494878051	19.7366343967041	22.6358084433092	6.89752499479501	4.9089960775996	2.44112464222147	10.0541311770036	9.37675458759166	2.11160729976891	19.1933038589551	0.237656567610932	0.193457746747894
185	ABD1	90.6251600860836	8.33462305990266	0.000110778465609439	3.48416541886774	1.77927637447076	0.132739310931764	28.8950701124563	1.20296984974881	27.0829006876566	1516.03686409497	28.3564068470783	0.000799338706920054	2.50426518911665	0.0507508840259696	1.35818648593728	2.56339225040488	1.56474399369534	0.100724298882445	0.116785696204096	26.2596741954561	26.404728481106	1.35441385277358	2.49299423583964	0.85191057554204	0.619550458660724	0.90894077927922	19.6135221894773	0.158631631266148	73.0605106369456	98.464698594944	5.88982349750292	11.8367993367182	6.64093482456838e-05	127.285635164228	13.700800126601	2.60329779922538	1.60777656963124	18.1650448822998	21.3783026678895	4.40326073240342	3.57159252380947	2.03868314683934	7.37126527633614	6.61086560338543	1.22197692360351	14.0814244899365	0.163261083549237	0.112830894053095
186	PRP5	95.5238170863156	8.52812948635713	0.00011525960423258	3.5115964269521	1.93169755043367	0.128078210870303	28.7086655397548	1.12514721740702	25.0128700716157	1717.74946863269	34.3704618967551	0.000776571378604206	2.54055382470087	0.0524114676927618	1.40738729028893	2.61012562709368	1.63375090376124	0.104353605212737	0.123100096125339	26.2797320375569	26.4113190324899	1.24041829954167	2.29683104533911	0.781484919737658	0.49274947247509	0.888855575920445	23.4227825913692	0.155633644651538	80.7784002947486	114.943701770158	6.62240129142737	13.5502151299253	0.000105725921432944	146.087475778285	15.9276006567917	2.76517808564672	1.74798679955233	18.9141756386318	21.4675795613908	5.01115708896342	3.9436813409834	2.12206918123691	7.9577295083382	7.33590687573419	1.35654531990328	27.340729306066	0.18222242151935	0.111018840583802
187	ALG7	98.6034343017337	9.03270532247576	0.000120409781535822	3.50344663988582	2.21328844622342	0.124627310171386	27.6728366222475	1.21501000342554	26.0460233662923	1397.29102113218	29.8143586039579	0.000830735854572349	2.60801801617989	0.0539252314480101	1.44922948549564	2.61954052106669	1.58730469024368	0.106544590471099	0.120276538888491	26.2531182042374	26.2497383836777	1.31398299624308	2.42517535798927	0.856183064527274	0.658740465635232	0.872625155543639	20.5793157158117	0.173173214937456	86.3757516267456	136.400672562253	7.20878704314109	15.8051703141847	0.000116110035583798	176.598910008667	19.3768941481321	2.85766310056247	1.94136366976929	19.3738154261557	22.3342707639007	5.6330539655368	5.17194284575042	2.63401372576268	8.51646567437477	7.91336613212205	1.46211169725681	33.2896622817525	0.201669674478491	0.116034960308939
188	ENP1	88.2304647932769	8.1913594877075	0.000119929631321489	3.33400963771661	1.79372307998745	0.121907358014308	27.2115669865267	1.42662564461851	23.4397811976257	1496.65945547628	28.4231189762482	0.000742323136681968	2.47237193773045	0.0536619035151905	1.425168675529	2.59119920309186	1.66180402965054	0.10592758747295	0.126431999468673	25.7265907620448	26.2661701425562	1.19157114639623	2.22152703934484	0.78076651883452	0.439773047909018	0.823563667032818	19.8063483932354	0.16301230221429	77.1896424020562	122.668570848687	6.66656387595239	14.4722286737873	0.000106260219456348	155.664633388223	17.4805460970923	2.78515224214801	1.7008795911264	19.8021269211894	22.6067590957898	5.15929304032277	4.60394505023967	2.40980418142931	8.41457079064381	7.82744948866658	1.42287289040397	11.9040396117777	0.193392635433717	0.111888819596593
189	DUT1	95.9869170442636	8.50695650316549	0.000106794830014374	3.2023045888276	2.12048905426139	0.101965575608109	27.1400434325048	1.23247414429891	22.6748977848028	1313.35645593092	24.4387830859957	0.000684305225975397	2.25266432148764	0.0507066414277201	1.34164630048401	2.32657832894015	1.59375543779172	0.102442235588163	0.123905801167233	26.8563217336835	26.200674725652	1.15664247290463	2.12061956776652	0.76881633659759	0.407254218174697	0.804785736293156	17.0561124656715	0.160267011384486	80.9920751554725	98.4018679720361	6.37500861441051	11.6294419161741	8.64505964516648e-05	135.65625592711	14.1198777330409	2.51817467916624	1.80954439068969	19.5542576852454	21.7368969076127	4.27231770623899	3.76186986273363	2.08270860471944	7.81894539250928	6.87522308674595	1.20120882459697	24.163655000901	0.155691059595723	0.0879861426869302
190	TRS20	103.279665425449	8.84961736868501	8.4545771441663e-05	3.42526639559645	2.22634213182662	0.117470477060768	27.5668635154493	1.01559812478159	22.9738934233298	1231.97651053859	22.4687471769799	0.000619897305802238	2.61274753498264	0.0536275119616454	1.47153578426265	2.66418458368199	1.66514109915556	0.103217784042716	0.120103095693154	25.9638986053003	26.1909065261167	1.12969796301023	2.10801717254489	0.735218713667276	0.569176341284448	0.834713035465244	15.6220391756142	0.143582462601297	86.4820782191294	131.045811389737	7.11870174328219	14.9911806477844	8.4316673835393e-05	169.627133657635	18.2564269270477	2.6722221820252	1.90670390041162	19.5780795029365	21.5467236698891	5.45055289749317	4.32469406219838	1.96662042090623	8.46994702902927	7.9922210614306	1.48722553956175	24.8560756888903	0.172637565961056	0.105100567127272
191	RIB5	93.1637613017348	8.12388833612484	0.000106884215788943	3.18321731053519	1.90750989157466	0.10413318242943	26.7964179976027	1.2203520574353	23.6885645631505	1420.9083452005	28.2523104093927	0.000688096484817678	2.278113702235	0.0502696036353622	1.40541577865324	2.38039213653998	1.6441710350172	0.103562372565439	0.123160514448143	25.7679629128399	26.2415956779172	1.20145711410202	2.18897191217499	0.760106509843498	0.466099003127994	0.85382749023075	19.6469809806341	0.159186572991426	79.6458235278377	103.30180809485	6.34798491139865	12.1383391505199	7.50289687519288e-05	135.172446489988	14.1292728896205	2.51296621600285	1.73340320290627	19.0383979828459	20.9790503488747	4.47324264165435	3.77665605694982	2.0790094983689	7.44106517729576	6.93189043159051	1.25030328004902	21.2235981328349	0.163692797466572	0.088552825094642
192	POP4	108.294443075482	9.43375028002222	8.68946994493067e-05	3.76098922874819	2.25894128254595	0.131745445204506	26.6762328863447	0.907829097588181	25.2843541398506	918.876044578324	19.5689065075823	0.000698771753194907	2.6585112701811	0.0491764564724286	1.39659034798665	2.72975940083031	1.60736400915919	0.099210321326275	0.117715827162789	26.0881512043382	25.9763796607814	1.29871552210368	2.3759164014032	0.85447613161008	0.451742165424106	0.820514412174703	13.079336525736	0.181418886318266	84.2913515419722	121.706106917225	6.71494192170109	14.0266007806657	6.75632736210855e-05	161.452751523439	16.9934496569002	2.8392487137512	1.87668964965932	19.4258354991351	21.8687139749068	5.19600832572393	3.98713023397426	1.83145740252643	8.2530434934475	7.67643007681068	1.40533558224167	12.3539563591659	0.170299497775235	0.126797721100423
193	TSC10	78.3559005685153	6.8598454378864	8.57037796425344e-05	2.61016383401661	1.72250372669048	0.0867208378818745	25.9009290536532	0.95051030322701	29.0754280993088	1140.18257641279	23.4161479357863	0.000870434572575108	1.94001833474742	0.0449431290379805	1.2809841618829	2.09582934804885	1.53180260211668	0.0993204130286932	0.119683846568316	26.3077050594576	26.2673748798107	1.30085688764746	2.39889788347399	0.880537228801851	0.4294511471218	0.907361708731299	16.5223651265569	0.178439333071649	69.0567651809276	92.2747109258127	5.45067063004999	11.1208208119568	5.88170428691872e-05	121.09407989779	13.0610880076118	2.23516689134302	1.52016483559049	18.0987163302389	21.0303227780277	4.05178491053437	3.3176278949923	1.43447443978431	7.11265024915893	6.57464344700248	1.08786119862992	12.2567994290492	0.136590365931443	0.0868072612584928
194	NFS1	100.177063808065	8.72983289880061	0.000100387215760588	3.62036120563881	1.98290622461204	0.13145743332595	28.4579645700238	1.08696097449384	19.9227870839222	994.833967181355	23.8586827983786	0.000657492832198913	2.61552168743138	0.051306518481441	1.41296530975347	2.66385174601419	1.62859262874148	0.101303696811656	0.11956619494951	26.2741607023074	26.4983519082688	1.06375168085301	1.91891134699909	0.723862585034466	0.423459659112267	0.795358669606155	16.7587853752034	0.146962766154644	90.2432921725833	132.40852564339	7.16836000347661	14.6103937100066	8.40720295516439e-05	176.035219254051	17.9022948011115	2.83573017012255	1.98618300461905	19.4177674427804	21.8798464095906	5.33526824379454	5.51448896004716	2.09367184782839	8.68300394796088	7.52043696366075	1.34446306400544	26.3838806262082	0.17648105570552	0.11190630005706
195	RRP7	91.8230234077135	8.20144866470622	0.000102354416239798	3.30562065660012	1.86227088256216	0.113394521126364	28.2508826261486	1.15363858479147	27.3784488248353	1433.52443072213	28.7588274579647	0.000815352345987224	2.57712064964236	0.0542080367241359	1.46519507811836	2.61517998455116	1.63659709804037	0.10459717325277	0.119628990196959	26.5088652139714	26.1130002247999	1.33099721278877	2.4598599188339	0.8492121209088	0.534819055851733	0.90841305899902	19.7624058626409	0.173632014134484	81.8890996225482	103.311694696622	6.54347265209455	12.0407465274803	8.20661020945835e-05	143.64610272737	14.7184509621352	2.67694723147655	1.74811794336491	18.649264486063	21.2345967032242	4.44753953429507	3.58578798994927	2.00224044146333	7.52548434185957	6.97375481082814	1.33747015306447	18.6558869728939	0.164968944193573	0.104603617251431
196	YCL041C	94.4197176897332	8.46763048355195	0.000111530980939974	3.31426807851209	2.0452641648595	0.119018235511874	28.4021470828818	1.13770771374122	23.8135172875811	1411.39378873993	31.9743762213177	0.000774206026362009	2.43545664978941	0.0509132364078987	1.36414787470477	2.50096867361762	1.54698962400179	0.10224345631065	0.118151294789478	25.6657973746538	25.674744604376	1.21430075065504	2.28301413014976	0.808339430005415	0.634006605251115	0.863484965405797	22.3634679372619	0.165776743189684	79.4760499201162	113.82168839404	6.52754195438318	13.4292146277524	7.08735465807456e-05	145.92247201088	16.1190355857825	2.55584246417377	1.81626452466499	18.6110926136969	21.2001623281513	4.89073818464969	3.93698831102395	2.16841669625606	7.53174669712875	7.20089117695695	1.34387084373243	8.20978017268289	0.178743581847217	0.105085557491644
197	PDI1	101.195120738321	8.73805042564658	9.84314096519356e-05	3.50415560858515	2.09212624335201	0.125930895110812	31.0396403177033	1.28711303771123	29.2029835530831	1367.35757249398	27.5503387630375	0.000751878607049662	2.54201290647852	0.0504188974068596	1.42668192339059	2.63646622820886	1.6412722917549	0.101969944099547	0.120596076009355	26.0386665737671	25.8906967894282	1.33121397318673	2.47425542647861	0.882013739341209	0.569197515199173	0.881375965880393	19.1489341638289	0.158603097241646	83.5796508202033	126.783290823819	6.62738760973421	14.5264727026512	8.70759275132126e-05	159.024744786106	17.1337743532677	2.74440402274202	1.82925754501758	19.365255884338	21.6679516897471	5.40559865187638	4.07228739845631	2.15203978184304	8.32474559342697	7.72949468533053	1.38630103327132	31.2851312099317	0.189749308512698	0.111230709877461
198	PBN1	97.0393245947958	9.00749490788562	0.000121937598939654	3.6459257303645	2.02209419673743	0.133910400309721	30.8740062586673	1.3624661495047	26.7785028261079	1246.92071860014	28.4600351328589	0.00075922908407418	2.83535672556269	0.0578392137422653	1.52000926350336	2.84253844657927	1.66398380926483	0.109271591137883	0.124340726125972	26.4409866816562	26.2586697561621	1.265622999219	2.36673975236449	0.846285959521414	0.543837579668376	0.912680476383503	19.8188623037128	0.161182017910867	83.867268716501	101.089756494349	6.9022216435351	12.2297542626365	9.36064845168518e-05	136.811213184931	14.9126398346437	2.90817778438155	1.90026850775637	18.9574864933699	21.9335805329538	4.4478845553411	3.76765208961286	2.2821530349264	7.8748946353737	6.94843352352747	1.33282576658063	32.5446594895828	0.174309503800005	0.119703574758549
199	SPB1	90.1361155109978	8.17227374040959	0.000112651258546647	3.2645643360065	1.85352015382395	0.112101086464142	27.5465718414245	1.21553021976351	33.1026746012826	1649.15583258892	29.9480985122882	0.000862917592638204	2.37840781178741	0.047814419352114	1.35189165405512	2.42290163005778	1.51916928078673	0.101130972302884	0.117935890283537	26.1596753839857	26.2384237782024	1.54451117374672	2.84230396977189	0.994654324248864	0.422221932256635	0.880603833584817	20.9729926716521	0.225033183642769	77.9775615873601	94.2397270541894	5.9867840216409	11.3979393925206	5.7085869886027e-05	125.412781717384	13.1904910274756	2.5836686549536	1.69622928056332	17.0818854902841	19.8822198019092	4.20774491991165	3.43852515826334	2.02266439151411	7.03037477115303	6.30391402334392	1.19640312137372	12.7819644190631	0.155252749387431	0.0982293531661869
200	KRR1	136.975791720305	10.463613719696	7.51639114776862e-05	4.2243801760825	2.61743694773539	0.146269854317408	31.4813056390495	1.39911502144006	23.0178995983546	1979.22370546026	34.1083427276018	0.000420791934133768	3.11522879862498	0.0589338090745712	1.84295849433118	3.21414153937727	2.09422808937202	0.11289933723036	0.129498014123403	25.8729124439475	25.9672484539687	0.939421074714436	1.7635089302795	0.801603247703374	0.373299558843626	0.821279349453064	23.7597170035699	0.132542069162606	109.378350468092	174.736035368463	7.74558416765149	18.3676667248869	9.99238425245988e-05	217.706830441313	21.1745629418691	3.36812042892499	2.13880072049717	20.1274740640029	22.2753206267065	6.92858113673287	5.35172275047205	2.61214823873763	9.76182775289567	9.88308865461679	1.71478209371587	11.5466342348892	0.223799438017555	0.137309915255222
201	PGK1	97.1622152867232	8.57517750090689	0.000117739956002809	3.54827821723025	1.9835775536029	0.131787613855256	28.9023709455993	1.05389255221265	23.9961411496111	946.964410924405	19.7358087170649	0.0006195889576713	2.55103361583175	0.0496041960109028	1.4443363450769	2.60981563386962	1.67468262307112	0.10186203021364	0.124067913234076	26.0805695299367	26.0382828303984	1.2365058160143	2.28212282755827	0.784845948956634	0.448631903197185	0.801833437776569	13.7529053579958	0.131705672566528	88.281594542217	131.385990674261	7.03019008887095	14.8056027243521	6.67317961121214e-05	168.703418093621	17.4785647928367	2.80328721723579	1.90759522462484	18.8908836088557	21.8179807750697	5.48581984063087	4.26120393391879	2.1216405286277	8.42227543730259	7.89412996724635	1.40899255873983	9.57538850265725	0.188521677166287	0.113587242984835
202	RRP43	113.805959698433	9.94034409628388	9.60016642070503e-05	3.95023135994007	2.35563661014806	0.127155596173128	27.6011861113657	1.05519814501323	46.1320343287871	1296.53546549854	19.6517490058492	0.00101439614405382	2.7631230052942	0.0552369357174188	1.51331657927596	2.84934593451472	1.77506801203333	0.110216150951001	0.132610853757755	25.6062662029187	26.0027310839307	1.84334293121124	3.47358456018515	1.26127049048684	0.504313997107643	1.19705301980135	14.1802650792746	0.21735768857962	93.8726533036341	120.599785740185	7.09593337797769	13.7486714869163	4.42522220919798e-05	167.684593207738	16.7761274579107	3.15363476991402	1.73798063456152	17.3878981531251	20.6240205048941	5.07861753948626	3.79117440045142	1.77083367292514	7.81178273069194	7.21365851879232	1.44546267377545	22.8288445634232	0.160336472232787	0.115710547944037
203	RSC6	93.6040004833998	8.59456485621541	0.00011104900701784	3.46236341901111	2.04475670083396	0.131176466827826	29.2003536728	1.24540286624519	27.5541977196246	1163.54428183871	24.6849669876928	0.000739843860284705	2.57878725411023	0.0544800905862262	1.4779982366991	2.62660529670631	1.67539005499871	0.107328582241243	0.126855170996562	26.3166352479425	26.2844700134786	1.32572349432209	2.49774837092953	0.86194860203999	0.454006828551532	0.891188222067598	17.0165898885128	0.160217787568924	76.742603561946	117.290355707966	6.38723240665639	13.6559158760446	9.63366330760407e-05	149.347396159097	16.2358907029229	2.69690760262317	1.7355736295145	19.2442838121691	22.1053387081114	4.97331481637817	4.28735847484345	2.48160723406173	8.15559124693404	7.37317692531837	1.33764966965503	10.1227453791733	0.183632384612631	0.116285952288074
204	CTR86	92.8421611864253	8.24919518208294	0.000114287115078456	3.44115791558847	1.82833696076797	0.127403795255009	27.7234058545496	1.34243282374764	27.9573886335548	1665.64521854241	30.5810708955105	0.000649137461344945	2.49642190715134	0.0526725748451081	1.46162139609869	2.59418704244384	1.70641862618347	0.105702132729182	0.125787254404752	26.1024386487449	25.7972549126058	1.26969410143568	2.40725874728525	0.848569243008576	0.458202142758089	0.896471626160251	20.4556281628979	0.189616798932546	80.8575396984996	124.302645038748	6.38230084790982	14.1049211581872	0.000118922887080654	153.949262208147	16.297739574511	2.76218861140651	1.74306438247361	19.2415441097162	22.04934385683	5.2075313819915	4.12027849472373	2.25861161852101	8.35426955112972	7.65727285974745	1.32540492027558	14.0304563991025	0.182460897881428	0.111071735280764
205	PWP2	112.281702263698	10.119367018742	0.000103177406857668	4.14175384007047	2.31647912966206	0.151812836519674	32.5512115839741	1.20221654197332	29.4856672438115	959.74627708781	18.990601044115	0.000785742980371483	2.8879466460447	0.04889348327417	1.40068327108022	2.94456308142311	1.6348575941952	0.0981243063554946	0.121307970628447	25.6209040545138	26.0888391629329	1.37791020673222	2.59060247058134	0.879072236748657	0.492843697211953	0.890708856859153	12.8990652919876	0.151755882928555	97.0862385393824	130.84966950153	7.58072351510237	15.0902217569379	6.57531825513106e-05	175.00899904623	18.4380003532025	3.09870621297121	2.1534027271278	20.7863234028655	22.9657500679877	5.53054028805629	4.25322262912626	2.5118766395865	8.62833986070016	8.50283691800085	1.53645626063786	35.8972882720113	0.200721430451143	0.127734808686177
206	YCR072C	96.7543805784441	8.70894307808446	0.00011930636382865	3.41452139639163	2.02581329691725	0.116703993618224	29.693224570817	1.4240406109855	31.8812202763441	1308.67751215449	24.5333706094938	0.000713974419107491	2.61346651557557	0.0546848443560214	1.41458602288478	2.69137801352682	1.63657645787006	0.102321078064132	0.120320991040523	26.0194218400423	26.0744667049169	1.32832898396354	2.49279610638732	0.911494257246453	0.471796254962927	0.933510838704968	17.1510160698699	0.157833932265481	83.5167317635242	113.360871408075	6.54567148994646	12.8438277678119	7.2790330954326e-05	157.045881158153	15.7602164759109	2.61498890528236	1.86436434378641	18.2240897591792	21.1861176645715	4.66682821354346	3.93031437984793	2.18139909390211	7.51601630616365	7.15367585610913	1.32235440048589	15.6874142674561	0.166038618462916	0.101627257073811
207	CDC39	100.667739493619	8.84663772920717	0.000106515581151516	3.60647047339257	2.04220493888463	0.133915363563384	29.468531372189	1.21488135299771	26.7814871717052	1115.60466601458	24.043029400128	0.000713501716208662	2.56401405546401	0.0492252092536348	1.34355092991902	2.62886538864146	1.5904192862104	0.0976228234220001	0.11863524349364	26.4058709303752	26.1561628360512	1.27085716967876	2.34959513441702	0.85328035667586	0.441179587894683	0.875436750334543	16.8091155478774	0.151566584560765	87.5295332979933	123.349135210772	7.06979529402397	14.1456054453676	6.86400909351568e-05	160.658925394373	17.1602228855743	2.93933722050667	1.93059057215056	19.3716094033999	22.1750100851519	5.22254822516576	4.10666109269862	2.40158981415241	8.14705683504273	7.83971356819275	1.47887884254505	8.64631563308713	0.191790174306927	0.12028235913561
208	MCD1	99.6104332720606	8.38439827282686	7.91268877754714e-05	3.05078812165493	2.05658956037296	0.0785753723262586	27.9083020905957	1.13610962791325	42.5385243043938	1238.6649123874	22.0834039215649	0.00102022962019627	1.94605268164317	0.0369117353257018	1.11519980283807	2.07588647276537	1.43164970630555	0.0870169041141029	0.11307579532312	26.3131825860215	26.4999917407485	1.61069479508435	2.99348177230165	1.1609522208257	0.526686145463637	0.996625521206202	15.6453551821287	0.184232952386142	92.9826501010497	107.991892889172	6.50663144079948	12.2079351941506	4.3290049010043e-05	157.346353916375	14.9627047178795	2.50595742462119	1.90325278300732	18.9118950466657	20.9799886850722	4.42683650132126	3.49407920204966	1.52398936148372	7.9174179501329	6.93117649318126	1.14414260748592	11.9431439948895	0.140951918126845	0.0720593110283555
209	ATP16	153.15973670946	12.0294157067883	9.00841386266863e-05	5.34972965702821	2.27193393038915	0.18699116897884	30.417224328554	1.63465630736095	22.2418760840638	1896.49784682027	32.9891673032304	0.000458505489713475	3.43722151516472	0.0522744729428269	1.72924771663657	3.48251391915598	1.91010835789537	0.105661672569188	0.11927214089493	26.0361229128785	26.0160366161852	0.998067587264046	1.82752234599409	0.754031641984205	0.39397885216831	0.850116898463693	23.1152682457995	0.135015695766492	130.488804328027	149.814011778116	9.61016017991064	16.4666967446307	7.69265722298638e-05	205.285935613774	20.0561710444323	4.13113538222781	2.13778882581613	15.331699628251	22.6167620271806	6.64912455781231	4.39686800861795	2.81364992387059	9.40400270845406	8.71383768603831	2.39663045680734	33.4593943573572	0.246671095557797	0.165728858611246
210	RPT2	90.1678733640441	8.05499335238516	0.000126204525129301	3.42309199433236	1.77804898296291	0.132613822284834	27.9929290959778	1.36452310439694	28.0273081727563	1538.24553591217	30.9594326382612	0.000980092350125507	2.43764572581018	0.0520510103882662	1.38563379522128	2.44978096855788	1.58236918966492	0.101923321332612	0.119259199614194	26.3898923181112	26.7250210728116	1.40826179891681	2.61375095626848	0.861201223585758	0.531905943701079	0.962656401688877	21.5555617048556	0.160674448147974	75.5800841916895	123.378609123748	6.43114564768382	14.1432437926062	9.50925320350057e-05	147.845720718285	16.190631324062	2.73474698135511	1.64957207263655	19.901750478145	22.5614700562475	5.22453124908017	4.13730703355917	2.28790359157632	8.32442758370379	7.73760887153702	1.42419808258315	13.1987636431933	0.181928942798351	0.118229369137913
211	APC11	95.2781521956874	8.56126503359306	0.000121959695873233	3.33990462829309	1.96126999937526	0.110767302215985	27.7372576339049	1.33416547648507	26.9477996695813	1459.423160066	31.2400558998137	0.000775600469750004	2.47811837608159	0.0540569200943195	1.43435375254115	2.56006856226591	1.68129070338674	0.106977941457873	0.128029647588983	26.737571060678	26.5399626329432	1.27900394535427	2.37265461470559	0.886766120255443	0.42901110849737	0.865402567356747	21.8891874531262	0.164672093029532	85.9335258906791	118.296431996983	6.75558350054276	13.6250913117184	9.08009139758799e-05	156.092265882971	16.3516814127752	2.6663876067136	1.88695319400426	18.6557158529757	21.4093570973028	4.85578936070378	4.1215819515057	2.17495297619142	7.91421078833221	7.25804098095655	1.323742069191	11.7486355166375	0.15409237299129	0.0945189021282368
212	NOP1	211.419453777158	18.1211059897683	0.000112728639159632	8.17375021508072	3.04943556515605	0.279957223710204	29.0045194515628	1.44230289190817	29.2005054368988	1736.20718164149	27.3120639912528	0.000831178035503402	4.94274412432739	0.058074795228171	1.78951961199528	4.91082033177102	1.99619038027793	0.107640520492106	0.129178880717334	26.0091978396382	25.8552436747	1.38041488269247	2.55275011243147	0.966144624198167	0.531525875089061	0.862477396219429	18.9926950139637	0.156658750650504	211.065213597095	191.851709375056	15.6055152607508	20.0321674702542	9.64057518435979e-05	331.11245001014	29.2282307918091	7.64625510595087	3.13541165367008	19.7927975918508	23.422176353437	8.13963444620525	5.35104825185158	2.83126142224635	11.1682750485863	10.8063150642048	2.98020656870436	54.3173131642366	0.308722944697489	0.274623877660116
213	TSC13	85.6858492690225	7.71780400930326	9.61645650062841e-05	3.04741699372094	1.7632930281892	0.0951768767645044	29.7862200262724	1.29580263837204	33.0634681086265	1488.52587291251	24.4817304793893	0.0008779382845572	2.15718316912183	0.0483362646422948	1.33528667367589	2.2973295954178	1.64204352160696	0.102082610964687	0.126556108727695	25.9023524495983	25.8021637292795	1.48423755658421	2.76564628513116	0.970681555506679	0.451088615891029	0.971483088326705	16.7128575506241	0.175125547779255	67.1746736534765	86.4791169023856	5.27275308054726	10.5900798968246	7.66140510614823e-05	111.062262454897	11.9012839410989	2.16479878730561	1.56835373855536	17.3577077745558	19.8608418632895	3.986686128206	3.30390545945442	1.91490998792926	6.95809582262684	6.17699357294849	1.14136218188388	13.1970499019236	0.162857354782543	0.0843475062061259
214	CDC7	89.817043941995	8.13276771953497	0.000119741147851871	3.15650698395741	1.88938752503016	0.101715687130669	26.2689736929083	1.18674840734129	27.8728576403556	1246.81753475669	26.2401362169688	0.000794321446944755	2.40685049528559	0.0529872522722895	1.41250600802985	2.44264850469248	1.57171835793076	0.105199139367805	0.118017352800862	26.0354558388708	26.1434616432936	1.31472974134239	2.45700661695435	0.918181287408281	0.430705501164871	0.889583839744707	18.65221168294	0.167045244887005	72.7144206269832	100.283003778618	5.74909002830831	11.8826239781618	7.63572980199911e-05	127.261960956172	13.6238637939048	2.29829509606184	1.65575314298928	18.3677581191347	20.3726992648531	4.3356581215485	3.73887223418327	1.80470698765667	7.29735480666864	6.71257694145466	1.1834246439637	6.12340374182113	0.151371700658072	0.0886953463416161
215	MPS1	86.236916288311	8.08645037432962	0.000116787065737359	3.48107033979447	1.68094903264814	0.139459443431947	26.9815299524938	1.18249517726437	25.9274930888538	913.655495185168	19.1397863892891	0.000686285024096533	2.46572640590577	0.051224589470171	1.38140036176844	2.54577877749642	1.58600285490619	0.102167715094436	0.120903674378389	26.7014328745422	26.4311509586484	1.26944149248882	2.36404663916871	0.822570869755061	0.43501992691496	0.845346207929837	13.0718772864039	0.14349247599409	69.0923517351716	121.416796373261	5.80965136304915	14.334907524864	8.51643384916797e-05	146.036639232748	16.522530101574	2.64007959905093	1.59188672728691	19.2176825327948	21.706265894116	5.21940849847823	4.45859306362252	2.0215910238564	8.13498611690207	7.37840721466702	1.22644826006552	16.9766581097598	0.172380435739916	0.123533414238324
216	ARP2	104.197402990163	8.99253291861447	9.93925046988429e-05	3.81603631734126	2.00795322048263	0.144295140393869	29.2273937592578	1.27301543764582	26.1153471669789	1093.71112103333	20.9163718161779	0.000700825419034191	2.6736253324746	0.0507557136308858	1.50506693597846	2.7301302167493	1.64719784315505	0.105308082389908	0.120064532675006	25.7244780562672	26.0862007618627	1.26025070861934	2.34720773523292	0.824984393534246	0.40909649879795	0.831388035904071	14.312783325069	0.147626715359862	92.9407793923324	142.488456296407	7.33675547576996	16.0686568219429	5.09736916003496e-05	182.298277198015	19.168423544213	3.14308556422828	1.85086964763823	18.7913770275083	21.5442618764173	5.97506919496943	4.24904303481608	2.05268632647219	8.60889992007021	8.40007295724952	1.50842852190116	7.96841624711325	0.208235746735269	0.129507753549871
217	PRP9	94.4808956890179	8.6580800560477	0.00012094870550924	3.4745186585122	2.09044536667674	0.131551061216955	29.014611879655	1.52212095378	28.8212299580499	1600.40666768288	31.3275010940042	0.000748011548172168	2.38477673249661	0.0490111288241192	1.32121767572467	2.46673553667852	1.55971742524284	0.102211264255443	0.120688490080315	26.2362885374855	26.2188834054145	1.33808051763773	2.49380170509996	0.847149346611777	0.458691159798206	0.913691623050607	22.1828316591267	0.15377438805652	79.1381954558806	123.218353371049	6.57709715082389	14.295220522551	0.000110799392496984	156.054139173595	17.0235324002577	2.81273692295459	1.83295280346765	19.9362805347792	21.6100021350858	5.29916777510173	4.07815231720931	2.62594681806207	8.04957085929825	7.65856536037366	1.4390940883677	16.9020883603744	0.189105187455368	0.121922965308716
218	DBP10	93.434363881992	8.72985457507786	0.000145628620629504	3.53150444871151	1.90191973775016	0.128064506445672	27.9223898278255	1.70972419635186	26.4621328100162	1083.09660546219	24.8724632050399	0.000665784074727961	2.52076655496804	0.0515381706671331	1.35329081017736	2.5756751385918	1.55988567988637	0.101086677861821	0.120622217095233	25.9685431752919	26.3577180288557	1.23979248830611	2.32242596623619	0.830530875056512	0.424032528207696	0.907332670297597	16.8660173938231	0.144411115975837	81.0632761144245	111.178801230882	6.85664425064464	13.3969169198104	9.54077737214428e-05	146.576272767293	16.0876605582593	2.68947949348102	1.91251453936099	18.9628093301744	21.7686080481621	4.85915464597632	3.96570024786867	2.4763725827821	7.60794093256338	7.50318311421984	1.51687499532393	10.3897967111423	0.183668652436348	0.112586316892254
219	PRP11	99.1318014249831	9.14329486682359	0.000135031141016683	3.6783353721677	2.03375110127926	0.130306550057162	29.1951778558199	1.5360451132227	24.84638106658	1288.06396305198	27.5160536579014	0.000680793810305771	2.56262384778713	0.0528969605103982	1.36491742761896	2.6307019668749	1.60321516937342	0.101402742547767	0.12250779730004	26.0495335001803	26.1415359985989	1.17044970145449	2.16775703020841	0.799606302185514	0.398183052018573	0.841708326071904	18.9663212553702	0.14345154981099	83.5006178097095	110.175460118167	6.87491593220661	12.9734722235352	9.66494963409004e-05	148.277985853359	15.7845778247526	2.78723767395284	1.87543377780278	18.9977507014565	21.9100135219154	4.77577898959221	3.86181581935597	2.21913602827419	7.7062097313908	7.19880980835548	1.36314330038112	15.7805627193106	0.177304136111716	0.112618345389471
220	FAD1	109.741689776011	9.82611754369718	0.000119389898270958	3.77732762301166	2.39818054188165	0.125846610165898	30.679477953895	1.36080860303048	20.3182009851245	1164.43776256862	29.2216173958525	0.0007322579003654	2.73844821713684	0.0583059811073163	1.51882752959622	2.80139902015706	1.73341300813777	0.110917496977719	0.126211101834435	26.2634484537824	25.6102577611766	0.98472749754302	1.81218284582868	0.753537047038513	0.416161028416892	0.813266824606855	20.0313728229685	0.14131903865832	102.290627153042	131.32361664919	7.93189946233635	15.026192989986	0.00011215293342982	180.788099375328	18.7226805832148	3.08830400768472	2.31908620022109	20.6130072516681	22.763521854199	5.50377907901649	4.45272279545775	2.54090618400221	8.80758804779006	8.09152629860046	1.53028632723202	16.3000579153876	0.200245616511327	0.115586916668591
221	PSA1	91.5250134107629	8.18828118091916	0.000118887910532022	3.06008698296321	1.95859688973514	0.0861286454839786	28.7417101126499	1.20270486903313	33.6880191571208	1754.42589281316	32.8083609907323	0.000704870652148982	2.15886915950829	0.0458384325014373	1.28961283042213	2.24547164041642	1.51204476987785	0.0995988458241712	0.11990036234456	26.356923335611	25.5490802481537	1.45346141813422	2.66268024167952	0.985190383126937	0.386263043252733	0.918973687905046	23.160415535848	0.167655923154419	87.4400009017926	105.517693084261	6.53489582180881	11.9445471136701	9.66490918778475e-05	153.447172112673	14.6032496435139	2.44803191339542	1.92558044391246	19.0514670234793	21.3429857402251	4.38109623688781	3.74516113930323	2.10391948233358	7.35873010560358	7.03775273208483	1.272621020113	8.30789020311318	0.157622066635058	0.073669438395848
222	TSR1	87.591209312354	8.12644044189219	0.000125977156303702	3.15227373634475	1.85371264519897	0.108407206332551	25.6116182073713	1.59547058074049	27.7351277402444	1906.26164689388	39.5585707594089	0.000650034610068593	2.24295448191888	0.0507141329723966	1.35495084258815	2.31467526204879	1.52932486812414	0.107981270212824	0.121481200887807	25.9321471107962	26.3893472157384	1.21621001863966	2.32115697562979	0.885140146665167	0.469852361442449	0.861234612112462	27.1490289533458	0.144446830361479	70.7454725390747	95.1403127541521	5.76449212199348	11.6804547809667	8.86023750787896e-05	121.65915204482	13.5967801956514	2.40071552286125	1.6322048822051	19.2837635285787	21.5767068088933	4.26856724375271	3.98537415474654	2.18191822502662	7.34012206544576	6.88491637091219	1.19719854562689	14.914066110724	0.164972281876134	0.094995897268153
223	LUC7	109.483770295559	9.77000677803446	0.000127806669976662	4.07240989271199	2.18000872439063	0.151292976167325	29.3224512864083	1.6684477471116	31.8266948922869	1192.39991259115	17.0744637528009	0.000640234747015555	2.61855639611716	0.052923443674797	1.37978828236732	2.70657881188132	1.67479151903314	0.102826134668875	0.129731758853812	27.0144842626453	26.4143260164059	1.2796932079821	2.41659126137532	0.898093179968278	0.358647467096589	0.853349599040254	11.8159202023675	0.133444038095878	76.420608747053	114.793499600175	6.31691713425019	14.2449341153784	0.000104733629618755	141.307780642881	16.4006395595264	2.80248761665807	1.70650880658788	20.4460609205658	23.5951200198914	5.19681286885519	4.18049089513676	2.76633396693207	8.55770554254242	8.10371859092185	1.43424334077539	20.7693761127296	0.196849185983967	0.116880441209869
224	RPN6	107.216653580453	9.6900931089779	0.000146243716272642	3.95147454639096	2.32070436082439	0.15460979016141	27.1914981050163	1.75229170844076	33.8908845438947	2126.06090215292	20.5385874305706	0.000845677131667108	2.83988049819787	0.0553007016355566	1.54980034635838	2.82750079452245	1.71267799202817	0.110922350460985	0.124382122768158	26.1096903622232	26.3997793505254	1.47583010059472	2.75448573480928	0.956986505497407	0.429187698044437	0.911878547918464	14.5354366214036	0.153232638870854	89.2271630330009	113.462629470566	7.05522726322996	13.4551469003694	0.000112348910748775	153.25106685892	15.9860690731546	2.8655408903859	2.144059055453	18.7131379961189	20.8718526763864	5.00728907404374	3.67554095074179	2.21080637487833	7.70297111687263	7.08673949412828	1.35706187798847	6.45524844467966	0.168420306803819	0.128012526514686
225	SNU23	94.2907089790559	8.89722804893445	0.000137687773104379	3.6639530783043	2.02113729460184	0.150087390490468	27.6267297614453	1.62367441054027	25.8094688992548	1183.38930653141	25.2528947834584	0.000681242580503687	2.49235307459974	0.0491587617972015	1.32889435555778	2.54648376596333	1.51750787238706	0.100941277220951	0.115535959951636	26.3860723820381	26.3583415828922	1.21329350354495	2.27713902875587	0.806873752898241	0.426856059102133	0.813656008710548	17.8648581208863	0.152443302417577	87.6259392383585	102.110311818823	7.16899554390596	12.6237799574092	8.55242538937455e-05	143.715817384683	15.702666915803	2.87658689756711	2.03442635985546	19.6421577029668	22.4994468123044	4.71659197519791	3.67751237983816	2.13693746350225	7.81837964284859	7.36728256054328	1.40186841251904	7.248775794842	0.193038506342741	0.127224466122615
226	CDC2	100.384248876964	9.48738736026482	0.00014298297716583	3.86697356891572	2.21390472027273	0.149335432889343	26.131068345888	1.74371874192647	24.7406275212137	932.223995835383	19.5694120366707	0.00077833475502182	2.7238976293795	0.052631181627357	1.36124222369531	2.74522520371061	1.57970833065223	0.102483446349915	0.124211876346335	26.5382923940753	25.7784634950568	1.20540648418664	2.22244766960215	0.818472641043867	0.388893464726466	0.881745923660369	13.4724174738821	0.147004100510969	90.5765682714603	100.116860847077	7.66800390378129	12.3350305593345	8.52993942412392e-05	137.143081342583	15.1582753519949	3.23848904688501	2.03894066228968	18.625743052571	21.7192395271006	4.53392026407351	3.6754024826668	2.61878330471389	7.58577826288521	6.80417971450983	1.52958674801283	16.1206874323292	0.190203620269492	0.132567500187374
227	QRI2	105.034679248959	9.6798608195953	0.000134304742106499	3.88197154076368	2.23402617196766	0.138531107927809	28.2725289725327	1.64959370173876	27.9422776975509	1801.35222256349	31.7042667938222	0.000664022793514655	2.84476939148208	0.0573375026897408	1.46076734561885	2.87378469833893	1.63200210039371	0.10683382658014	0.122476376848418	26.585491639377	25.9603102484825	1.29647711225931	2.39822151758947	0.819469705746447	0.47125702714935	0.933725227318023	22.10625041827	0.151343812183258	103.092923894525	113.497799325652	8.00232529792564	13.2210231524707	0.000120033612846622	163.029224133168	16.6837103541148	3.24267447089934	2.31686731869609	20.7510625996042	22.8095319138463	4.71417672302641	4.30433898929227	2.8160763250102	8.30275063461147	7.62969301035002	1.49325700035306	8.94453883411899	0.181613939825132	0.122336012611983
228	KIN28	96.9178650876148	8.76220779263502	0.00015095733731294	3.4440336334696	2.12370906272539	0.121322363613721	29.3316340004253	1.63046774712659	31.1690594620859	1819.87297214271	36.8803971493383	0.000742667445322211	2.44829091234845	0.0528292935611154	1.39317067189132	2.53883529047099	1.65868600575319	0.105510757981896	0.128995751641412	26.458338020473	25.9821316084429	1.30746827216651	2.43732340132527	0.931646250394987	0.430649895485256	0.992327031480419	25.9020404872878	0.150801149233851	90.3664337332221	121.39733502524	7.01272479172635	13.9778069592991	0.000116540991931115	159.52649990469	16.7065247371969	3.14415940194312	1.93557498849767	21.2268321604574	22.7762203257884	5.07012058822928	4.20894549949687	2.96139548771942	8.39392770260759	7.81422475843041	1.39967067077383	13.4235139953589	0.181339835354788	0.115310898709207
229	RRP42	99.2081613497623	9.15731474480894	0.000120665197544401	3.58262967138426	2.22249822050667	0.130297299125578	29.8877920896761	1.83574867298019	28.4411412310194	1880.20439000704	33.2636206430319	0.000700466681117798	2.58139830818162	0.0526811584085135	1.35154347970423	2.6525518588333	1.60519213309226	0.104300495803548	0.127871901790305	26.0691481812388	25.7304487931154	1.27573079576255	2.32963263222764	0.887378892647779	0.40722373133567	0.959138647994865	22.5577772177352	0.140958817987335	88.6170283599658	118.521709221625	7.16957771233263	13.6839922377719	0.000147502597334434	158.756382998894	16.5662370383581	2.89180200502699	2.00930592915796	19.8779193589697	22.1796260108183	5.00881016157628	4.25955400764607	2.68089582269588	8.06465981327093	7.77181327525123	1.54221608929084	19.4669870471618	0.183496625255377	0.115126387846936
230	YFH1	102.917092701066	9.48327543555406	0.000126491490097381	3.65560804393801	2.15754215345649	0.109573774714069	27.7362214255947	1.99361143196229	25.0620424541106	1706.86459801167	32.8403037204018	0.000612676095978267	2.36907582729876	0.0482165515260131	1.24888337174226	2.45994365656897	1.53576430294348	0.0990069916571052	0.124065160081147	26.6680795500214	25.6431656613497	1.07931090251544	2.07213732061447	0.858858731471055	0.411242731538083	0.790658463828592	22.6154337152573	0.132848111151959	80.0140565410224	105.371817466207	6.04688739511142	12.51742492244	7.8329613829431e-05	138.290420405226	14.4615719272508	2.45711607161179	1.93840291685543	20.4915865095635	22.0821655445169	4.50503516361526	4.24790004288706	2.34039559694567	7.6944774096973	7.48332630379615	1.21219152848237	17.3394008485644	0.161901941577201	0.0863714749370233
231	CDC48	110.697648920605	9.80161611935048	0.000111418947165142	4.14447017442879	2.16311307950384	0.155816678099007	30.3859215080078	1.26907422521453	32.1609088525496	1636.6865551393	32.8222040160947	0.000825008611529281	2.76025322365513	0.0488301952454253	1.36694016730869	2.80813393172062	1.56528951012266	0.102067631189179	0.117422558250533	26.2507343505282	26.0854104991391	1.48193396711788	2.74724962825919	0.951565564756941	0.549473373436857	0.936418513342237	22.9714846995395	0.169559726525586	104.293037458526	112.949807738628	7.74837573538058	12.5052287030215	7.04086711903785e-05	176.562626728339	16.3212603876929	3.21753265322378	2.22397435000341	18.4845541389382	21.4674584354439	4.64022743000033	3.72259417557331	1.77997343022435	7.49866179467795	7.26215201237892	1.51484163629763	15.6715228110762	0.167781913290302	0.124602686142487
232	SCM3	102.749133431106	8.92156452035324	8.85498136991991e-05	3.61034999943052	2.13362749310292	0.125787967134157	30.2823618215653	1.07830213347684	26.9538045267268	1607.87175483117	32.8179739658502	0.000913254206852453	2.48690102231111	0.0511407022447559	1.40467026577961	2.59123532217082	1.60236695900376	0.104118358649569	0.119995306182123	26.4149296553819	26.1332460571739	1.41095704245889	2.59695174866792	0.888677623549471	0.489749509139318	0.890521260348821	22.5827528683264	0.181879702988531	90.3089940966263	98.8497726448102	6.87877128617947	11.6451273100062	6.84855793160116e-05	141.734633242388	14.1549139953494	2.91577810357368	1.92977390462513	18.9673955978321	21.6061412898199	4.37029621103846	3.35430440935311	1.75290101263808	7.36401588762812	7.16054424951888	1.35931625975838	8.37357494313543	0.165754885409461	0.110387686039236
233	CCT4	159.325238924911	11.4770261567414	6.54248830650349e-05	4.94477413834194	2.75099066926315	0.182135827498914	32.128806788195	1.01029430134357	26.6499843866997	1695.88898349375	27.7601938058782	0.000449913643653409	3.46697244173974	0.0497794730597212	1.78432354652204	3.50630587000751	1.95920702144926	0.101704260489505	0.117967997243449	25.8706488950008	26.0310743782034	1.13889733192331	2.11327644811863	0.823221482349521	0.338395092155165	0.844236371036314	19.8416473775259	0.124937621621467	138.961683621051	157.156751884127	9.12476873600917	16.6062737768276	8.36913340549282e-05	221.463732214728	19.8439074874857	4.0741976870785	2.65611550758153	17.4587649306324	21.1782103923743	6.73967490427865	4.35654844105458	2.47414008803408	9.70391408158978	8.63188708629578	2.06931662401523	8.63587807028896	0.215710227409529	0.184243843553378
234	RPN5	127.67319858412	11.1556148736044	0.000132821272269366	4.43928244149871	2.70244830909664	0.157553581822638	32.0386248976489	1.5134745027102	34.9926779208163	1134.80321337994	22.6971984759055	0.00078869689504692	2.97036241532983	0.0505013676588293	1.44321383627099	2.93503857895904	1.59285735054484	0.103708224679863	0.118191078586536	26.0210927600778	25.6731390877377	1.53058076985451	2.83424725905048	0.988090592849452	0.420663306991148	0.942887330186941	15.3991084174412	0.14856604607625	103.303183112123	108.3478761232	7.63282147697744	12.79760016245	8.04726051180964e-05	154.58347490499	15.6276343330329	3.31601241565314	2.35340477371195	19.1306065408892	21.1126765088508	4.90629134110214	3.43921914374809	2.40104568462062	7.5476433650507	7.64886155119459	1.54619842738095	7.59851182271389	0.20266071365474	0.139971883862783
235	NOP14	95.9375261912408	8.6076240422856	9.7927448073638e-05	3.26327719022789	2.1144315651647	0.101085667256129	24.3460107645806	1.18451197508569	45.3451820807514	2203.30726956786	38.0271879034076	0.00124880576570701	2.42229405661197	0.0580715960422801	1.53891713568446	2.54781212336503	1.69529015244472	0.12293886096038	0.132809457007881	27.1510391053198	26.9165802730434	1.92833186333433	3.60010190023137	1.39185607471948	0.475351673879926	1.06316206772071	27.7217312998782	0.257588081618345	79.8771912284234	88.8813787372842	6.49759363165257	10.9127019050612	9.03807459720133e-05	125.202281652036	13.3220580414271	2.50224036251268	1.86445833250309	19.1592268264608	20.8816717597522	3.92007099218559	3.48440821983986	2.07752469871686	7.13367296808543	6.66655990565315	1.24059111765548	6.1301140731664	0.147602723183073	0.0850310693672332
236	RPC53	90.096368288959	8.12874254097667	0.000107592766385642	3.42237702387439	1.8407924679876	0.134170939309688	23.1345529635734	1.22082745292595	36.2640825488187	2165.80312352898	41.5175950754438	0.00107355641971616	2.38186473943616	0.0500270609066183	1.40474295978576	2.41580342644768	1.53609312790278	0.110484032825996	0.119085618140404	26.2286128470581	26.2118120862081	1.59280103232902	2.98248327805878	1.04820241719266	0.454332163870312	0.985197042784235	30.3116418735849	0.233257133841105	82.3919314831473	87.9507255977458	6.40788472899077	10.950410267434	9.76095513748605e-05	118.974356794282	12.5849304150019	2.72987523784183	1.80631441004262	18.6944074312765	21.7397210492174	4.20039146914969	3.31728965955288	2.02523812830061	7.39373274070407	6.78612535214116	1.2733168089995	11.2000881557005	0.176576027252592	0.105576278953474
237	YDL152W	91.8708950217355	8.26356489807081	0.000100611041971913	3.2917895577112	1.96228631252189	0.121277186710947	22.2133257936954	1.2330438075679	36.4557594267175	2258.37960905532	41.6602435120088	0.0010582700656703	2.22666374894513	0.0522548549721047	1.3696378040771	2.30695381470884	1.58004072107009	0.110128905351972	0.123206513799751	26.1802481211113	25.9514975843702	1.65223312527674	3.09495064851647	1.10172932377224	0.535787459741419	1.0348087827639	28.6834533368124	0.202697243896902	77.6547810738734	91.1246100474364	6.02408774973811	11.0497279952372	8.35110282252573e-05	120.01094006406	12.4779544035617	2.57614299834269	1.77460861847219	19.4747889786928	21.6875070856099	4.16636710471952	3.42612869431423	2.07863495603864	7.56585411182023	7.01108915906685	1.23920069514865	6.18999135835944	0.170016683486533	0.105094314110281
238	SAS10	94.513413933984	8.66867420914511	0.000132364198316499	3.29741009702543	2.23040729873816	0.107196663387422	24.2628135952955	1.56723223883832	37.8620976328051	2641.26696840387	39.1120388642946	0.001022807537017	2.26473622721887	0.0495301766322969	1.33479661643033	2.41628758002629	1.5976302891148	0.107147439975392	0.127064462500787	25.8475320154913	25.7500202981577	1.63812293240499	3.05452733081324	1.17713461218087	0.448152274634082	1.00580208424893	26.1460294561111	0.242226474505796	79.1983878904614	90.5193274270529	6.33496220301928	11.198698610143	0.000104950836589778	125.984094731668	13.5525881969998	2.51019690817738	1.78554829499435	19.8546438975289	20.9951231037775	4.22377525896921	3.27446787397774	2.10582948831414	7.6649536490044	6.56914886370859	1.22165695387507	10.657985739669	0.171914578962415	0.0824580257422706
239	YDL163W	112.520593093547	10.1655174333842	0.000123209684212553	3.81089213811282	2.47732881928241	0.12323561961703	34.1713291469072	1.38956944239972	23.5373175347194	1506.48356235355	29.4421096661155	0.000823521630846543	2.68596653411792	0.0574522730191767	1.54029636879171	2.76369369939914	1.7100495292557	0.113802767280383	0.127988462567823	25.9022157481481	26.3394401660772	1.13904509001353	2.11935935450732	0.851026997921473	0.441605008853334	0.741694793892145	20.5062384712824	0.164491200444078	101.727977802536	129.238173328524	7.67032448745957	14.3955246174091	9.64643318531328e-05	179.388136651523	17.7884866668348	3.02652434262478	2.23739244485037	19.6894007384565	21.9644348235244	5.25994187732821	4.36609888626029	2.40252090926907	8.70055634179745	7.59474579286058	1.51835279486199	20.9621112099105	0.183629160785975	0.116475474929923
240	CDC9	91.5991829623433	8.1150470523189	0.000115962456106753	3.2808365342419	1.84762666124609	0.115620890673393	20.3264929081251	1.1465616296356	34.8090112809771	2422.88586624659	39.7121183486348	0.00124047277240717	2.2348126283514	0.0460355991607454	1.32161757128817	2.40302885841108	1.5899248749182	0.104334007530912	0.122227110065406	25.6665591840263	25.6754426692252	1.60410340504318	2.93820102089477	1.05481963208199	0.487645247973257	1.02233021544206	27.0084884779387	0.217676447097796	77.908779413578	89.4343281462471	6.15849897967009	11.4911950876879	0.000113896839174799	117.251322264389	13.0659816054398	2.65890843576037	1.67766464463014	18.5341236316145	21.2824684185303	4.40312267095488	3.1680637116462	1.84973376065696	7.48428196379158	6.98280650439427	1.23627506765082	15.9972134572995	0.18170979889977	0.101916979614099
241	CDC36	108.408133538532	9.12562191326519	8.51434437843129e-05	3.47179049976114	2.31289427039671	0.104539052930666	28.573019949708	0.838321479555041	35.2652433568302	1074.78634350982	21.5589533603159	0.000793053425790936	2.40935303959237	0.0457236586514939	1.32350652866838	2.48157116088875	1.4859536905736	0.0992366785510172	0.111733539765468	26.1042376168026	25.7019054213804	1.63480841011381	3.02978031848999	1.00078472265247	0.4648654384686	0.868905033014451	15.7323214706798	0.177630522219315	91.2276424833095	118.065638827425	7.28561627367615	13.6763325530978	9.31772062295857e-05	159.769318451547	16.8471492442574	2.88435709140434	1.92849352265829	20.4515889726524	22.2910768829342	5.05805381349376	3.91251812785922	1.86117729428898	8.07313060757971	7.89257648743723	1.44535987639308	9.62130815041024	0.170120668903314	0.107306210510092
242	YDL193W	111.535387313444	9.83851841680506	0.000122980800526116	3.9671747642517	2.35306312946414	0.148933513655608	27.0228478473325	1.2156269754872	29.0710072608147	1103.43284069263	26.5444657169858	0.00081791280357061	2.78558113006659	0.0515460483761587	1.41928474352433	2.83254683610877	1.58392430865608	0.100689528233464	0.115750434175705	26.6267380209989	26.4030738251361	1.47619858006163	2.66868401750897	0.875637935964911	0.50681940180229	0.879537312896131	18.0640404378673	0.174160124674218	88.5158418421869	103.788024177277	6.84908993299678	12.5462068279568	7.8472561248895e-05	141.910201037633	14.9568196918048	2.91434776175593	2.06398327832927	18.7591107025204	21.1369688069799	4.86747942982652	3.38176787393113	1.74002501301346	7.61127589476484	7.33660967160935	1.35508733502944	21.623900736071	0.197410308324544	0.133166976692254
243	SEC31	102.568035291549	8.8492425742346	0.000112528715724645	3.85432238514354	1.8732362021326	0.14296835553141	28.5029034970322	1.01218956834334	37.1746844805713	1358.70689995059	28.7929598023011	0.00104894422522851	2.55356396012774	0.0455189331005315	1.47925645746846	2.62358457990898	1.64963395718761	0.106853437039748	0.119637316698187	25.4914141534803	26.1495336471419	1.88005261243521	3.47217063429161	0.997659993049985	0.545022725737567	0.979463677840848	21.0545740336401	0.197000825655443	98.7666744322078	98.8382320668457	7.29930582192351	11.5544387672776	4.41840222049731e-05	151.79677539722	14.367711380647	3.23280179470521	1.83121601790455	16.0463530954343	19.8339210903271	4.59983811874138	3.15282148235365	1.4893262596133	7.21400400678406	6.83289643863317	1.52588833623532	8.09965453702002	0.173922065699109	0.124042332591754
244	HEM3	103.078722012387	9.26982143256032	0.000104683735374591	3.65218855268986	2.14941452180285	0.119558422066929	27.8545847672882	0.965964761615592	37.1135636579343	1329.50946300775	25.587947634167	0.00107204163922491	2.56629502253509	0.0470744811017844	1.32897040393772	2.61616875667216	1.49619053060706	0.0983113806448776	0.110986265780238	25.8600370161038	25.708376905978	1.70091126090704	3.18619867907441	1.04213437216356	0.527994036812483	0.986359510234933	18.6458937722769	0.204115657581424	81.7406988709335	82.2142065573032	6.12756954595504	10.1874566749239	6.13627989502318e-05	115.618957865384	11.9517901973252	2.62707933097603	1.75425270091557	18.9741893044675	21.7743338159767	3.81755463823497	3.07029995383956	1.59560594682034	7.43767914092031	6.42847171140191	1.22569209337358	7.72655301615725	0.14744136437697	0.104467593902684
245	GLE1	92.7975218584752	8.34103218717716	0.000110391001150714	3.25268941220379	1.90090072488134	0.105928339251632	20.6647799788507	0.987026776017144	42.95419147052	896.92675804689	14.4308831617077	0.00127374587287597	2.37041237651764	0.052531004122996	1.45454758400409	2.38905074364156	1.57594038294838	0.111999666030027	0.123520277094575	25.7666806619039	25.5078274294574	1.94328160197378	3.59240129059122	1.28253219181775	0.609367462021364	1.09309808270267	10.8485611031596	0.25261878720739	64.9205449989761	81.0943721284337	5.19946099302347	10.4372755504979	5.34111092456811e-05	103.217969305555	11.9359375858538	2.19484686467996	1.46684645560455	18.8862441454249	20.6501498978898	3.88276238422995	3.4598597414929	1.70844681353624	7.24455887018788	6.54223689342173	1.09509917946339	6.41193482216895	0.185483174173191	0.0857114638070629
246	NHP2	89.1228383027	8.06957762726147	0.000126777071134302	3.14123522023628	1.97301549380698	0.0986529740175056	23.5894474206364	1.08702023681075	38.4706788068533	2045.86484992444	42.8535557265209	0.00106626764095391	2.25104421062981	0.0517755374627458	1.3376064650749	2.46695599031709	1.57569833298341	0.109193906571626	0.125446822727766	26.6280824911025	26.29371910551	1.68927155259861	3.1764869045912	1.13642521144757	0.480336282254979	1.05792597821223	30.4151542513404	0.220128104152074	78.5441904901563	81.8810168020732	6.2969777030282	9.9096267139622	6.67682217376044e-05	116.482864266682	11.9044953462023	2.44782993047958	1.88755032027409	20.0854031142713	21.8020792574365	3.59121362062931	3.38217561259275	2.19731313999621	7.24745456457466	6.75918165638098	1.29505887585479	7.95255367341488	0.161380968777154	0.0956163347116752
247	CWC2	95.5019081116011	8.55445738685135	0.000117787594831521	3.34551733042714	2.08572927569483	0.111877948631585	21.1244470409704	1.45585924852577	39.3214534330195	2319.8044818862	38.4885678764928	0.00123959968303821	2.41420356262225	0.0536824888309964	1.41929529357684	2.57062666483166	1.63185503588124	0.111829119846612	0.126313741025136	26.4346552785594	26.4537302657176	1.70601397364651	3.24318628112495	1.14581555496675	0.483328776226627	1.07251899253963	26.3377409231416	0.236110774429686	81.4181937634774	85.5938704777736	6.37527677546251	10.5318117875258	9.8177529949332e-05	120.344906118768	12.6535802446199	2.6315460117485	1.8570095316018	18.3497834959441	20.6032970123435	3.85690302697579	3.23887513759172	1.84933130435492	7.19835696541265	6.43635531577567	1.23556480315499	15.760178935735	0.14466248725444	0.0983512663228614
248	SHR3	95.8405456523667	8.66991744740162	0.000124172490209618	3.47279230113503	2.07241563191891	0.122968385622191	24.3266573419902	1.37291177399087	39.6490325395943	4772.30117470357	39.2875153127895	0.00110063181260708	2.46534134882825	0.0536844221633469	1.43522395313901	2.49589076040049	1.61273955369022	0.112110684249803	0.125975430948641	26.3282591728955	26.5285862921108	1.66651488979873	3.12085701662443	1.14513619026954	0.514099346469256	0.98540456306851	27.2467968147885	0.228509350857541	81.9622804919524	89.9153540492588	6.49557223268144	10.9780852125073	9.56094324750257e-05	123.604664537351	12.9490018831106	2.80829092130477	1.84792735151506	18.8452788853309	20.7525576917755	4.15465811993467	3.23210254811136	2.1650312457334	7.24236797031807	6.8853259727659	1.32786868673629	6.04756368105595	0.17528307555453	0.113006122463856
249	TIM22	105.754302086151	9.64425114900109	0.000102065615441484	3.78917536459145	2.16592858488593	0.12647065562833	27.4189697758319	1.34587480020269	45.2758437256814	3006.90104779115	44.4778061329622	0.00125821146255945	2.66398100824399	0.0511776134166605	1.49932173908917	2.70177794858074	1.57300988614964	0.113843454354811	0.12005640474621	25.4758102493342	26.1857914724428	1.82980370110853	3.43198731728872	1.30293404638387	0.541425518650041	1.1627828683775	31.139003954604	0.258299417958808	79.9588661946149	98.1725806902898	6.30342462071929	11.4927990845907	0.000142735127145387	131.561763106414	13.4487531678205	2.53918994058216	1.85129863102911	19.0620045896152	20.7093305483295	4.12774500430291	3.70109581002739	2.21164491611493	7.11171879771647	6.71860884891547	1.26552676099551	14.3096740445892	0.153373454303323	0.094228970029722
250	CDC13	96.9592558186366	8.48735815200817	0.000127611477496965	3.19427855890629	2.10629283895815	0.107092587079417	22.7556408254242	1.11069900775422	42.7092823183695	1940.24711111732	40.3312546547649	0.00120720187539829	2.21511431284254	0.0488642195178052	1.37611275194658	2.30959877652412	1.61532792208379	0.108985465673353	0.127194676171204	25.9159294882673	25.4881513582717	1.88991280534339	3.50078357443594	1.24065713092497	0.504398192758319	1.10053706213889	28.3169303237076	0.227562984166533	75.2538545676181	88.5438624237878	5.68998842210699	10.9721287727774	9.56062819552648e-05	115.15933980043	12.4982953142884	2.41320062847395	1.79721838383598	18.2153154817427	20.1154211265148	4.1302589076503	3.19058883412905	1.87980991236718	7.00020605713866	6.66662544889737	1.14807502174537	8.95761505724547	0.156222617223946	0.0985226495061229
251	YPD1	117.688008123096	10.3480810477296	0.00011793902174804	3.9862706128475	2.55044544648809	0.141617157156392	30.5784209472608	1.23419521939968	28.339127848966	1208.72334778349	24.1738751378786	0.000702872588998229	2.79883344641	0.0497841116987696	1.39357442448723	2.86946218305884	1.62556708746226	0.0971248975304143	0.116804596734777	25.931234178891	26.2233834804526	1.32195397381815	2.48538293952603	0.872587703217403	0.516519765716728	0.84033949929992	16.6333512798766	0.147615600552279	102.453671448702	132.61608802701	8.02858610492422	14.9584089708122	8.26254662085389e-05	182.830813787413	18.5595617318	3.0433953176849	2.2993190528596	20.1167213202582	22.6098010018737	5.5356989268608	4.22163835615764	2.29692140807126	8.8366348156532	7.82220428613722	1.50429658997965	22.8006857709067	0.188665338794211	0.122494380485888
252	YRB1	96.3354898257891	8.59094919204567	0.000104048156169121	3.28135253829295	2.15898829583537	0.110028127364434	27.1977405442231	1.21595128793365	30.2990399041856	1255.95864403523	26.5162766078009	0.000715310422641409	2.1789542940903	0.0447096066718786	1.25841403253207	2.21305078307461	1.48270761434267	0.0983007877209899	0.116847950388366	26.0113711052906	25.656824061779	1.36710761646432	2.51655002354927	0.92367307982571	0.359713904682529	0.874659059069273	18.5035170447014	0.152388068723304	83.9022569827438	95.0835434626682	6.60841847625837	11.2208535408109	9.66429933567987e-05	133.797450720169	13.6328409861949	2.58993504577074	1.89905485420017	19.140492291257	21.0644098088632	4.060699112277	3.6630831369099	2.146435514092	7.07160972616243	6.85362416179891	1.32784696296401	15.7057471567766	0.151965510234764	0.091444463141178
253	PSF1	121.877889473226	10.3467676129107	0.000117579515765367	4.03086364442628	2.59748294548126	0.135200390013224	34.1001698942399	1.2483016217999	33.5925375545808	1650.22955734691	31.5657169192833	0.000815138067947996	2.71184465749788	0.0491433799067756	1.38695628550021	2.83427711536868	1.63450365883452	0.103467280574098	0.121615394779716	26.6088761252817	26.6848944752947	1.44272612120995	2.67327426532488	0.930631829093477	0.432876721723497	0.921896569657047	21.8541388383916	0.16405086965265	143.460293141458	187.607119544193	9.92024827551878	18.065205667286	9.50607008579072e-05	297.747723746613	24.8064318253594	3.45985570508708	3.25946987200249	19.7535668276925	23.0008336314285	6.47168193010731	5.22360073580484	2.3584880960134	8.67950071915785	9.4709340557362	1.88215632781546	15.4407346741732	0.186716388917738	0.124700609789399
254	FAL1	102.665800379724	9.03957179314619	0.000116454606179314	3.67467106508562	2.06417337306014	0.132553972417153	30.706644194819	1.18165295934032	29.4329406718766	1117.20418311902	26.3868767659683	0.000685994657955385	2.50887486431118	0.0464341307399851	1.31663543660455	2.55769462010148	1.55157165650367	0.0957482199122109	0.117082519470979	26.3005444121585	26.4678077927631	1.40602948271841	2.57245843438946	0.902322005698277	0.393109383123975	0.860115755133412	18.2553638813537	0.14727396064244	88.9093157208822	110.571308265486	6.78174122879481	12.946274862695	6.02751780914696e-05	145.090349103178	15.2275365861574	2.85371972539726	1.95798917694094	19.1850192150842	22.1000417741072	4.8397693516381	3.64244145808091	2.00155498088853	7.99902082187925	7.46059528456735	1.34987830078509	8.94415528869185	0.175211288713046	0.111620057303858
255	KRS1	99.5235348222684	8.5524605810745	9.4728520548746e-05	3.27296228196564	2.12487192236126	0.104516514836075	28.3632435252549	1.03759502752853	59.06208383706	4124.99238665823	45.4099262414292	0.00132047864308217	2.42803971219765	0.051859864321234	1.45039887038117	2.56745410895859	1.67166894880823	0.108813876781812	0.125239790931892	26.358329913678	25.511804627839	2.27779081077101	4.28918291506791	1.58646797400068	0.602548059946112	1.18313081094851	32.8781279976677	0.280951391094674	75.0499520977294	99.7582803633012	5.9275324685733	11.9818580512805	0.000133853003609709	130.347928189978	14.0171255239762	2.23935399035994	1.82444636996022	17.6319790929676	19.654239096901	4.38573288499425	3.68206259275432	2.05378817484568	7.17263589070887	6.41349962783753	1.19507652116233	14.5787249510112	0.167772378613754	0.0896057606670902
256	RSM10	95.5985744116362	8.39872318633605	0.000114886544698223	3.34594203052418	2.02302248675816	0.115012761036445	22.749636816403	1.09421720556694	36.8313359909197	2134.24712224895	38.616147945523	0.0011781955599824	2.35139897949517	0.0510758642357041	1.41531673169132	2.44614175414163	1.60442031434766	0.11041998591237	0.123390025790871	26.3225614868396	25.9428934795598	1.63767656409334	3.07456542853225	1.07292540415956	0.44665398117045	0.988564184280304	27.5865023368515	0.227240069565339	80.6908175834091	89.7073504614939	6.1370845794906	11.0054536721523	7.31606375461371e-05	122.0982049868	12.7880001542788	2.6025433370509	1.81186492340936	18.537457167622	20.8724336842547	4.0871705216852	3.35199228681935	1.85834697618063	7.18725625347536	6.66068977228793	1.24933588241931	14.0095089543596	0.161994517483096	0.100991316191612
257	HEM13	99.3435902742993	8.88467417852816	9.22802914895116e-05	3.61549209311519	2.01232905609949	0.123503862776608	26.8930931742205	1.0507690089574	43.8031653198748	2272.45109730541	42.3020932072341	0.00113052387715705	2.68335957270268	0.0639058560875395	1.65422949505397	2.73939220084045	1.74506625522972	0.125350666636792	0.13180181121771	26.7845788800961	27.3965674005695	1.8922484007512	3.49172802203134	1.3418310710817	0.715254524787107	1.07847171136165	29.594888351172	0.268053640247279	81.085144878094	86.7357776336858	6.03625948125534	10.709091913713	6.67863335030126e-05	120.252786538467	12.4020331923573	2.49280792746523	1.84660145712097	18.9361170830129	20.7036894350883	3.9464632613001	3.09636158474784	1.72718636909585	7.02165032645202	6.81443497453329	1.18323695514897	11.8199975067609	0.150529817052663	0.093528729835554
258	RPC11	91.916683468416	8.04576005776858	0.000110559593535403	3.22258762236206	1.83505780455863	0.103488847501929	21.4714769616443	1.38437223225261	37.3294632860511	2660.82231132298	44.5702587032032	0.00105005367843929	2.0936236511139	0.0434964940539457	1.23992704478784	2.25760267051686	1.59282941623354	0.0992738147528683	0.121900023957157	26.1308411262035	25.9866674569722	1.60451428278637	3.02197041557669	1.08653760940366	0.442352014265537	1.00593337206486	30.240233451881	0.218200935360122	75.3527784742619	98.9696419613254	5.92261146658878	12.0641879400472	0.000101064772961384	128.259186667016	13.7939597744291	2.47649623189493	1.63460577696221	19.3482285297887	21.4119163511431	4.64028603098796	3.48555272054983	1.96400835130798	7.80455664171585	7.15600269845184	1.27054712587853	9.04203016017779	0.182485477612082	0.0903840211053955
259	HEM12	89.3755094603307	8.06319578412348	0.000103275682828754	3.23952203415163	1.8763181951424	0.118496001293929	24.7948402064426	1.2640025462209	38.8276503283119	1796.47747266075	41.1202238536724	0.00112728876115852	2.22365116909441	0.0510142641470166	1.38078698140706	2.31774072409314	1.61668874820704	0.109300033937914	0.127107568614648	26.1872111155326	26.0260371443546	1.78534458479001	3.35397772952507	1.15427689775918	0.478009547848342	0.99055466300366	28.1105442600631	0.223885682859108	66.6572616070725	89.3921264432161	5.23107495196573	11.0091116743627	7.31382769810825e-05	112.950702672395	12.3791075530079	2.34348102250978	1.50162455544477	17.2687631718367	20.2277381958281	4.12412161799266	3.10196360610019	1.75273792950267	7.25778921657833	6.16951113780149	1.05916903815053	5.71513015932422	0.155662155539333	0.0943586004339908
260	DBF4	82.4497899176088	7.44007660495565	9.17036445579392e-05	3.00808803314774	1.70579044453091	0.10546907485292	22.4731664900284	1.11506569345414	34.4025413497513	1992.13044733749	41.5444530608244	0.00124117349491394	2.15396203570616	0.0496406188431413	1.33360785220942	2.2723361935284	1.54605800725264	0.106716434004293	0.121709750874247	26.3751998261086	26.5488285127733	1.66841387927374	3.08733490166063	1.09051200512744	0.496210085070156	1.01099321094527	29.4527333839296	0.23552647157099	74.8480056230194	83.9941398743743	5.85168457054802	10.6374558260421	8.26170521910018e-05	110.89471513594	12.1749164710753	2.41100625461613	1.64205571961202	19.0315751043225	21.270919466958	3.93978319478479	3.18685234352831	1.75479279504662	7.12592354824937	6.70337495030531	1.17922942502076	11.6102635536616	0.153384966183171	0.0893107061648823
261	YDR053W	161.416469274262	11.7203475410932	7.22951792126282e-05	5.3096484418313	2.59666149628222	0.203279811795219	35.0440366866268	1.08599870027055	19.5868511787031	2012.51523143568	36.8169142220166	0.000418329000362379	3.55544339375262	0.0492884549667212	1.84447730752711	3.54776924212127	1.93988930913443	0.104088516538094	0.113884871463868	25.8860825570605	25.9525859935431	0.868193932536371	1.58664823628971	0.720866791634623	0.299847597359398	0.759923959193066	25.8876414909254	0.110455448099139	136.82798699292	191.685485916078	9.27332638030903	19.2064221803225	6.50109591296877e-05	253.025495363779	22.695478242723	4.20032815439079	2.72677784631547	18.7704976901072	22.4614860465801	7.62922642845342	5.81494971391923	3.03736935777218	10.9353898465265	9.69648617035241	2.10706557758049	26.5646258442337	0.249294742627571	0.201207134972354
262	CDC34	114.659895980717	9.75258597194391	0.000125843228044557	3.81142046053418	2.42974556836516	0.13254965812509	31.1190311496581	1.17558362448912	27.4297511639916	1246.72066748452	29.5689030468051	0.000826114265211783	2.73537967340954	0.0510830707277181	1.45688289134261	2.81981601434861	1.70819938643176	0.100189388802989	0.123320412476167	26.1477666875126	26.6827787436556	1.37657282420432	2.5098692021648	0.851927148616813	0.415606694416841	0.884114950376915	20.6298373547494	0.158982271995007	100.558479470983	138.395905878041	7.57110403830221	14.9628403007509	6.81463794827279e-05	184.42966983542	17.9768331686167	3.03096109426679	2.10896624073491	19.2819388370951	22.9126805051487	5.55964752842846	4.30077582825912	1.98877348164815	8.83955740196718	8.01716059571055	1.50511425853209	16.5733016642552	0.178021306572132	0.115970369187963
263	MAK21	113.24585491714	9.517683280444	9.46007088623422e-05	3.66604966336818	2.35877560374357	0.124410437176108	29.3622918876175	1.23609216860076	25.5219028487162	1237.24023943881	31.2970626560173	0.00068128507793878	2.68825606147642	0.0501398994312936	1.44370943992566	2.74719596589283	1.60953973171828	0.099442381203031	0.114465208752417	25.8927118872951	25.7482877923161	1.2499736833276	2.29877559843833	0.854460314050488	0.414963231631591	0.799901720238019	21.647934749995	0.160619427083045	97.3214784435618	132.143262210419	7.625822602243	14.8224068215863	5.77188239204739e-05	177.348923324584	18.2660979560627	2.9164351896518	2.07086808285396	18.3360311995489	20.7136605338991	5.43917033380272	4.31859954416151	2.19288972218086	8.05636545223433	7.47821859887962	1.38065265016748	18.6517009601023	0.179746669516853	0.106983925418834
264	LCB2	96.7994087841314	8.74606198055913	0.000116794564258618	3.58957169118963	1.89550477100035	0.126731332389749	30.1004255966742	1.08446409622638	25.4325710427345	1249.31205945662	27.5483553723299	0.000725082181012311	2.69932691999864	0.0527108953617186	1.418276720827	2.73505710699273	1.60013580538155	0.101755654015592	0.117613256485962	25.8286858053518	25.7468600122115	1.24794304916162	2.31026834575605	0.833271928297437	0.422309428606963	0.92607276118318	19.5419362441137	0.157034565065637	86.7460368613	91.4317544197452	6.56745903522023	11.0634652098938	5.9131922255165e-05	135.269114369934	13.6489878536423	2.89691840980873	1.83396803524173	18.2595054599647	21.5351493581008	4.29143935191379	3.17834213387458	1.9417536744556	7.25143725603127	6.84784672196088	1.32066795014409	15.8708009642267	0.173828867795556	0.111730277095127
265	STN1	86.6574492480454	7.74588164867458	0.00011218459659313	3.01771342235195	1.94165041331491	0.110734283640016	23.4981521126727	1.2682021403293	23.0114011506234	2465.92059542487	43.295286429929	0.000553831386242031	2.24288537319607	0.05183775925768	1.39250983975873	2.31883394573168	1.55864572149655	0.111608938191231	0.126182511886317	25.954794990654	25.9451860915039	1.10675217702753	2.06225957544122	0.737642455590123	0.413726645767308	0.821920304942678	31.1757049622515	0.183941704619128	70.7263462355595	88.7374732195884	5.73681743919674	10.9839890977995	7.51461587830121e-05	109.573069038244	12.1834184908236	2.44365863696412	1.60152563159773	17.1364093504687	19.9580673877685	4.07987881847386	3.50466797652663	2.05107913957932	6.68983157655305	6.42349841745465	1.23395875664299	8.24901877923358	0.166300836215447	0.100796739480213
266	RRP1	97.2133952883933	8.58336440925316	0.000108030578656883	3.33990175510274	2.13015686009357	0.118435732788295	23.3649509789925	1.10963959906389	29.4142541007711	2192.49628282416	40.2697536369773	0.00121961735580328	2.35076084529921	0.0517068507123422	1.39008969342581	2.43723487759991	1.60681042585671	0.111574319935056	0.12783133420844	26.2321355625812	25.7744921213557	1.45628360554495	2.6787009750345	0.999731596125547	0.573909677001707	0.90873826045789	27.8702066389469	0.227425075179974	79.5284216119131	85.3459374684741	6.52158174247471	10.9884601663935	8.01926404347166e-05	120.891686394416	13.5509658970543	2.62198995012371	1.78507703086536	18.9303090166925	20.9879092119334	4.0540390585205	3.17894061055207	1.88610405245398	7.49865044023489	6.31578514618178	1.31543419933092	18.2673766389018	0.158302503255283	0.103875542668012
267	RLI1	98.9845855792451	8.85758948984829	0.000108513722208587	3.52016700785155	2.10724827092875	0.127998636972118	21.9872804988189	1.12113526613734	35.6338134977548	4813.63707905889	37.3788090513866	0.00103839847247767	2.38890350052214	0.0494202070966919	1.34115400327461	2.49944487299116	1.57440313289746	0.104471892039808	0.121547823301636	26.147830523295	26.0167180712154	1.53564762408867	2.84065886218959	1.03386626117024	0.455966234595835	0.908150356580238	26.5431510761965	0.20399386522065	82.9282469552272	96.903335856456	6.49803597967119	11.6494225761601	8.69310644109176e-05	135.931713255224	13.93024756483	2.6308376736128	1.89834128034868	19.3834247770612	22.0656327370664	4.42789661937838	4.20945706509453	1.80121157583534	7.54280066612433	7.33141866331543	1.30764773184153	14.9527907486278	0.180517154369737	0.105346586853262
268	PDS1	85.7218751636694	7.74854565404416	0.000100253398408946	3.17592807037864	1.75529757631737	0.115502932986245	23.1919935104293	1.06047791391943	34.2236908696824	2297.93602558175	42.5027040001745	0.00102334711378008	2.18906816451192	0.0489018692267807	1.31114119023542	2.30035252712143	1.53558151690674	0.103320920559642	0.118820641395773	25.9884640519297	25.7800020906645	1.56704181878819	2.92870671256293	1.06722835127273	0.47663387318141	0.991184200969487	29.2663764504049	0.206990619748773	74.9164598682359	84.3574210744309	5.77460827677248	10.6311385718217	7.70918638474953e-05	113.184054039359	12.2523067462743	2.44790598714451	1.6519182670611	17.8239545885497	20.9873331362098	4.059769005904	3.07026007142659	1.76607598299124	7.29198306213373	6.28841285137529	1.19479999315305	11.3410476661249	0.158573212098206	0.0966379512715348
269	APC4	88.4809874897098	7.91344094225929	0.000131026598371438	3.10747168709617	1.98698097802491	0.119970949398293	22.0652769253679	1.09291586094874	40.2322717072116	2218.72663782286	41.1779261647156	0.00114816364218513	2.19434363440837	0.0484337080176008	1.36995380031992	2.29305357331973	1.56305022770456	0.105457478555635	0.119685557951597	26.0772430857445	26.3940696302025	1.74604160598897	3.26815254012748	1.1905447018178	0.535998734996847	1.03515597037828	28.9872251412563	0.219280007750409	66.58809352026	88.9327385926439	5.504861220126	11.0826074822816	7.29321232080289e-05	109.719364008978	12.4508173895826	2.22774433212162	1.55211839525418	18.2738720936013	21.0113566201783	4.10109798751373	3.1801087068288	1.74548136319546	7.35502207549226	6.51894208396777	1.15184546378612	21.8746151915225	0.15593465220592	0.0880942970177404
270	DOP1	97.9906228262537	9.12614516337682	0.000145336051741732	3.38994967606362	2.40876596025682	0.113882530051974	29.7400798366435	1.16978473864242	26.6543203251715	1249.04263683649	26.0142483512251	0.000767364729508833	2.38827964091964	0.0493066443292715	1.34479628812158	2.43066994258833	1.57031621513349	0.099594524572906	0.119831609082048	25.9051328001626	26.01671950264	1.1756923976306	2.2119229883296	0.830915612533818	0.478647492594266	0.88456631388039	18.4283159068143	0.163135393286473	75.8394857185469	98.8499265429305	5.87560145219104	11.3866095037785	4.69136175833154e-05	125.393304288002	12.6891288668628	2.34703503248332	1.65706202317532	17.9198227351999	20.6275937629235	4.1790838804029	3.97490312785471	1.94155911900109	7.33134863370902	6.35103069821452	1.26766581283746	16.8836139260604	0.159739390063278	0.0836707623067508
271	SSY1	114.320338863795	9.57752683912671	9.48282330839975e-05	3.78126865674408	2.26195726725854	0.11823902669144	29.5121160618192	1.09352631042546	53.3024935621708	1805.46097564096	27.5961829519149	0.00109013995392285	2.64246896314374	0.0477826365345197	1.40691210577659	2.7461417841949	1.57331889560547	0.0997497522003749	0.112542768314321	25.7326452461916	26.3010413553636	2.11147329231486	3.9554274194078	1.29822576350913	0.538283118775111	1.17263221505406	20.2784392159959	0.239710754527109	75.9964094122684	90.7329032487333	5.68158030613367	11.0651103228691	4.69937396547618e-05	122.554348054291	13.0129131771084	2.38313093228407	1.75274132288691	18.8311986551651	21.5399935190615	4.13327097509347	3.19913140594689	1.68377481336342	7.38388734958834	6.78545340510388	1.22008639486105	8.49253307901266	0.148564575202216	0.0991158236874323
272	SEC1	122.796997979425	10.0370461119805	0.00011317996269048	3.98695395099194	2.29677692271011	0.119826207277789	30.3212235117564	1.1890984346587	37.1198597430154	1778.48830325749	34.3115395273922	0.000790373900902823	2.61426780601513	0.0477455694504744	1.45731438372117	2.71825611101143	1.71920093127069	0.104874829755606	0.12466828197016	26.5449538506375	26.0115784005286	1.62768395920187	3.0641368164552	0.959949817719029	0.547606085161693	1.07417025071906	23.6455029503462	0.165762175044324	110.814019209991	131.883589772055	7.95545597419985	14.2575466390566	5.32576823217757e-05	194.40591022776	17.9929556534009	3.3127928195151	2.14328293257662	18.2239238766724	21.436924672872	5.25207539527075	4.10615243676556	1.90571318793591	7.94040718396546	7.44065532644632	1.5071241376699	11.4378948920784	0.159060266351399	0.101436056838608
273	SEC5	111.968192260878	9.53617670547393	0.000118856489921438	3.87488531635312	2.26033923116381	0.140262534514095	34.1760285352265	1.07707424920432	34.5184956447739	1661.34499710959	29.6004754178607	0.000748531596471796	2.6423700097437	0.0484722285040047	1.36985504574156	2.71707878863951	1.60994968056713	0.0961232083839998	0.11381769104619	26.5786205925128	26.1132295080346	1.44661017902957	2.72824307588763	0.950321918847016	0.398195465131644	0.930996441103023	20.509779100991	0.170865022346729	106.678795414111	141.602054780051	7.94124258340212	15.2955055896618	8.46454903735719e-05	199.834304940133	19.3088467355991	3.14070332571672	2.28924152278143	18.8485981192278	22.0578628421994	5.64199674124862	4.35902749191392	2.2430564833097	8.60546037518443	8.14551302628156	1.57296800211791	16.0245795824591	0.183312521304284	0.122413265651011
274	TAF10	188.450940355842	14.9603895567154	9.8739827048116e-05	6.63775913429352	2.97284606759818	0.223300096431376	33.3296238769931	1.13533393450262	25.3784333901362	1829.47843252838	31.5494535243587	0.000530105359982177	4.09875489216682	0.0506605042181062	1.78001231738427	4.104334145223	1.95046583617859	0.10410679702435	0.121838967802149	25.577116470465	26.0850833753506	1.13700253839521	2.06862911001163	0.867300702104297	0.349473273642334	0.816624944661994	21.6440696203483	0.119959227514924	197.327772460569	186.494956420345	14.5565911896999	19.1769737126012	7.18625538067309e-05	305.609027909174	27.0910031493868	6.46727801960151	3.03475335393753	17.2415035000283	21.7606681323159	7.55161951838408	5.21669051152976	2.66037358844114	10.8172492143502	8.81093103978439	2.7963537286916	9.98041920083548	0.240690182888126	0.207082861573726
275	CDC37	100.703465561306	8.82563819416399	0.000123798994162901	3.40663668569459	2.1519069769439	0.110809456838594	28.2067363776444	1.304234279071	36.2622266717909	1493.04732669206	31.6679235665332	0.000888242153026944	2.39497237798511	0.0523954477269249	1.38024065730225	2.55051548768063	1.6037950853715	0.106926549800613	0.122810045801916	25.9235711470152	26.0205770304994	1.53913211320617	2.87909353923909	1.01128386352271	0.464388110837184	0.977231653767226	22.2157313949459	0.170755799512254	128.259035556372	153.120298598353	8.8939476688041	15.2738646458297	8.04820628464864e-05	253.102527636894	21.1664476905818	3.26014444285244	2.73243280948669	19.3456236981961	21.3029474542003	5.52352161987349	4.5741732743808	1.826770758211	7.80614392136728	8.67589271482449	1.65401256040751	9.12735272445876	0.154425719498685	0.104270621688167
276	SEC7	91.9011812400138	7.90402282127977	0.000103419028292835	3.13138979352682	1.97395246115636	0.106695742079831	22.1813585095344	1.17128248529113	44.2391290957881	2255.79102966661	38.4973099785395	0.00109274377545203	2.33436059938449	0.0549968048118418	1.51446314798977	2.42621406135347	1.64335017655385	0.116600005381855	0.124079508955468	26.0419768427518	26.0247379954899	1.7746417084432	3.30293016522899	1.17054109712225	0.512995953796847	1.08045941021597	29.8863201844413	0.248469978513281	85.8772814550647	92.329644200941	6.55521180330173	11.2686595405676	7.91140540635707e-05	127.969671781965	13.3696132811554	2.62717569480981	1.89670612503146	19.5449326304104	21.1103882395709	4.28533849743977	3.72449907379586	1.98565770158018	7.54659451251557	7.00284675335709	1.28566031759544	10.4825688981243	0.17017170111444	0.100414689940885
277	SUP35	94.5418039657348	8.3422826533895	0.000112512899075404	3.3307963607329	1.90549472740764	0.117990312655911	24.1490700955497	1.31275694143308	28.8552686793256	2512.35494642115	47.6659306925088	0.00116713898401113	2.46487720489498	0.0550473236638384	1.47119463781126	2.53826080346155	1.64022480131704	0.110980537286504	0.124598675684036	26.166966655457	26.494563525014	1.43188490498173	2.63103984747949	0.985475476154295	0.467047693186235	0.926405611656674	32.8139036287945	0.218451327062904	74.8263678283464	88.4401461687287	6.05428284760165	11.1530364676842	9.78462560254638e-05	114.212554457581	12.7002564746069	2.46412997102723	1.69473232061748	18.7622945305162	21.0312299660181	4.15865508447335	3.36812858177123	1.9872878621319	7.24024302048714	6.76542101391539	1.18801510827886	8.26211916186795	0.17328478441218	0.100673350751209
278	UBC1	95.9630789320941	8.21489477253609	8.84046735828699e-05	3.3813477412309	1.89574347224477	0.119871662697644	22.376551490787	1.0149036733901	41.8644095423891	1890.15919388382	40.4212069151431	0.00101183126802269	2.41980388119735	0.0543689139533792	1.50851107170733	2.49670112606924	1.71353568286965	0.113653595117179	0.131200952140753	26.4221285176801	26.5756671575341	1.77043586514579	3.25579567095144	1.18892645041396	0.454596750093314	1.04502394867375	28.5079192628691	0.22383050782774	85.8213058390987	102.544753597774	6.37672427719802	12.0725530473618	6.91601082271981e-05	138.378463770548	14.0187895260533	2.7191680098753	1.84503351796189	18.9963394992256	20.7047066617878	4.56839337703789	3.49555116556742	1.77557746798004	7.52255260275883	7.08828582873222	1.3142451657882	6.68452798022777	0.164769360411591	0.10624213596052
279	SCC2	90.7835772521705	7.94035603122186	8.67322023320431e-05	3.14926376529855	1.87229959367727	0.107692799288979	28.1198265812423	1.25546567561096	25.4819471455184	2150.41395392268	46.8273465279979	0.000785739227931534	2.27233423285647	0.0509971757330428	1.43954388845368	2.35575007164332	1.6526930157253	0.109607343152963	0.126855679099224	26.072737114835	25.6206147696567	1.29393211521513	2.3378460540239	0.783843629779795	0.433018240658421	0.872455975220763	32.5002330787693	0.148367111497878	74.5670904519108	85.1234662664483	5.93587009217041	10.7163032895678	6.63191634406343e-05	106.609010570451	12.0309019309255	2.44357612876541	1.69438443083746	19.0839101804771	21.4772402850788	4.04383865966796	3.14512172149349	2.17818905818058	7.23652345384701	6.77359108332256	1.27063048626744	34.2930435538989	0.167141970184093	0.0944127915892314
280	CDC1	128.6052541015	10.6776942067841	8.84290020729962e-05	3.78162297104633	2.75672957395907	0.0934459076602318	22.5256021458353	1.08835643342765	68.8147458787813	3008.21313145532	37.6429540142932	0.0012662654041184	2.39509638236221	0.046420576032826	1.26160586392212	2.80350053718556	1.68216547439127	0.0996589869966457	0.123056302356651	25.517805069902	24.7437372894386	2.36331032888168	4.48902630150138	1.77998869132215	0.509007797939972	1.38434706868975	25.4719055750265	0.274886666099135	100.996318883388	98.6977741231124	6.91730694172808	11.1178598155178	9.25140694941536e-05	154.969987609991	13.5702797434844	2.97794476288525	2.2419112567076	18.7570151507273	19.8893524239877	3.95922524951414	3.91175458403763	2.68216022774932	7.2561670123913	6.94716410565028	1.39902587920719	7.69263852019383	0.144846702660009	0.0998222772720267
281	YDR187C	103.038450325251	9.19671748455678	0.000114883440543617	3.49938275431931	2.23856821936009	0.110779799933701	20.6653329421102	1.08707680295032	40.6134786244641	1656.05218573428	40.2011513443911	0.00108017752318141	2.31010903383016	0.0481924332271234	1.31478437709663	2.50501729733085	1.57736888088349	0.106539527732941	0.123904567268773	26.1803609478762	26.388868758366	1.81973569534739	3.38905768637468	1.161272764838	0.463642020290605	1.03015160506001	28.1341025721318	0.204757990055439	83.946646456448	82.8402004612837	6.34917277201603	10.2799114234294	8.68971610785417e-05	119.793944596409	12.222307859062	2.64116868394104	1.93043913105006	18.3399640143537	20.3059235512565	3.81092069396235	3.60408608845492	2.22547349491626	6.84922879624513	6.29606273289829	1.290849729191	9.02023888918914	0.169938954241683	0.10223208661728
282	SLY1	93.3203602054887	8.20373691190807	0.000112711855148726	3.34532352810237	1.86579683112424	0.122448599189772	32.8236745844536	1.25308861200025	27.7742452003626	1208.60326659893	29.7739974367022	0.000769193052693744	2.41245968241905	0.048258337494908	1.34417756015253	2.49142760228151	1.55221713025258	0.0972873210689151	0.116261932781542	26.4463020734798	26.1717143940951	1.35986846670457	2.48798373383516	0.853287193887629	0.550386990367277	0.908262468348861	20.2451209044487	0.19926820422594	83.8121491161354	113.428982064249	6.62654844218911	12.863322623779	8.73712395373756e-05	157.526438464846	15.9638165240836	2.79318149411664	1.68447387686946	18.3656789749322	21.2278049769628	4.81123586477561	3.88720487381195	2.02120255133507	8.00707310712871	7.00364077002951	1.27959291311967	23.3549016211115	0.168528394942034	0.104201743183094
283	RVB1	102.470714767017	9.85019558335327	0.000173230898407425	3.62110618370063	2.57893434129915	0.126222703077259	29.0914157193682	1.34615447786675	49.6005504856893	2094.16253731879	32.4167285307401	0.00111842306750159	2.42539271300672	0.0502123138969688	1.40623784686656	2.43898747077672	1.61548018829814	0.109505513811759	0.128937286684644	26.3901026858939	26.373256908972	1.84315074307698	3.47351560922989	1.28544476508127	0.555681143191386	1.21144018012958	23.6462667812772	0.247008263175645	82.6864650760867	102.998423121214	6.33845485277619	12.0809900755727	0.000106091382423981	142.852619638143	14.1548667842805	2.43525876100741	1.99429683968461	16.4484481590298	19.1415349610709	4.39140036525259	3.84583952118112	2.28008092590672	6.93353821974552	6.07464913523293	1.47488166475597	7.7297990468656	0.16013559966247	0.11847799253853
284	YDR196C	99.6387428765864	8.7522396210597	9.90795796861051e-05	3.53731950535065	2.04465621459023	0.122301278146807	30.4817448768969	1.23044713925838	38.5324548620988	3526.22735854774	32.942453304927	0.000891828568808657	2.45034160511589	0.0508894687277849	1.44209729917786	2.56655888547891	1.65748863034648	0.107414690948199	0.123747823991815	26.4475626823854	26.2396390803368	1.63788440268893	3.08547045194343	1.06710124553145	0.479703283182961	1.0049609481516	22.486186018685	0.236242502571853	80.9300947727139	106.952862940549	6.17685534556763	12.4462816962809	8.19741996031308e-05	138.092449476954	14.2269805146812	2.62832998276836	1.83805787824629	18.6485502119491	21.3007939148991	4.68970409064563	3.66169459868232	2.01086180041799	7.6863414559168	7.04270060296654	1.23568071969433	8.31946877346424	0.168036949159636	0.108800338907976
285	SPC19	122.876580039655	10.7061395336664	0.000112608174244096	4.38798474978607	2.51958650523417	0.165590339225073	30.8590868057246	1.10173770859674	30.8314026176599	1350.47701366528	29.2054398313887	0.000805115606140316	2.98797234624446	0.0518695203385464	1.50445189188232	3.0481966617807	1.67103652016756	0.105302511885109	0.122118072972126	26.2834466451759	26.3962226343338	1.37068037756524	2.57726326124527	0.916742771268466	0.48236206841004	0.847861967472181	20.337038697733	0.162708901871084	110.879412951612	125.218424589901	8.6312549473602	14.1313183611124	0.000107760200734951	179.827536998958	17.9321387812711	3.67780334899214	2.42611872764672	19.1631807448032	21.788532722666	5.39324925885168	4.24743238457241	2.03396797651006	8.76204439382371	7.69887758671334	1.62827596228048	7.35756524604492	0.210713728010737	0.164735044141767
286	MSS4	86.1612544705463	7.9459992921024	0.00010728085809769	3.27858729086772	1.87357461875596	0.130673754946714	27.5947171479904	1.19120855651089	30.9430849968215	1686.99787068343	33.9342156875506	0.00099843871156283	2.34878702676549	0.0515171527902663	1.35611005148992	2.50404108954062	1.56386450635892	0.105830729225414	0.118957322591998	26.458606872159	26.2523334019672	1.52489492162037	2.83038395802822	0.971405583621448	0.478216321492011	0.947842330676847	23.5520888342142	0.18710848397717	77.986113461341	94.385560384795	6.04936387004276	11.2796283111695	7.96301420392497e-05	129.398125834205	13.3094260168716	2.53417910788664	1.85193298493971	18.2901816511311	20.8616245164273	4.23283256053027	3.34786963825836	1.66985404765105	7.29154547816548	6.66205420465584	1.19031490341641	10.0433896073258	0.158233153217708	0.115318367230036
287	GCD6	93.149094569165	8.33607301396991	9.83620630987094e-05	3.27296116253475	2.00476475779888	0.112074051709006	23.6680837414099	1.01824036983446	36.127375593223	1971.08132030283	40.9191926364734	0.0011449014097946	2.4883481137921	0.057903689953151	1.51931745859273	2.53689091726593	1.64801996695582	0.117876154775667	0.128802076092869	26.5139155435034	26.090640999061	1.69214574344845	3.15986733093315	1.10283134577584	0.555048982167498	1.08286932520325	30.6355457423359	0.244402372066043	69.920451352992	88.9684332044596	5.51329410439527	10.8660408278372	7.84387635286518e-05	115.432153446067	12.4972543849284	2.27300968896658	1.65261651764623	18.8725658564694	20.8601977833244	3.99201155770844	3.25715212593467	1.97904258900658	7.23827525050653	6.63337387019	1.11413866960462	6.48120563768977	0.146339236827842	0.0879433497860509
288	TCP1	104.341058603815	8.72887384970644	0.000115928826079473	3.42589531882504	2.21637971424641	0.119768547402245	22.7593503635736	1.32040293371216	54.7109005138133	2525.7099879955	41.1118005458768	0.00119482509765007	2.42249260626983	0.0518029207888666	1.54825353846721	2.58599196192109	1.74606536818689	0.113603059354637	0.125269393085835	26.5963281424185	26.8657977996967	2.00440188706644	3.76985759785154	1.40243088625913	0.490572033097219	1.26390355989543	28.9673605192099	0.262918793408574	90.9104480062744	112.807740001679	6.61750903829608	13.3618904123274	7.44290785923226e-05	146.451910148317	15.2259139061413	2.67760552101372	2.03772244844355	18.0359545837203	20.2751862353257	5.09146752434355	3.52240308022985	1.8106697138548	7.8294510249201	7.46925564382458	1.3739892797114	9.36933712343489	0.171202853412532	0.10643433290497
289	HTB1	97.6123018549587	8.54104460988409	0.000126355101064711	3.45481109081337	2.060489996474	0.115970033066089	23.8839967078187	1.24446778812855	42.5384431192109	1861.70286108475	41.8471654801537	0.00099026658901626	2.39326422536053	0.0508325515848535	1.38523775897912	2.55875687340852	1.62233028907563	0.109812553853608	0.129310628478785	25.7643726649019	26.7355563476081	1.80247249981933	3.36999154843147	1.21139632180208	0.478015272210045	1.12744081968665	29.5413892298803	0.243078661495143	85.8833251401272	95.8538736471878	6.2622513638833	11.5295906199902	0.000108258514568206	134.401975731508	13.7598256324409	2.68391196430649	1.89390888068684	18.1687949532443	20.8987635241334	4.30701969724402	3.33167351689662	2.20570793672988	7.88827251587751	6.6134699127094	1.2445324941729	22.8890952287064	0.172641405057644	0.103533818713839
290	PCF11	86.2793577674311	7.75678688076022	0.000107309211849818	3.04181331759531	1.83753540499197	0.102646450497308	22.9073177498449	1.20570794591721	36.6092460602412	1853.97427749527	41.9325939946362	0.0011747752631439	2.23553344004878	0.0510721039275156	1.39247019343876	2.39623145557808	1.58871471860733	0.109360863101018	0.121594535342212	26.5210077897593	26.1088104551484	1.72099150210789	3.12555981009649	1.09837186385396	0.487921773707545	1.06182759892317	29.1831426540014	0.227119117496848	71.0158830026383	89.1356250492568	5.47629750247289	10.8589192202558	6.27726811986296e-05	118.223585775038	12.5648578683881	2.2867805335369	1.63614836343403	18.9210875203585	20.9748906739485	4.02884074540081	3.1563596356964	1.72692614728253	7.05390618160617	6.72744863964444	1.09352926141014	17.8153864424702	0.153128068374972	0.0887438342047266
291	HEM1	92.163997725068	8.04782068591233	9.78098263144086e-05	3.18958057138015	2.01342793553927	0.113500018803512	23.8413089677435	1.12360461786042	35.5211702561937	2125.99212172091	42.2921354367195	0.00105026426780882	2.22252364710897	0.0516221322326364	1.37934661365705	2.30711672489518	1.55821863763128	0.110380186088982	0.122473818320357	25.9193472634154	26.0335436638478	1.64445372293359	3.02702184946879	1.09101007261936	0.556895147039245	0.933407646324328	29.6392071251326	0.193878746767891	83.6336769007395	88.5652676624331	6.39185798840458	11.2577256098287	9.81539759914067e-05	121.739633015258	13.096956495736	2.54811225596502	1.93663730575418	18.5523978923518	20.5454509691212	4.26340380943309	3.27123838847797	2.06426832015236	7.19242981519856	6.9002967598982	1.33757369323922	12.9169600272974	0.180863986281185	0.102364365459808
292	PRP42	97.0244629690551	8.64932580633688	0.000103722485277179	3.29196406029329	2.23570965983139	0.112719366900038	23.4713349046777	1.0254505133823	35.6262130488899	1924.58676367827	38.7646846786464	0.00107546533455433	2.24287652336709	0.0541997783706739	1.41133449649647	2.32767425574099	1.609242575354	0.113486059381769	0.128708015671796	26.9018655544522	26.3242969196208	1.6534753250479	3.04983995374005	1.11224786160224	0.522782663724063	0.933951497956561	27.3263517505071	0.224713673003284	73.4538876264482	92.8626444843119	5.82807450125566	11.5431154399854	8.72216535081038e-05	119.268840936797	13.3480160902087	2.46093448308603	1.71834047924448	18.518404548802	20.1620078484166	4.26415187680094	3.37688260787055	2.05039055869625	7.05682647978579	6.83709296065482	1.24831443614073	6.06154006134855	0.174225097634612	0.101775517449814
293	SEC26	104.138367340035	9.00856711410139	0.000114415776219168	3.31362200262131	2.2549650102024	0.0959252550985136	34.0041557135448	1.43531020086861	37.4722324194945	4022.87403781203	36.9339880609173	0.000948682188440479	2.29865812762025	0.0536511086510919	1.47617563281509	2.46589972801385	1.69831332869645	0.114092894078551	0.129827245095758	25.9205963361261	26.4302390867712	1.53505798027063	2.87136542462028	1.0565340261595	0.563795109886131	1.02005002753898	26.5290652915345	0.17957685345771	84.9020136998192	111.186929891893	6.27987225172346	12.4054434918215	6.78272394089533e-05	154.393894117988	14.8212226462371	2.45463282235383	1.97953713877655	18.5702750361117	20.8478601917536	4.4984127522035	3.93428867068667	2.03271111390014	7.65240136209409	6.61801065711412	1.30113848312474	16.7251075429344	0.147264871928371	0.0845779964166642
294	SNU56	95.2118041644766	8.77082429061208	0.000119574611225957	3.50841122345649	2.00449053450272	0.118729876664539	34.9593555787026	1.26404874659358	29.6083865558728	1588.25334437503	33.7949082594664	0.000819474512995154	2.44013344655017	0.0520837275827356	1.35511538077719	2.53235410671723	1.54551434502208	0.10487466183305	0.121078487750856	26.2985285217613	26.1814443200454	1.34992186220758	2.54669523082569	0.962187452865967	0.456307608409671	0.886359071558194	23.207038315229	0.177763138408173	75.4041367366917	91.1742636212619	6.07180321057051	11.1730083577225	8.19418870764917e-05	121.902557342022	13.2626666114792	2.62387710435272	1.72324323588963	17.9522478890259	21.4034189262788	4.0877045701957	3.57308983067181	2.1720156894072	7.2117185170926	6.4464098536858	1.24564708586302	8.68846521977753	0.160442263326105	0.105687214320736
295	PRP28	127.86084782958	10.6029328254275	9.11650594081161e-05	4.12241976566634	2.63204001421548	0.136747412024556	27.5917337683139	0.949802910712739	31.8717704793731	1096.11152328899	23.6333924054817	0.000788578595989468	2.89178918606496	0.0505827761849898	1.48850401711648	3.00760058977185	1.70177550896182	0.101904051795107	0.119765841642912	25.9409236767966	25.6913517162245	1.51880571813765	2.80177561135047	0.942035172222308	0.436384298884414	0.911019545591543	16.2096893559329	0.150290705892564	110.422690773601	110.692367833292	8.20473452243497	13.1218475833265	7.10929159681555e-05	164.288716866821	16.3633567392899	3.3569662597154	2.36968285547409	18.5750156496284	22.1131744653594	5.08837984014898	3.45931411305251	2.00321794891128	8.42426518347045	7.51335627127006	1.53580571193113	9.86379935875464	0.188383940182588	0.129445464175233
296	TRS23	106.679474649722	9.34242486219146	0.000104200567061095	3.6784111816	2.24444107968846	0.125922794425389	33.2255766909238	1.20619292462834	34.8535907136578	1824.33285825559	38.9021879562428	0.000949539296075079	2.55658825743296	0.0510343617595179	1.39440942815536	2.61236700586129	1.56873215862573	0.10500763020147	0.118549314018118	26.7061834153201	26.1895509140389	1.53678842156719	2.85123391747477	0.966726475587167	0.470232529735359	0.960030573611986	27.1899344174789	0.184164879367692	97.846680953989	125.733436553057	7.59870143354585	14.0801180724071	8.62912742674245e-05	179.424898399015	17.7549673103939	2.9978742007276	2.17074913017349	19.2777806922249	22.1749501674604	5.12810583370412	4.1693311515825	2.09415762869447	8.27764427162045	7.60371617572156	1.46485128675232	9.43133652525407	0.170221979803308	0.114085559220858
297	YDR267C	95.8222534094919	8.76869228398561	0.000120426899218504	3.60384413083423	1.99652029539659	0.132054342636607	31.0843895014938	1.21711167960118	33.073036024218	1417.97522082038	31.6327742497914	0.00085011040797726	2.48348740565686	0.0488382911398411	1.34293550155341	2.58204239633644	1.60133581176505	0.101388194299333	0.119437650194492	26.7325228031477	26.5114694202039	1.48082756741288	2.7288855875671	0.974938307401258	0.491321075974479	0.994048962915229	21.1439446700165	0.2147215802015	85.9797192549886	131.120747638633	6.926448483592	14.6670973891853	8.38016932852221e-05	175.029031656626	18.0194500308187	2.6755625883784	2.02359218902367	18.9537660122208	21.8952868536047	5.32837542591647	4.12403710080555	1.96163257646264	8.20448008541296	7.85732857849401	1.36586192698663	9.96371520799749	0.177544160251626	0.111228890120691
298	NSE3	89.3701882278682	7.81400345758774	0.000103377143672341	3.01663757740255	1.86979249803558	0.095324016753032	24.1862076055847	1.15493579536381	45.360976044819	2313.35956374204	42.2426450823067	0.00120767716492186	2.19094562207862	0.0487091471001828	1.39199791637289	2.38955773597471	1.64338704364488	0.107013491266225	0.124556103491454	26.4304225283269	26.4779423306792	1.93487662602223	3.5933834972501	1.24854014182575	0.521790774617549	1.16814007116083	30.3686624042086	0.250818980729392	75.9372279142862	86.1264060510646	5.99173949600762	10.9090155990838	8.91178882569097e-05	116.54218381022	12.741043139187	2.30236081277819	1.65047157056385	19.6074572632274	21.0211643131075	4.05134846165373	3.37239022548399	1.95280717818682	7.3870585630006	6.8270738880047	1.16693623903627	6.25022421428508	0.16672925944441	0.0777369233989216
299	SRP101	88.9028764907747	7.93798574523736	8.20427099385354e-05	3.09206351728568	1.92763705428612	0.102024405405218	25.2502430274639	0.999686435862223	43.6252188500655	1560.04538899767	39.4494146968064	0.00116992849535289	2.23848230491012	0.0537698479612925	1.40692681101539	2.42772659638454	1.61833959395165	0.112036530954192	0.125437312283973	26.3674744141373	26.0202829145076	1.89034346701084	3.58520360363421	1.26676476819479	0.543667929119796	1.14853241632082	28.38448890356	0.246399577890181	78.2850491515422	88.5707426222628	6.16855547939817	10.7079186076424	4.71740899061584e-05	127.255435238074	13.2463087130903	2.47862250770609	1.7830342035963	19.2833634606291	21.1129208760195	3.89396635851092	3.21933537064794	1.86577390261318	7.41609844772998	6.76163830140557	1.26603599632207	11.5624977834449	0.154981673854204	0.0903491305958206
300	BFR2	91.7996359986972	8.19758427600286	0.000118500403248249	3.37994629668471	1.90726509105474	0.124380058987691	24.2381076667753	1.25745587278936	39.2180204247629	5046.63091184721	43.9677805725124	0.0010170282146218	2.23139687800082	0.050875069913938	1.36051708283055	2.33382605834162	1.55840735383142	0.109837989573871	0.123321531442253	26.3266332222944	26.014878419976	1.68286972515122	3.10036038638797	1.13950330193017	0.503867823447836	0.907135787873549	30.8767505677366	0.204372052715307	84.2477780710096	89.5805470856965	6.95309553627874	11.0087071613246	0.00012552904706422	124.749618684029	13.2174466151579	2.92127079338833	1.8203639500242	18.9732296320671	21.5171931269492	4.10111027457019	3.33273367399077	2.02456859407922	7.39939066511082	6.88163469752889	1.28300271179157	6.61720106421869	0.162201656992367	0.111937755658159
301	CFT1	86.3902376386719	7.88731727365329	0.000107227735414027	3.10096582679615	2.00453123873299	0.110028304589883	22.5325903952718	0.984192358663888	38.5015075773252	1866.0584589587	40.7512822212243	0.00093646928442528	2.13218714715178	0.0485815084880083	1.35285165026191	2.22186944461628	1.57449400807599	0.10977042432485	0.1261582761008	26.1944743344104	25.8454752473588	1.65779931795931	3.10593826182879	1.06736853531869	0.448804936801034	1.0532628320712	29.0141819939226	0.206575562751266	75.1851434171467	88.6769698043391	5.71079917447642	10.8643062593575	6.94685494203173e-05	120.570473057025	12.5786584931206	2.36885268042742	1.77592544403576	19.1721328501878	20.7990971994668	4.07074894476972	3.43423466651551	2.0380076060853	7.28538181089322	6.81080031026114	1.14191966031215	13.9617497583709	0.170412122245001	0.0979371134554345
302	GPI11	96.2034616340913	9.04093513762693	0.000124859276981312	3.10730631470348	2.39182093895252	0.0928774739538979	25.7294845748109	1.46171715897303	39.767383222731	2426.84021816344	45.2420668352897	0.000852040450665127	2.08796535420215	0.0554943060482403	1.32708463170069	2.29381142622737	1.61296111361138	0.114227623477115	0.13861799284344	26.9875731411351	27.3990176613963	1.69184496196681	3.18556132366123	1.12384906518957	0.426156619383097	1.01520794056559	31.3416519089442	0.208411718619994	94.9820681952713	112.023125745332	6.53747438594097	11.9185592812479	9.19514742630358e-05	176.333873392055	15.0323587118357	2.70855816298533	2.1857291825593	18.3036149222288	20.2513932576091	4.355062113345	3.87919521712091	2.71084324999385	7.04054257654249	6.90092819750007	1.28468980578171	11.7013079329654	0.178057749850158	0.088295270344328
303	SRB7	119.980744208554	11.0246928089191	0.000155986102100596	4.26649972730537	2.66789093442105	0.126413212736212	33.0033522023442	1.50394205243792	28.7658730579886	1851.68482466748	34.2457339147439	0.000812854413124823	2.859879555412	0.0531587595524977	1.35959949565177	2.97983482942329	1.59152665430048	0.103286380541046	0.122024379685574	25.7398379457619	25.9177366626557	1.24972133353137	2.3033467086384	0.845312522397336	0.454480857412924	0.84140291056414	23.1965280050177	0.164133645351503	113.74858422343	157.404024004918	8.77234943051959	16.6761391331516	0.000110848711442173	229.23511226083	21.7210585152295	3.52355841271756	2.4376956760621	19.7139161735507	22.3582805202701	5.96108821190961	5.03666871521207	2.25902884085151	8.65723254500373	8.56199292212804	1.71966564250845	25.8108795154437	0.172564697723707	0.12094736913918
304	TFB1	80.9714876368565	7.3177364484913	0.00011000819823523	3.01341912720016	1.51010186860737	0.104365557010762	26.8124283286378	1.34794830380453	30.6669053823968	1693.92461252521	30.4160776930573	0.000866923943544747	2.15208046139934	0.0470025891848096	1.35088654149418	2.29472901545762	1.61172262257919	0.0999498920081801	0.120610389625935	26.0272217247757	25.5033065458084	1.37555439977775	2.60220010450854	0.970416932502369	0.549489587624103	0.93680012861128	21.1866816545669	0.182469248297911	56.2255775254203	91.1025712678974	4.32899422368691	10.8535263902331	5.31672312640329e-05	107.405529586253	11.5938926745043	2.02172489522109	1.24722852305615	15.562045249202	19.0460487691814	4.04046354901229	3.2117047612163	1.51095190592568	6.57353138715878	5.92988103324093	0.963289009150259	14.1308143212504	0.14415191476521	0.0806046804270333
305	UTP4	95.0932305050841	8.64546888760101	0.000123792214499492	3.44029601376262	2.00716919502375	0.118404854472443	30.7834181646887	1.26667948895389	28.8907024717609	1446.01882183658	30.425869831728	0.00086524328830548	2.56581232443039	0.0534774447304095	1.41342882068689	2.67265573655463	1.64204204755417	0.104579134674543	0.121187907388704	26.4096777353329	25.7716447171228	1.39472823276432	2.56426817946827	0.907649275164787	0.501302222044991	0.940229613040541	20.6739924109165	0.170077790548361	88.9452827419054	114.121792641547	6.81340368740905	12.8571158741816	0.000107226346734673	161.855243299727	15.8234266874032	2.78348866178454	2.03319525473447	19.0873124331521	21.678931846702	4.67628187676695	3.81192908955797	2.08426898276209	7.86315136514993	7.16130018899067	1.36475741762004	11.1251806391117	0.159242470202878	0.111450892416182
306	GPI8	92.3340510949158	8.43954565203464	0.000119560039150057	3.44001344223569	1.99087564394957	0.130258371759181	30.7101619380776	1.02818974598963	35.8378697433725	1523.32793044996	31.1638324963281	0.00108265210891621	2.41860883237034	0.0500194616910212	1.35791987279863	2.51990607561887	1.61782648038541	0.103060963485045	0.124072094147959	26.2401723884615	26.4392439968524	1.58303594935389	2.93266649565909	1.05543244964728	0.472558410815824	1.04097293765914	21.2423445084541	0.184532603513919	80.90362842558	109.803373684175	6.46508741328594	12.8932300088604	9.94714925741325e-05	143.23399022308	15.3833569604845	2.72453442973943	1.90115552359292	18.8914104313438	21.4008583708205	4.70007210307186	4.07316195686718	2.12623804900151	7.90172577749661	6.88364213517209	1.31387681900308	9.71412156188974	0.172507622384753	0.119502405062538
307	YDR339C	94.2394944406204	8.3757926539888	9.53290683303211e-05	3.22742375310382	2.10448277203518	0.11493053516444	27.5424850099813	1.0947656542283	35.2143626432623	1702.13898086453	28.8636099235209	0.00111011583411935	2.53276630779083	0.0533125218131937	1.41191881118513	2.69219463301773	1.68139463088538	0.104683353789085	0.124831375729831	26.4813575929081	26.1842777749382	1.60622993133346	2.92818230792781	1.10375739814143	0.52797443878452	0.987893707622814	20.1229559837345	0.191663313738143	113.587832791405	131.562381859779	8.04268751846934	13.8701040341996	6.50614816132502e-05	214.996805603624	18.9309434011697	3.12457531647141	2.39173551387662	18.7734225432768	21.6558305928699	5.02801547282741	4.26482294378478	1.86933145741802	8.08701556817412	7.40468705888064	1.38288819706842	15.3484252435127	0.165838504655879	0.10536045838727
308	YDR341C	104.368203583764	9.2121115200376	0.000133889524279468	3.48762328247399	2.24782489444708	0.10278156431581	25.8799400638781	1.2621406060687	47.8359707177673	2340.4917172378	37.8852235518926	0.00112807940224276	2.29186703589283	0.0480607469187869	1.30083097869121	2.4216643165626	1.53000156805782	0.104779310434692	0.122658741588975	26.0703111192186	26.8305043309284	1.98545797876401	3.73993452598155	1.39707376132173	0.66841698308159	1.134051599683	27.7748219190587	0.25329275666728	83.7728783189641	85.4370564212572	6.57767530689252	10.9474729877096	0.000101926103099374	113.261542019828	12.1646051271293	2.4975205199941	1.92219837752972	19.1847338285926	21.0003287102472	4.08371288632716	3.4020820785735	1.90505484423406	6.68979542829467	6.63350326433427	1.2682595251286	16.1517220021305	0.162199475699847	0.0873506902635898
309	YDR355C	237.373448031938	19.7082256922889	0.000204989137166426	8.68231803253166	3.77019454526553	0.299136415376586	37.1357574811973	2.03366417201325	26.6961828985712	2333.5165425519	33.6351641654699	0.000741047848828633	5.20162501059106	0.0549155883614364	2.1674699024456	5.22631044374522	2.3863587457394	0.116960847141335	0.137161761711679	26.5125003347341	26.8267132984505	1.08374488661151	2.01442916352727	0.882885537689125	0.378257912484188	0.857769661416333	23.8173966767452	0.160284922015428	188.493219067153	262.848285915806	13.9009794531867	24.1492491023823	0.000105566549832871	361.456935320795	31.0839015034309	6.56428800200439	2.8673767492596	15.6559273414165	23.4102635932876	10.3286178418394	5.6572942175275	3.29486877244402	13.3916649612891	11.9603691617345	3.04453710856231	81.8486433690512	0.329401870721829	0.271252778093862
310	SPC110	82.8793839217148	7.21879146549949	0.000104439842343506	2.94138701053158	1.77610550129198	0.106678391472338	19.1543564657403	1.23720982331093	43.8045590713507	1675.82298054557	37.8346560198057	0.00102329693451483	2.01098809911116	0.0470807298565994	1.34393841712671	2.18348518420002	1.58062228116769	0.107541860045275	0.124756106155554	25.8461089371683	26.3134617390787	1.8239204342129	3.41317082933081	1.23174137100281	0.415432744428168	1.07395341930025	26.4986917134429	0.206389412336936	74.0900150460074	91.4988742016957	5.73748491524226	10.8839281427861	9.30910698386471e-05	120.975353647963	12.4440634712915	2.29879556662229	1.72528305742405	18.8081673632474	20.2803244315909	4.06280432771125	4.33344985692566	2.0688908482447	7.19275757111374	6.67141815888829	1.19289854695781	6.84237674944209	0.167768821934337	0.0879815448301937
311	BCP1	94.1982309545361	8.23388057066424	0.000107820949189054	3.17493318940096	2.14024755541748	0.112131459095397	19.7106521280944	1.16820084338706	40.5445228092268	1708.54628310422	35.4222529795784	0.000869363620188659	2.197308584801	0.0476071767340051	1.29337821968456	2.34524581702031	1.53172140199696	0.103667055936583	0.122046203665878	26.3667214191757	26.2734812181314	1.690298189691	3.13930971696634	1.11108849463407	0.41694942627739	1.0268496938943	24.7243949850738	0.184502007505443	76.675515749377	85.6947453711594	5.97572478471715	10.98695825396	0.000101848125302191	112.81894681115	12.3515192405698	2.52608116653425	1.8058759137623	18.7507395733745	20.4161825127265	4.25644916018642	3.39632136305243	2.06049135617156	6.91771940283998	6.88118301821429	1.26294577727281	6.51444942533588	0.179615304686126	0.106266630108228
312	TFC6	97.2236805158394	8.68720890120519	0.000162915535039827	3.27437907432801	2.149551766687	0.104478840313885	26.3238331400772	1.52742575071706	40.8050708340799	2209.84817974238	41.9965267707879	0.000863783556334583	2.05527812965064	0.0458959461221774	1.23197963829142	2.16810830528489	1.50037300845289	0.104484774379451	0.128716242870067	25.781750834443	25.7798856400395	1.65094414224	3.03839217320326	1.23034871094171	0.356149928637256	0.920135205642199	29.3304939248548	0.196199874301489	72.0046675300895	80.4826056307663	5.64117542079768	10.1706011170823	0.000111291014428076	100.847430046665	10.9656633240817	2.4463655332128	1.66031562769015	18.325303231624	20.8120269123695	3.73883990227993	3.294851687106	2.35535005809809	6.800003363981	6.45424254445877	1.15595816417512	23.5349874286906	0.166477362444308	0.0881917720965305
313	YDR367W	115.107528165118	9.96302977574592	0.000160087535195717	3.54737120785018	2.52927371720659	0.0961136513694104	24.7186977498425	1.04103116960363	41.2600980711978	1224.52824844798	17.8456401298808	0.001598490062969	2.44701014245115	0.0469148686539736	1.35568885035126	2.6337343342837	1.7241410649305	0.101351104763613	0.131918368546503	25.6798756557979	25.8053120581458	1.97937339018247	3.4977573480221	1.35334058499022	1.28605371162559	1.31725785398818	11.9445999791863	0.234404734708132	99.1275677883207	96.1726418034347	7.49693536311849	11.9248904221099	0.00014278723692542	140.393454592179	13.9298363578275	2.80174536401875	2.26532826832265	19.4370800137956	21.3718050465684	4.41174305219147	3.91556103692516	2.08508984186406	6.87721737412001	7.14001979127416	1.51960999445959	24.1872392893268	0.190406981501338	0.101904567981379
314	FRQ1	103.694307713434	9.27993127900999	0.000142633096474146	3.3512581117845	2.33624893767909	0.106606625789997	26.7147897913222	1.04913726375605	37.8556254431565	1017.11755269109	16.2974336339733	0.0014078002256082	2.26590600209834	0.0476483277671911	1.32942297742628	2.41360780112065	1.64726609323006	0.10577750791144	0.125743675843456	26.009902785718	25.9610456735417	1.84843785311186	3.36647132669597	1.14633861880049	0.66494138072909	1.15230416997442	11.4231087093525	0.234935554067702	104.097172102575	103.314351238241	7.67355422526451	12.2697694006857	0.000146002590679239	157.782011280516	15.1838740803184	2.78953086852338	2.41349661789341	19.1716283852496	20.9454469125578	4.60878333248201	3.63836054522395	1.94622959369978	7.07152304718605	7.19192813353426	1.41662576832108	8.07628898637183	0.171449864076531	0.0953338775710914
315	ARH1	119.360420299526	10.2135068190783	0.000139625207830898	3.60751847217278	2.67557900332509	0.0987094409304312	25.834101241556	1.34316494633511	36.3522742560188	1056.65817498883	16.2460957353774	0.00151635537687739	2.54697732502807	0.0452070970946222	1.43713728262585	2.78173008796636	1.66122469149252	0.106002421609391	0.120712958814421	25.9892284612495	26.0513451763846	1.90252193316977	3.35226562480487	1.13427953457278	0.628777467944246	1.21178707247298	11.0258385950806	0.240427693191271	123.944388231736	102.558972299881	9.26523683165737	12.0681832867983	0.000159421061468807	170.388171486061	16.213002041462	3.4040020547853	2.8329724218862	18.2669583902234	20.635781919884	4.48027737024414	3.71872682296185	1.97317639539016	7.05480871974669	7.06340969125631	1.60400881464586	7.955938029548	0.162554345443523	0.10128576068298
316	YRA1	102.162348858973	8.92733441103885	0.000140553243242937	3.30019810602415	2.23719213845578	0.101829678103848	33.7946344691992	1.27889078754231	36.592023846716	1440.79196848867	34.1515826007667	0.00116778151454664	2.25666191418862	0.0488127225796458	1.35492032539578	2.46011447982004	1.61112809854094	0.104841606292703	0.122536659248419	26.0917132237945	26.0709009729868	1.74221570971061	3.23070081705001	1.09158939557287	0.663813246662357	1.11634118827099	22.882843204052	0.213583862319645	112.404916536076	111.49459214327	8.62234128576315	12.3643745609811	0.0001258494592391	175.416819786296	16.0420170633344	3.12765164178704	2.46169907991858	18.8485140468012	20.4160263602683	4.51330969003645	4.18358865216025	2.13030817124113	7.0102226697791	6.86967437978523	1.68321324792941	9.25159916862475	0.173215540945587	0.0950555302674028
317	UBA2	103.718620517614	8.77018036208718	0.000104722547392873	3.37538307651754	2.11920233507276	0.10264881230205	33.6013058615234	1.11296584811555	33.1890681978139	1439.04725350177	31.738081727103	0.0010913363061139	2.3409097600628	0.0489126302120246	1.37257166541245	2.47009810659044	1.62770956118605	0.101545403463677	0.12085327819098	26.304633083537	26.0009115108493	1.64335483558758	2.97808402422321	0.971867683056052	0.645014586444821	1.02696076270457	21.4426229011856	0.1856169649698	90.3403994015345	98.6718230359155	7.15916569012155	11.9108018192333	0.000121003204023974	136.283481591704	13.9942607930823	2.61195072725442	1.98021075080128	18.1404917968513	20.5360540746206	4.32657573142753	3.75593447849586	2.10780595829821	7.37621276097945	6.480027114125	1.35266082003895	14.2278977238864	0.165642373559539	0.0881436959330994
318	NCB2	105.582680382782	9.27630317879651	0.000160228321209182	3.43875754175176	2.43902369301538	0.124499275493064	22.2869483883699	0.931240505132764	31.6686789610972	1090.8384303451	18.4946506383213	0.00160166326106072	2.54694119156719	0.0510953114034818	1.44445495395597	2.77819954678215	1.8102690350571	0.108513025600471	0.136352914834445	26.196940533748	26.0046518616351	1.85696392620596	3.39534434829212	1.02112296166603	0.806001112233338	1.24757159802176	12.9043026451914	0.240544010788518	117.904577897308	92.6020102532959	9.29107505669093	11.3465566513292	0.000116612909399562	157.559427122773	15.3342061049629	3.11186218718211	2.79791634978321	20.2283717031735	22.3753404474108	4.18016195263109	3.44084130529479	1.947756495355	7.36012342826423	7.17895003415244	1.59860425635519	6.30038127868839	0.16723297432507	0.1064199237153
319	UTP5	121.084357699427	10.4943878793738	0.000162409004446405	3.96080933851447	2.5583766165892	0.125106920203243	25.1218499455521	1.0924549320033	36.5186019687067	1087.06668605527	18.852516226915	0.00167607196470254	2.85416625090524	0.0566951977731209	1.58067433503503	3.01416043129239	1.87435011150241	0.114824175175938	0.131602421602729	26.162213513772	25.2668066877252	2.09567398974982	3.78037360194032	1.11889952433767	0.72699415091101	1.23728247508194	12.513329343409	0.222649637235947	103.806043780611	121.260130213949	8.28225835216856	14.5041764312954	0.000131326227662954	172.457400758011	18.1917339522049	3.26930486497011	2.11057293751035	20.0890829331396	21.8959084739478	5.62366506776625	3.93566231601968	2.17408578234369	7.98767889626936	8.06952432237696	1.81202267936379	10.9276230939602	0.206203042125778	0.123151278058552
320	RPB7	128.152499622007	11.1896503622962	0.000165514198040964	4.34909198798174	2.79008934542546	0.166329586512034	24.8405960816798	1.19904637338907	33.3670850510051	1079.75986332231	17.051523923972	0.0016574336596179	2.93437454899043	0.049877440717012	1.54049749017412	2.93239380700548	1.69890316321044	0.108153820350952	0.124969522463345	25.3658103295037	25.857466282131	2.02466798482219	3.57864893961984	0.990460629700346	0.668828244602221	1.03155820868802	11.4635441811035	0.233654517465802	134.971078932658	112.947470531181	9.89553294083686	13.1592298764522	0.000161573066995921	186.462312510249	17.3489050991065	3.82260174482892	3.06164088153688	20.7396836529235	22.4969411414225	5.10837644510543	3.96828879672568	2.65119853613111	7.74999528569608	8.27929557868444	1.85534919964905	8.15763057336738	0.210838772204031	0.156841819462366
321	TRS120	110.122019671616	9.59953578865132	0.000147559752750829	3.43117619927343	2.4999155545205	0.0957844872845057	25.5878593563434	1.15147858501867	37.2812954296592	1188.38803871224	19.3788795001784	0.0018061419178526	2.32470088959802	0.0495507978521597	1.38963250587816	2.52760808607561	1.68816672184942	0.108238437799277	0.130584663170033	26.1335221641398	27.0121239897806	2.04258569326663	3.61446511968313	1.18963764551803	0.764936968319513	1.28272616964695	13.0047036038143	0.212046215565506	124.562517272654	94.5754228267323	9.1989243787398	11.4325320048209	0.000173430074226754	163.683360154388	15.3270809801549	3.58979291304204	2.72845499958818	18.9557909006297	21.1064987486439	4.33045734563769	4.53146713634649	2.66004250603547	7.50731208840751	6.96506996020852	1.65597760866309	11.0534368561037	0.218121029583209	0.128884161372046
322	YDR412W	103.041723596705	9.19486870033312	0.000163825580698175	3.377856322936	2.31340222068734	0.113244005457051	23.5522792000901	0.998718266264593	27.5825966641281	887.100393571449	15.9516178208041	0.00153342907535491	2.46376736328768	0.0499783999343785	1.41296638980817	2.58274762287225	1.623211652088	0.10512035472123	0.123165086000358	26.6642147111658	26.3677182774506	1.69278111720738	3.03788806942325	0.885167867450914	0.753376640754675	1.02471566906889	10.0104271127041	0.221486903272666	105.463544137841	97.7438702637083	8.30957079821914	12.3144919016854	0.000127162976685247	153.425198066964	15.8790716027377	3.030877624766	2.57287366665406	18.9198970492674	21.1841420547109	4.47167421002018	3.95808127574704	1.94047347146087	7.23488946484262	7.12095918354882	1.50242067673153	9.84822224946563	0.187777327143317	0.116104776575723
323	TIF35	115.074736202471	10.1310900781574	0.000144762425262126	4.08707127553943	2.54198986448337	0.154673646821786	32.259148918186	1.18526325635867	40.6333619483321	1567.69849952458	28.9145019215484	0.00113195297140357	2.80000590297116	0.0480856670787693	1.40726777731028	2.82277656000712	1.62617850460535	0.102553323776388	0.118124771629748	26.4460055693989	26.0143281894869	1.77204360043938	3.29206740027904	1.13450096098299	0.539926035820686	1.07986142312933	20.2112775800322	0.214096300317914	117.276703004321	118.701834289121	8.74572714864319	13.7018862087101	0.000114035400038322	175.941293106059	16.8379808004792	3.78409889334414	2.3247446991642	17.0143614475774	20.9505870718825	5.35549291280346	3.93873175836749	1.90876397614543	8.11149258466333	7.51192322330599	1.68880874073951	24.0168065483844	0.223051902674573	0.148446197756889
324	GPI17	117.030439788521	9.93224775314217	0.000147438022302231	3.50543834245696	2.52120472699432	0.0979590239643172	23.6628059929644	1.08468306222783	35.621016965739	1054.12805809436	18.0700216976037	0.00155731418536633	2.63624426949601	0.0556291416949716	1.60493495201081	2.76511126888827	1.84315883914966	0.113662842443251	0.129055770797654	25.6428580725992	25.8268518175444	1.89948375322719	3.38916872006515	1.08138304187918	0.706727552582964	1.07729399929586	12.0166318206288	0.219327777600191	116.535169722102	110.452368127014	8.42630578012627	12.7126984473799	0.000163730802471776	174.157454015193	16.0175219927392	2.99251997483253	2.52148416410994	19.7098644359481	20.8165050259049	4.66022280842229	3.93898303917986	2.36028321952859	6.89197771217506	7.55374404904253	1.57359465767837	11.8337267055373	0.163509675090511	0.10621662659209
325	YDR437W	122.073171760909	10.2174763567597	0.000108733318817707	3.74642165328856	2.67167486882055	0.0999260402065	22.6202615200368	0.690407454775735	35.754724976006	1026.1357915711	16.4487293095195	0.00146911323767263	2.63569262218351	0.050551157665545	1.41259454382348	2.86621472679762	1.75447271831758	0.105853985493427	0.127513731224227	26.7073731745225	26.7878416317436	1.94292257122017	3.48343771562953	1.05361545218064	0.67961578736534	1.23665485802487	11.2330934626683	0.20285112125809	93.4997946423131	102.916306575021	7.1328557215956	12.5435694496622	0.000154697956155237	138.840225022282	14.5412957722697	2.8238083888904	1.99411793916034	18.4667494704759	20.889646957862	4.59556721551091	3.86025275475366	1.8055893008045	7.16389312587448	6.85957544370926	1.41394138204725	10.480239092245	0.161134980411385	0.106932528244281
326	GUK1	101.463429786739	9.07969039464318	0.000127484907422332	3.15808367508194	2.33358630448076	0.0828228426437965	24.2819642663275	0.758111704977918	20.9349857712591	931.080729960357	20.4880587299368	0.0013199012922634	2.32810303018357	0.0555062430848309	1.37180007545592	2.45460932578289	1.69097765147287	0.106005723175684	0.13373496320937	26.1377842119616	26.4566484104403	1.41985199297789	2.50859373733055	0.842216204219932	0.755511160378685	0.914366811920555	14.0189475675265	0.199120521507009	97.4701701339136	91.4250484607841	7.23735620469434	11.4616722477457	0.000150246942767805	149.365919970533	14.9272744374844	2.64149454557393	2.10876817268157	17.7606871733671	20.4724415983541	4.34191561323693	3.63063735590528	1.70667748845896	7.16943718268338	6.38207506779667	1.34683794687609	6.68655768012199	0.181209874716877	0.0733942300356765
327	TFB3	109.54870113507	9.50751655214449	0.000137871465460208	3.47175837301479	2.43459640017631	0.113598342240204	26.0112702780697	0.990565229899675	30.373105436852	990.9091095396	19.2305982613291	0.0014403965580211	2.5413937340603	0.0514065506484941	1.42606012091722	2.77397759362359	1.72464582843605	0.104708225701453	0.125582158602839	26.4249961656825	26.6406482128995	1.91806527245399	3.41647239684316	1.00554304716596	0.789282152520584	1.18147589614232	12.3765043560574	0.225073347964889	108.560735379894	95.6485164499838	8.54692602533283	11.8446038547585	0.000127804741746456	144.137662695963	14.5865980896025	3.19767279784077	2.40103905961398	20.2316361444427	22.0714164132702	4.4008932242992	3.62672578564476	1.94846052147971	7.72805056183326	7.23694916805496	1.39917721323093	10.1294691197583	0.180052668052956	0.107465845667902
328	SPP41	111.315106182122	9.4086522498753	0.000168144121756751	3.4029988679885	2.42097770550262	0.1004897674072	26.1704839276218	0.973592990180048	36.1695752694896	976.920142035887	16.3863821857871	0.00160193153857016	2.46870873938815	0.0503723219899944	1.43999406526447	2.69872554112519	1.76998017826942	0.103824930150624	0.12809183509181	25.9487337916829	26.2247268750277	1.99548015379214	3.52952335659197	1.14522700038312	0.753578071788965	1.24453152055658	10.4823216111235	0.239332196635057	116.146495199202	102.29347795311	8.93954934347642	12.3024400563225	0.000123069651723592	161.355283841966	15.8802174518231	2.97696699018109	2.71510484533503	19.4835797329686	20.7746342098882	4.57008327978962	7.09811930725756	2.01345520628237	7.36140941128119	7.21149573135131	1.68621426201387	8.32430236462733	0.172245960942951	0.0891000902258738
329	TLG1	104.962980927709	9.1606413367559	0.000153793817277388	3.21756400555666	2.50313788000609	0.126227796556126	25.3703308545017	1.13085055491717	37.5244498004724	1136.61619493744	18.021125335572	0.00153041113495927	2.35965760052623	0.0504247675357684	1.45608797568623	2.49441549851613	1.68511191811162	0.105536282737193	0.122959906211648	26.0650099123107	25.9336852997267	2.01218218190776	3.61860859039236	1.15078398671868	0.88101295373136	1.18023741083188	11.6658948148288	0.229522652395255	115.055653161862	95.4766747348263	8.97178268005813	11.5238925716169	0.000120770502299264	151.99609314659	14.633935738644	3.00784480451531	2.76091304379363	18.2946619164592	21.0302975277849	4.29788230761718	4.89452502827035	2.05788977667313	7.02175136172529	6.8915718656019	1.57848647337053	15.4953645309338	0.195191111447889	0.108585484973665
330	TRS31	116.305817474623	9.79246939296609	0.000128934903449857	3.61526677253202	2.49355102949004	0.108305184391546	23.188128156816	0.913659580964742	37.2151717236659	1180.52135244799	20.0181763502832	0.00177682634398412	2.62594584535721	0.0531137624850748	1.48588645059153	2.8781906372361	1.86117688557669	0.105871664235648	0.131147691430728	25.7206459059665	25.9277503270627	2.12482599969377	3.83344946820606	1.09331490045714	0.805877374972635	1.38292767174437	12.3987984344924	0.242973171047304	112.33040783568	104.261734294015	8.672553516421	13.1697472435285	0.000155227526549312	160.964608146258	16.0788525408652	3.0795381734715	2.60376747075146	18.9817957501739	20.2411573823425	4.73262192404439	4.67000088409333	1.94456353918342	7.34811705478589	7.1606010825238	1.60570795785296	6.40819211888021	0.177985625123441	0.102735139991799
331	PRP3	103.275787261982	8.90793822934489	0.000112732365869023	3.35351311042384	2.28488636274434	0.107627082414835	25.4059940898327	1.15550488589802	37.8361131314404	1614.62222483086	36.1247858509425	0.00136182904361766	2.39030209891029	0.0493949153908282	1.3848100215009	2.66920345534112	1.73814739089823	0.105971624667056	0.128792956471919	25.8267416551886	25.9086638314764	1.93889763441608	3.5589052041285	1.06585840664627	0.66325755511348	1.20070658752047	25.6028989691037	0.211784554987516	89.3594428083149	89.7468507479873	7.02653302089831	11.1590233777448	0.000108763932854344	131.673990844054	13.5501975502272	2.81504350146437	2.08220189526627	18.4000190126881	20.9219373034628	4.23042270558933	3.25632227084233	1.92590895452608	6.92471032739814	6.79171892648643	1.29883471098084	23.754554669037	0.162797127182952	0.108714929359326
332	SNM1	103.683360679641	8.83632338404963	0.000102464775081191	3.12328941776279	2.30555190108772	0.0835616903441035	25.8150690082193	1.098640462471	32.7485671645437	1533.06594947912	33.9171483117655	0.00153530582861891	2.2677725971339	0.0519021426106645	1.44440730963376	2.53526028478782	1.79858812398027	0.107133585758704	0.131912351876308	25.908849033978	26.0500506387969	1.73991010072391	3.11588566628448	1.02060107201929	0.609843752521335	1.13849002347849	24.4913903562109	0.225203490918356	95.4051680866718	78.6909389794988	7.05920314146874	9.9035039256125	5.35655828775415e-05	125.777784033232	12.3136534306542	2.72848465760837	2.15988260194566	16.6446352688564	18.9326199859912	3.69294754181927	2.97613187924402	1.7145178253224	6.21124846234173	5.90797607660173	1.2641880564841	17.2117309289987	0.139826835376247	0.0855683100897593
333	RIB3	115.809300629354	10.142624020564	0.0001245250334968	3.74686699080561	2.55035661720169	0.119816378484796	26.5864366634357	1.08672630703965	35.8749669153107	6106.89559242023	31.477836133871	0.00142431611639964	2.70191824471192	0.0523283061430689	1.51401041070197	2.87834618669271	1.77363166546627	0.109703494834328	0.128417734826217	25.1188955600297	25.6497765742082	1.76833355498094	3.20228993027468	1.0017790309444	0.659327116135499	1.04890656548317	23.0723201345971	0.211626337642015	116.996486015937	121.648431428602	8.56362800077522	13.6451462419338	0.000106622547826751	189.07533877219	17.3963928748722	3.14169529098186	2.61527964939327	17.909653121433	21.1205937880866	5.13184412144361	4.8289746917542	2.12681207841878	7.34975402891365	7.60201351371901	1.59145051334956	26.7148620039273	0.187525434669821	0.108029060872894
334	SEC20	112.561433620334	9.82365299868133	0.000151097317979306	3.44703011902302	2.50816054991692	0.0884261776201197	24.4780421204723	0.889114747808467	32.2467041498395	946.490481124259	18.8306497097202	0.00140492713031323	2.60127251381129	0.0546894869752103	1.50193264491221	2.69433307274777	1.78730524412436	0.109231983736211	0.134115226926043	26.0197822312778	25.8441098589114	1.6359054253632	2.9653707520773	1.09142659351188	0.751451592775131	1.09724906868485	12.7133928800369	0.207510716566075	100.181644240941	89.2323491841463	7.42460348361831	10.9479303926116	0.000105615461418497	146.44839301173	14.2437815109418	2.92878589533307	2.08111496323798	18.7311654710748	20.3510188621249	4.06933284713935	3.31310413796478	2.05378334357048	7.03631514500923	6.52386745494508	1.4593477283834	23.4649494627877	0.163246618939218	0.0920939561411851
335	LCD1	94.5406440198259	8.47126748977826	0.000119295885038182	3.19111592448159	1.94886023880964	0.0987164098932815	22.9036115797512	0.791838321952549	27.2069501709099	870.941141762854	20.8064339222115	0.00145109104376905	2.39903170231555	0.0545770087611137	1.47157792171451	2.53753487177518	1.73896817513411	0.113998858909318	0.131162132637471	25.920788158744	26.3964650974847	1.65305408208711	2.999228669848	0.943608692124906	0.668171005988357	0.991743221496488	14.0319974418395	0.215700318856577	86.8821173500763	96.5522901953859	6.80026667513489	11.4863682923268	0.000109019297150853	138.346048895336	14.1583974691897	2.5222717902779	2.07493106256049	18.2739788559454	20.7487811968309	4.24140268677264	3.45276088943907	1.61698956091058	7.1237147302166	6.81608065444339	1.2528887271935	8.60613768040578	0.157702014650043	0.115657421234166
336	SMT3	141.531951491063	11.1092756240891	0.000114287124260243	3.8595166875213	3.08782669962475	0.0972190084961817	26.17419465804	0.923379360148451	53.6630610087733	1943.34735100999	30.3446100258078	0.00176501985821503	2.54703645759958	0.0476109457769013	1.50130914762586	2.94033650864806	1.90780013956142	0.109242187489569	0.132054935000259	26.1159245618198	26.0407541532783	2.47143015513458	4.5231982809311	1.44460982046667	0.932772210609961	1.58468525372171	21.7184453786018	0.277031348153523	120.994235319797	140.369961408304	8.66807689543645	14.8159332971688	0.000105455235572865	210.561696393674	18.924418860547	3.56034957236705	2.57850358028854	18.4735951550419	20.3556049692762	5.52116024941843	4.2065201747248	1.85853022934659	7.73044073309672	7.8790182097235	1.68634926830701	20.5046252268062	0.17161867168848	0.121047409436871
337	YDR526C	122.189335415686	9.90841279052751	0.000147748301204923	3.93222425157925	2.7473533167946	0.181483290425211	25.7859429901451	1.16997301637268	62.9384564338978	1632.91386079765	20.2554542223761	0.00130153604382119	2.53813145701775	0.0485555795874644	1.56131853956119	2.79543836532681	1.90007433558423	0.112124085585804	0.128536077787373	26.6104239366936	27.0523584111513	2.37791488714082	4.36235294717414	1.52912309401053	0.599329778165772	1.37789167854338	14.433132609059	0.217679740295526	120.254385603998	120.777947581067	8.86659534302706	13.9075497177538	7.5893989317352e-05	179.532604728585	17.2661181761331	3.59622294488632	2.73729561007717	17.5103683688812	21.0840271051902	5.42222440203019	3.76284703522471	1.63784816290848	7.93644749469792	7.81011103303843	1.72517185339133	32.1143665737388	0.202629136182293	0.16325774199494
338	RBA50	108.36088363852	9.46674828681246	0.000119527378087251	3.43272428319738	2.42576230518126	0.099781262542775	25.8817685741488	1.0410457912001	38.7778502785385	1557.83111375431	30.624967614793	0.00178643329757979	2.50031583254674	0.0540027255673306	1.47897906749519	2.7862925547493	1.72849673106713	0.112538542665018	0.127584854056502	26.304793829498	25.9745062025591	2.14449618722461	3.86921169771284	1.13690926071563	0.754481011123816	1.26768168454506	21.247083586091	0.292396694855358	103.061425733477	92.117593279738	8.0334712161531	11.1533399565767	0.000135544804971244	145.499835734039	14.2054248071232	3.06700464778582	2.32671550300951	19.3086204292837	21.5388579598032	4.18322348175615	3.45722106411835	1.83067050047877	6.98346618581231	7.17686580351518	1.44522529197332	13.2077495952643	0.168719268692152	0.107207072449972
339	YDR531W	105.774421662688	9.38688953155188	0.000150479165241438	3.39682849725896	2.48352150569276	0.114896405215758	26.2478416283084	1.05967621909192	31.342610274503	1815.75979499664	34.2781487428614	0.00140416088338411	2.50411773325938	0.0531404844755811	1.45947058687792	2.70909997872245	1.7742650990315	0.110246358995294	0.132144393996704	26.1027247336808	26.1134623177915	1.75700797435653	3.20515645416282	0.996472986245753	0.678229841668261	1.14619852272129	24.0689601397189	0.219935703555627	105.950003307753	90.9111296224169	8.57633922087596	11.1903605086381	0.000159490068482462	143.74019341079	14.5506545018931	3.16027576778645	2.5313453100984	18.8575020239845	20.368881763953	4.21654507632943	3.61529602624793	2.16561729206587	6.71635872347973	6.8884060438318	1.59543517862532	12.2330026448708	0.185317030161804	0.120788777757047
340	WBP1	105.612754448969	9.15733853056439	0.000132261301422094	3.25307806871159	2.31690601365142	0.0817205170176385	28.7895956947896	1.15296227472308	49.1193358537925	1534.54572469783	31.1586300844335	0.00155157437780065	2.13801251218877	0.0425515261537962	1.22531229403886	2.31841419844298	1.6529751947726	0.0927455823408184	0.125314506899393	26.0506707947664	25.8566053478953	2.19394698570962	4.04074481025579	1.30871552730357	0.671868733671961	1.32223043783911	23.2574444805959	0.273635163065133	104.606332487968	106.643083990645	8.19843523880098	12.4181957499019	9.90465366428325e-05	156.814051809022	15.1705808048263	2.85562050756612	2.13127468354146	18.0189722011107	20.0282156948471	4.50477528271916	4.17279782244907	2.25777624582049	6.98626639205977	6.58710843204102	1.56407820139491	17.667020126455	0.169629708789526	0.0788043020996138
341	MCM3	115.82267840214	10.1752629283198	0.000129433387056729	3.69757712102411	2.59277027652256	0.102806145722803	24.7850674048623	0.91037097162461	36.9612352070367	906.906645220938	15.7001914382915	0.00130103441042371	2.72044635879361	0.0517504059663905	1.45914206314265	2.87111677968202	1.78840967060893	0.106982911178462	0.134123059098222	25.6448724580702	25.6122377963683	1.82380035897829	3.33283574628379	1.09891833215318	0.620965950898507	1.13483719909139	10.5301780611895	0.192830990080675	102.17183160608	106.855521969111	7.85624887063994	12.417692332932	0.00013910323214971	159.585602127884	15.8083756414218	3.06863995536783	2.18293084034274	18.0576787233688	20.6423623156563	4.63299670611394	3.68801244904613	1.85282746741484	7.49240693522421	6.84498925929954	1.4489178329017	20.3480734954942	0.164557138250227	0.105287929675837
342	UTR5	108.533316556787	9.30838811470752	0.000130665221769851	3.44400853454907	2.38372529563214	0.106008431392645	24.1628366080601	0.927310244859906	34.0935769233118	1049.8657988491	18.8595872793937	0.001581780404977	2.5051912528269	0.0505290001850895	1.42641445873069	2.65211273186596	1.73779740580379	0.103064525272974	0.129737515599998	25.8327554053587	25.669609573442	1.93043257012795	3.42737996288995	1.05331582786113	0.793828949835204	1.13585350929181	12.8948921064115	0.198039970508894	98.5965754860868	90.687859654138	7.28027879496965	11.1750890567843	0.000104605891963892	142.276568827207	13.9967213382659	2.91801084541698	2.02850489671903	17.430662221527	19.8863354501025	4.29181380204371	3.33948108408606	1.6554112648061	7.02553224689544	6.57649529794562	1.26734550073703	11.9076341035278	0.162152331087529	0.0969941649654566
343	PCM1	153.979600054072	12.1262824737777	9.44370071079898e-05	4.16735644050968	3.39011687401493	0.0993639522453951	26.6460709046613	0.722736801919264	59.043479072494	1853.23751508234	30.8557198591878	0.00173335841219925	2.63146171699105	0.0471821284112185	1.47785213897873	3.29187400269511	2.2517883741292	0.10466837907686	0.149384331223703	26.6972487789171	26.5252044527724	2.52609964071008	4.64178578516109	1.6036066122894	0.895264989099707	1.90498441893731	21.2920247573585	0.263351683645069	132.021956255542	104.440867812113	9.18132712691013	12.4102844959872	6.37017109712148e-05	183.898404353415	16.8353521475916	3.04021142046429	3.02012415944548	18.8896933106657	21.1593434629085	4.59234046395094	3.90501316740236	1.66651169977824	7.49815420010192	7.28732452547073	1.7485996105596	8.58942391144968	0.180330394811551	0.0930599236983562
344	PMI40	122.918897241232	10.1410307412251	0.000117281310714435	3.62304955136152	2.68136254984599	0.0929383017584265	26.1643379852239	0.813918750905418	41.5963631422294	1018.18933631865	14.5446996323482	0.00161153369264212	2.6043351151671	0.0515577875963169	1.51125479322134	2.95201477386745	1.85958546315808	0.109343161426666	0.130987507457617	26.884543157616	26.9744214621586	2.04445339169162	3.68503298926207	1.21351284242346	0.697456914191453	1.31986284405531	9.52172628858392	0.210827693600409	115.613639888071	114.554915873447	8.29697383307628	13.0135076729494	0.000115736248923573	179.974738491108	16.7137475273385	2.87042180150722	2.55054489541786	19.0504355430455	20.8662762638261	4.71913742321601	4.36791169831882	1.93908723589179	7.51582597040526	7.41930550819667	1.60525221042426	9.26813280765236	0.162197909972006	0.0883641595487108
345	SEC3	130.475373001534	10.5417795054165	0.000116765127634494	3.78228485164602	2.73360626368163	0.0962970908726091	24.655549476091	0.976454881921101	41.8754604635258	1045.65878492685	15.0797629993271	0.00117882675307639	2.63826074067787	0.0515830067847496	1.48870683165621	2.84205390206487	1.85733226658985	0.10545688759675	0.132799425509696	26.8181635516562	26.8585708264964	1.83538639991745	3.33029202193826	1.21263040722583	0.595038311325854	1.19522292440006	9.95987754268911	0.21606833324494	115.09276653683	119.529485376355	8.22979016977679	13.5633521066648	0.000128740935522965	186.263227114348	17.1389935841387	3.1277938379436	2.37524787015883	18.7114995878154	20.3303156227411	5.12313149587855	3.73407434655503	1.55727786371132	7.0959858137388	7.86761852111963	1.4743057155249	9.43022767067001	0.171236886593847	0.0964808721036135
346	PRE1	121.525121379327	10.3068208674789	0.000164711238863579	3.7139124283318	2.59539529419725	0.104281751794611	26.0819757784969	0.891740347299766	17.6376739696939	604.015980095981	13.9027215799772	0.000451652266058821	2.45040663484127	0.0491556177654983	1.36664641839817	2.58636634860493	1.67476676230382	0.102319802976868	0.125320934909182	25.4082981115803	25.6744065668399	0.85618518463319	1.65427401062967	0.710054154787305	0.398925690872116	0.75164356899165	9.32490470124964	0.154915537304821	102.279152747092	131.524055235251	7.66571146654504	14.665252834444	0.000128131897603003	187.957808240077	18.2170038309392	2.84104322602655	2.34455632489073	19.3635289219803	22.2792844903006	5.42887553484642	4.20995770494269	1.98750417719882	7.89688894533509	8.5283045250999	1.53396612875771	9.18004963510741	0.182144764706445	0.102299865433881
347	PRP22	126.719634029282	9.98317626572291	0.000109805244053852	3.10287656413341	2.98062675385092	0.0697556996232813	28.7713435520521	1.02738274439376	61.2827304334574	1895.24548347292	31.1875253703613	0.0013439331709063	2.06285170995304	0.0458916058890144	1.37368777014662	2.35034953382534	1.68365261158104	0.103676616368964	0.121773235189169	26.631364458218	25.9494973573092	2.28447387144335	4.21069818674899	1.52970639814337	0.542757427029423	1.38634052214307	22.8418252508331	0.222985369345434	131.871841254531	91.5357001414826	9.06179310805447	11.283760007264	0.000133012576153068	162.369409688468	14.3065882223464	3.08860383073853	2.94620872530689	27.4377672657008	26.9975517616793	4.21263757877182	3.78288760056549	2.09952678178602	8.47612733433084	8.83772142190879	1.64273288168422	10.0740578593999	0.187882901755368	0.0858936758697281
348	PRO3	116.576774825635	10.0200527650931	0.000126545697580336	3.64730180998833	2.5391488277656	0.102357051761868	25.9266649899101	1.20087193616819	40.3857733455746	1338.25968537719	25.8302991705956	0.00152393745336317	2.5485419597304	0.0509944305626446	1.41151005057506	2.75699340569187	1.73940244257357	0.10405308216062	0.128282028120006	26.5810691681245	25.9078166420337	2.02427982152071	3.67373586599439	1.18663007855162	0.662083550990704	1.15775375622748	17.3849076280539	0.264408621797383	123.958805920912	138.304894866748	9.04954628248333	14.4928696642237	0.000107611256230075	221.860060364425	19.3515929324605	3.24002540386379	2.78656898011805	18.316041711654	22.1314566802083	5.33444746399372	4.33904620812007	1.92430788584959	7.42554587800362	8.12330411803952	1.68561968928793	8.62263402905668	0.175566391645232	0.107454221053114
349	GCD11	107.75298526755	9.70481645976142	0.000187470477898791	3.32075947253793	2.60730563932513	0.0924434171808917	24.727345196578	1.12773873103834	28.7744140171439	1086.84417565019	20.9651971377989	0.00124488373738022	2.53454244300558	0.052245626246678	1.4807772717135	2.65332267139573	1.71714345850855	0.108732414942686	0.1308669109919	26.7633772488194	26.3934539438072	1.59735268692933	2.91955866464394	0.957771029696765	0.569693947069309	0.981124782233875	14.063975528662	0.207190314629421	94.0092656728751	99.244269930063	7.4993552445653	12.7058420877969	0.000207854056077317	139.847728305977	15.262708652629	2.76350480929104	2.18921427024464	21.8086284415491	22.4812193509323	4.71978952026768	4.81155195067406	2.48252252212984	7.56047368008888	7.87820131481646	1.5560407056068	12.4736896652382	0.228980603513948	0.101135692528168
350	ARB1	116.103097794531	10.0846632881768	0.000147536550386545	3.63890147012165	2.6842931982231	0.115488524314347	24.7178128554213	1.01654291794314	36.8260301627786	1044.26985199408	20.3315995290668	0.00161945487331363	2.69336720656749	0.0519693170745256	1.47331951903751	2.92875678379084	1.78043093292774	0.105280317535975	0.126613109941674	26.2783290042302	26.0761949304103	2.07414096914107	3.75107829761621	1.13992260443523	0.795553610578817	1.2151241732956	12.8244194108349	0.229224164134237	101.31607250614	98.0566240348085	7.5572125852317	12.2255599416931	0.000124062576702125	143.235733169697	14.9780115069904	2.75149525148762	2.25692033265238	18.6704391244466	20.2541050687265	4.47871496850245	3.72991296988059	1.81235550983293	7.05224171136692	7.08176793907932	1.37460357783621	12.6130270670679	0.199681613573698	0.0977158749775121
351	KRE29	117.932396250026	10.3506348814021	0.000141144744710919	3.67426937047066	2.73392907347934	0.11215213097028	24.8212579620071	1.26996896949909	35.8402377735141	1544.3645274711	32.3987304808612	0.00137515875379512	2.56912534735508	0.0505085945113265	1.42033069542964	2.76480976130101	1.73635332284632	0.106966598280243	0.126542164269617	26.1757637177686	26.0574822654262	1.88028297248673	3.42030589165833	1.06386611136608	0.886890408190024	1.14715318267842	22.8157296301226	0.214452687793623	121.917520070956	106.885429969132	9.35918058159152	12.2216974011628	0.000108585681240271	177.547285391683	16.5315057510349	3.35256369066616	2.87378993817975	18.6112137329905	20.6949928462087	4.54373818979477	4.08118798706433	2.3087193173417	7.05846275693064	7.51462550660883	1.6790504451454	28.046562511848	0.170421068107346	0.117086428299465
352	SAH1	111.462765309863	9.58611604738369	0.000105462943545258	3.49628109178607	2.42585052858235	0.100098118820143	26.2617669793678	1.04132677962117	33.3171895741196	1294.36189621663	26.504234381949	0.00156272076040216	2.4593341839945	0.0491681832085514	1.36244835059904	2.65197173094663	1.69464875936165	0.101643904905308	0.125721809880308	25.5351680607083	26.4937636291466	1.85812589361475	3.39441611243167	1.0809328744115	0.778921230796389	1.15714255634257	18.239746253639	0.20792583432494	105.207683083857	94.2431077038981	7.87608964981844	11.3243357541324	8.73181169656846e-05	144.69905856609	13.9423919131835	3.08697793890375	2.34705558964428	18.1315904279772	21.3531213967038	4.16235169830901	3.75101904986969	2.16533450151899	7.19324725657761	6.58994905489552	1.37415687055112	11.8445623215853	0.166105530209936	0.101288013146534
353	LSM4	130.837966453109	10.5777585784425	0.000115595542718052	3.77094070564044	2.75096374412614	0.097684502171345	24.0349828380572	0.852418024333683	43.5596979093236	1192.69787613365	17.0487399164475	0.00153801580498711	2.56526850515067	0.0495987436359242	1.49167605345783	2.85430917908537	1.92655618757273	0.106083358309922	0.136576143776212	26.3948408481192	26.5124134317308	2.04939549391146	3.76782473876172	1.20466160056269	0.671211263638899	1.30697165220064	11.5388367877559	0.224244602110614	107.126409022918	133.210249626499	7.42892726414134	14.2509004042233	8.25003336227356e-05	186.221330395652	17.0483597573663	3.02690134871233	2.12173263917859	16.7782287775859	19.8100008184775	5.30291948079031	4.16428425126852	1.47259090913424	7.70146553588837	7.24851914487077	1.42791730321328	9.14943652967883	0.164255715516482	0.0979535711222086
354	RSP5	117.652716457989	10.0102332023774	0.000136067024708763	3.73583166404802	2.42526859437182	0.103308399856213	23.725494267873	1.07447271211601	38.595336932142	1004.12367191694	16.5197788460602	0.0016276164705178	2.69977012356495	0.0500252740656337	1.4517742844583	3.0105164883785	1.828528784814	0.102970066420895	0.131467704279844	26.6315683268556	26.0585246140906	2.07521137631433	3.72960943565729	1.16031952621251	0.938906491823149	1.34076908365402	10.8559857706735	0.223609280790417	87.5636592195979	99.5271095136893	6.76939109360108	12.2276966194231	0.0001141663380248	133.415227046601	14.3506665207748	2.67096767058301	1.83784271376752	18.1347964065393	20.4891220509486	4.60318139914475	3.78674360543807	1.77785628759696	6.85512907039346	6.99641593343804	1.35625349935351	36.3872028044919	0.168415098208545	0.0973648309040244
355	NSA2	100.284469470275	8.8967551899747	0.000165662417804758	3.32115564807668	2.17390034768204	0.104341124896522	26.77289154667	0.98872430817481	33.6835684318399	970.472174996954	19.3127089345915	0.00134903747178318	2.40774213682374	0.0500679316372324	1.40471696219571	2.53659941266173	1.64410044010404	0.107241063085538	0.125725444469297	25.8711447054781	26.6181764421295	1.86064413846963	3.33925838591102	1.04665735973257	0.674896100954441	1.0701153693175	13.22507372738	0.18368829636758	91.0964597413568	95.0767873435165	7.15303631793507	11.5434149505115	0.000161004306811565	142.446419059392	13.8619895336462	2.66230922200317	1.9686386333503	18.853953414396	21.3655911900445	4.37555607241079	5.41446749502226	2.05865113882931	7.23822201037724	6.9240326401075	1.43051800294285	21.3196093125503	0.173930573235144	0.0933274809399923
356	GLC7	89.7652392121085	8.74869737875122	0.000197345850921904	3.32574463218338	2.11437694285607	0.12296767233261	24.2911740060869	0.997795122093193	20.4362463983007	943.082962095663	23.4645239050617	0.00100559396740229	2.38239555554715	0.05199191242449	1.39512573442752	2.47989825131375	1.64321638625724	0.111992478246559	0.131752700717854	26.2462605531726	26.2448671091188	1.16732316879212	2.14736375952271	0.764717831967645	0.463900541661175	0.829927064349573	15.2424044628615	0.165360446896349	97.2246885267722	86.7844973546555	7.96706184810506	11.1976864150491	0.000134304382680978	138.709862112697	14.2856741433572	3.02925633771236	2.19827462101934	19.6367621222162	21.5353950555446	4.25474872856512	3.37432787214896	1.65316659444644	6.84292859112814	6.90048245097973	1.41871774207057	6.66771118923772	0.167847318932142	0.112813160955799
357	SCC4	106.535776273054	9.42426396931373	0.000224038294537697	3.41774485421628	2.26600400573182	0.100790992461761	24.921254986431	0.987013104538255	29.3692000361261	916.619374697559	18.7351014949389	0.00151027117115219	2.39903724667195	0.0507739513562483	1.39323352282119	2.60173182331449	1.69785041638952	0.104294381118446	0.125288364785887	26.9439279746123	26.3032193538254	1.89388835891568	3.38031058023389	0.939446895741612	0.935749852380798	1.10327756562657	11.7952162050435	0.23290314439334	106.21677511446	97.4241015977005	7.77386500540651	11.5712849524485	0.000130967995222824	150.591602384622	14.2347793496506	3.00837579538734	2.26594690368595	18.2521287068694	19.574311200377	4.30513928400702	4.02931897117734	2.15711781721561	7.01626731228089	6.80269865043275	1.4323621408252	15.8406784170258	0.176879268673912	0.104036776846236
358	BUR6	109.342995347233	10.0227551102464	0.000146754711545723	3.70051355047488	2.53749575717834	0.117575750198175	24.7542766092347	1.70564750140329	34.7711685559939	2205.30366728262	38.0534212920598	0.00124040773969143	2.54825070453975	0.051114869682387	1.34299162361746	2.70654064593239	1.65963641824542	0.106739837780669	0.134009877212716	26.5964310383864	26.621691726891	1.66208304878415	3.08996019636896	1.034765491753	0.701301771376122	1.03350360845168	26.5771917928988	0.180757558521996	102.518059333771	128.395705573672	7.92346594514155	14.3418434461294	0.000116777748213511	190.160068179108	18.4108469944039	2.81447716588443	2.49139743024542	18.1761676883707	20.3219923320283	5.13043193952411	4.45490729082864	2.40525338373153	7.42938908791138	7.37723201536686	1.50289171282405	11.7626374358127	0.173458419746319	0.113304094011484
359	SPB4	105.330235902099	9.24089266834604	0.000149157500065352	3.29817144411075	2.3743264791069	0.0997857407296329	24.7088023353592	0.968443356417633	30.0257840649133	1248.07060665982	25.1408218015523	0.00141150653334855	2.4541367918572	0.0531163090848891	1.43076944877818	2.68821810271339	1.78675835484703	0.107000535039549	0.133247092087364	26.4462463319142	26.2383559527377	1.70478675274607	3.08154487083307	1.05520010310663	0.626777652236596	1.10553798397691	17.6281059958655	0.209603602997729	106.885176598061	95.6405909343152	8.08932807140221	11.0059808210263	9.11545018445016e-05	159.270663967743	14.6103442505643	2.82245010454333	2.47509378202725	17.5737019321154	20.1109500855909	4.11849033331584	3.208591458288	1.51381721462335	6.62449512452448	6.64613239003483	1.47105747880441	7.93095711820329	0.147297981343427	0.0943871923981265
360	SEC4	134.863176983596	10.9706738038859	0.000124432919437069	4.05533847150267	2.71196178028037	0.114925680823967	23.7201694389417	0.933023863105246	43.133579127661	1067.12041009682	16.9748447729027	0.0015938542187736	2.84972138431422	0.0502988911620437	1.54916978640994	3.04068115807997	1.93917346321813	0.105338378984917	0.136620648299963	26.0913136347396	25.6290984439722	2.15729254844043	3.88762786721406	1.1758906128995	0.72736373292759	1.34261259311781	11.5481489312025	0.215077516447596	108.795428810458	101.442566497516	7.63370254220918	12.4943483958675	0.000122126226107175	154.706009779189	15.3981742929641	3.20485344424505	2.20550589585186	17.3622587373959	18.9112220242781	4.79998539300827	3.37460279937638	1.78137643540414	7.30517263183071	6.66468634198097	1.35392884576038	13.6656429471388	0.20443712078604	0.119405189480948
361	SMC1	109.859164269464	9.58181482312652	0.00013804263241085	3.41994467628359	2.53206613553242	0.0994146423910562	23.5053629762587	1.09604323618096	37.9678278385513	980.822599592104	16.3595801804123	0.00145693473391001	2.41958051264904	0.0500331931679491	1.38502330323683	2.68519040543405	1.71847791438965	0.103541269487534	0.128095048765848	26.0145279015117	26.9564396833183	1.85561352511574	3.425513525847	1.14698167445225	0.791441453133934	1.16472397589479	10.9849419145975	0.205355132615309	85.7527130108829	101.076610841392	6.60185745370488	12.4821879563284	0.000116562403719631	144.278079592517	15.4644192771092	2.56511682929551	2.0102788377452	19.5220400243843	21.4297214339847	4.78296650256923	3.49050330791598	1.99476921957755	7.45816063659196	7.5843322036861	1.22866769832355	10.6293519951201	0.191649038248199	0.101194052191753
362	CDC4	131.736439936538	11.2614760001301	0.000150129888464709	4.05852507728327	2.8578325036622	0.109827710458897	24.1214481284296	1.09824911577613	41.321958709399	1004.8608192386	15.3386204163855	0.00134692837857347	2.69733924721501	0.050781674636562	1.43949876346273	2.89241445109973	1.71079651370106	0.10623585552758	0.129172731926301	25.8345397668959	25.2808705126256	1.942648877686	3.5708622260981	1.14736804410693	0.631236033026313	1.2424959380835	10.1393349104988	0.208579817617373	100.061451019836	106.357574747861	7.66879703706084	13.174390195773	0.000156470131380882	150.733293648434	16.0524866425194	2.93543447182469	2.20566802776567	18.0187467880645	20.0422080490922	4.720722718765	4.14995337013024	2.41003093680566	7.06524548560853	7.08272770493073	1.50622957655169	7.55024645224818	0.19963117444708	0.111198682762852
363	GNA1	117.387988539041	9.97913323940462	0.000139701658497064	3.54500923641353	2.5103657170485	0.0944527571987142	24.6985165708135	0.769560279756561	38.4148748581757	1053.39637203312	18.4280913064823	0.00148707179169471	2.56182848231625	0.0500229212306804	1.45417659300511	2.88649977968443	1.80427937598626	0.105195877294639	0.127854201806755	26.4255077320161	26.3080217432654	2.01936972653773	3.6679561586022	1.12738617430072	0.716797683332535	1.19580602503033	12.511146934632	0.205782619440997	96.1510384449133	105.206068536606	7.00850240704952	12.0043398057656	9.94554327398445e-05	150.54765837984	14.3524613427215	2.73814461244137	2.13004325284158	18.808693847427	21.0961152209621	4.47135922511368	3.79432813455784	1.80067911535883	7.67098587461224	6.835291291879	1.26570732518244	7.85470617472793	0.176568967214454	0.0940711201298258
364	FRS2	126.125048932153	10.5258864436353	0.000125589112221951	3.91667841052135	2.67066659326942	0.116343115743472	24.6619294319405	0.899677006288727	41.0092601179796	1077.73873369723	16.2717878737891	0.00157693887566556	2.78885625593231	0.0519465750973581	1.50844391344726	3.04367538961647	1.90214626877941	0.105557916793163	0.133428806148102	25.9609647423552	25.9166430072526	2.09241887734595	3.88980364302832	1.1701477107708	0.70018036438283	1.25887061837682	10.5322860066018	0.222224417813702	104.216338181419	107.915167558016	7.71186605681419	13.038601127441	6.69585737945114e-05	152.886600065234	15.5539975451655	3.04264683381341	2.2404901766374	17.6835116538078	20.0941278312761	5.06819908918873	3.74394069321381	2.03132398686001	7.21530592713477	7.27056877824171	1.4989167314812	6.41730931724946	0.199074698894916	0.119299371918725
365	EPL1	101.325952407698	8.71341934826428	0.000110898462051156	3.16675015526318	2.26079166783621	0.0907143265291523	32.1879060028226	1.28292242706244	44.0854392141789	1536.48987295739	31.5546091129204	0.00127272982932343	2.11754928779308	0.0467222203085113	1.32447353568406	2.28674967598793	1.6066246635133	0.102351860338768	0.123723474131782	25.7820924579643	26.0921874162244	1.98333405265381	3.63958115937868	1.24762256053438	0.576942856338079	1.11516020103784	23.119604180608	0.235870086528096	94.9839678834838	105.03179746721	7.49760393044877	11.9122029638615	9.94582843983744e-05	151.11956654914	14.475355325088	2.68010492985728	2.02535680472534	18.2205807285937	20.6893712233213	4.2716441175048	4.75498765875119	2.41386182757975	7.49070689278708	6.4076375856444	1.45342572713746	40.6923720392337	0.16042095566217	0.0831897397454761
366	TUB2	112.097157677887	9.6281739362353	0.000140630594042484	3.42378276777425	2.55738527395121	0.101882363363601	26.7236460876842	0.934740020816399	35.7673502371903	1345.30519705782	24.1251917504199	0.00165535894013317	2.57259943871872	0.0529225071352004	1.46051528608647	2.82957605884642	1.84486840664339	0.10162397182019	0.127919352646762	25.7575052325418	24.8449488103399	2.01071338241227	3.60560214595212	1.14593632503567	0.872242111132077	1.28701658958207	16.1945288056952	0.214537997176578	106.575461301328	109.54743904002	7.97327944252721	12.7554216743252	0.000126251204841217	159.305447790128	15.5243818430067	3.10018011179968	2.24051464812813	17.4250449786877	19.9927591789206	4.7493508717754	4.56317423400726	2.11043556137614	7.37409958354106	6.92187249556003	1.50029367758854	16.6306427088394	0.176160015613875	0.104189754583108
367	YPI1	116.1695474492	10.1507218108982	0.000126830753938597	3.75280650077127	2.54608631512202	0.114089944358919	25.9263300612648	1.15871426750029	35.8609772059847	1452.99144613599	33.7931192880369	0.00144035040484588	2.68699192362958	0.0517944339252536	1.41068109089523	2.91682312359755	1.7820483782135	0.104902818137476	0.129836617923338	26.2442173538121	26.8032676779189	1.86855478008888	3.41241677004542	1.07999651751643	0.723239017360216	1.17798616788621	23.2254735190689	0.187207959380804	105.28797817322	99.1329450811539	8.06654558859711	11.5702178448243	8.61720079141168e-05	157.549864103887	15.0854215509533	3.02490099944495	2.40767602618198	18.1502215304663	20.4795192598225	4.22536465224291	3.54414682030087	1.96881138262175	6.8109332035275	6.77470104493659	1.41528805378286	7.20160450527831	0.166257485925761	0.100677047898967
368	SAD1	165.906629281778	12.2373281259575	0.000148067585818644	5.03334961735819	2.84548636700174	0.155740927565022	30.3534452668793	1.30829962873789	39.5648728887643	2156.10801665044	30.0772858573627	0.000921909196869667	3.60427775259916	0.052616970689055	1.87130059108276	3.68083593896949	2.11647372651567	0.111859007095449	0.132904750991921	26.0310971991573	25.8066149060638	1.71507916162947	3.18946704356915	0.920480904989988	0.490299441098519	0.930220281303187	20.7880022743537	0.151874121177945	150.974491081158	130.532389873569	11.1855747988051	16.2441797619117	0.000205860973476387	207.76672111671	20.2300009464124	4.75894594217294	2.77617190142756	20.9204689367437	22.4261978184842	6.2424494352079	5.25410841314571	3.4695050248412	8.89456095083932	9.43809961456146	2.43359823334779	55.1697465296519	0.273462565399735	0.18631576499665
369	ECO1	122.278619802203	10.2541175347775	0.00011266102813724	3.56581097590985	2.73546552132078	0.0886375259443752	24.8914913451372	1.16942785246509	40.8256477755258	1624.54946824405	33.9000302334501	0.00152333733434673	2.53040656077653	0.051319539454203	1.45414216747778	2.78449418545225	1.84092206514696	0.108827970759394	0.134135892053636	26.2730943050412	25.8832187591465	2.06052615070874	3.74636802235138	1.26841855903576	0.804022857721351	1.2701067782805	24.5430269213923	0.214231945975977	121.144087995733	109.540622510513	8.80221884907647	12.034120413782	9.22334775686725e-05	187.646594453693	16.5940884932541	3.12976282614758	2.69484760291792	18.2114711352987	20.7252868091617	4.42647750635487	3.67968951826063	1.78335045312886	6.89123817682387	7.23137715942621	1.65274199501764	24.7610945049176	0.196290296430372	0.0810378052498659
370	CDC14	84.3468280394927	7.5885034336717	0.000123837753274507	2.96341244249076	1.81569108076041	0.106702989404097	33.3387557422967	1.17370188984658	31.9425154860548	1501.13806993964	32.492498880588	0.00104514752715316	2.21907895945777	0.0510480895661935	1.38565453843765	2.35694842043481	1.61170904121826	0.104177832903808	0.120692051904221	26.3883132805464	26.2698134170478	1.56609829679953	2.90668449466814	0.959368328442665	0.551712556647129	0.985174334081026	23.5303462674262	0.202093009909494	71.3769662389011	99.8313059059824	5.82783001594936	11.5539062736299	5.35688010220544e-05	124.747607960567	12.8312107501275	2.26658379183233	1.63880408968746	18.4300818931988	20.9448415813764	4.19388307398776	4.12871159902089	2.14058493961415	7.03984987671363	6.64639434120278	1.29055865748399	5.9331498042112	0.169570197690715	0.0926874473452983
371	PTR3	99.4820524977745	8.57698440794854	0.000121708796191893	3.13237419284359	2.15025737233704	0.0900508324917027	30.794716421188	1.19779296325112	37.2292676777031	1626.31232586844	33.329382340557	0.00118343691777034	2.12784038804897	0.0450205895722188	1.3236473425982	2.26861349853563	1.56398427769035	0.100583383044912	0.119445962759636	26.4976811075816	26.5969734330155	1.79441286603965	3.31939524139507	1.09496344456811	0.569234954191575	1.06299239207226	24.2514122851275	0.193543232686147	83.4191227417405	99.7900947339979	6.40027754063756	11.8745481473963	9.29357190623432e-05	135.098934540153	13.820953585188	2.57348908464902	1.80911129531035	18.3668197018956	20.7019343945553	4.33497226070234	3.7371263955224	2.07550087042281	7.2242134009144	6.56998043598015	1.34531316318343	14.7010996268495	0.176756380324042	0.0912853795999248
372	RSC8	122.224282675589	10.1950256511079	0.000101429378402062	3.74020993793675	2.58494747664005	0.102106476040944	22.6697444375755	0.874127716032871	36.2142673018831	1069.43646850004	17.0077732310392	0.00162952980298103	2.67447591366301	0.0522904127231539	1.47425842506823	2.97715653718007	1.86988562997937	0.10439798149942	0.130874013009599	26.164639317982	25.9474686325687	2.05059275531363	3.71576774016045	1.11488674847635	0.767252489435239	1.28293559858312	10.7595025408637	0.207341516495643	102.341055230196	113.019677014903	7.26972144338476	12.9695062565826	0.0001268953416862	161.25359189762	15.4487013904462	2.85057199777175	2.19921323335439	18.4210503219628	20.0815943566371	4.87743561492722	3.87305401481999	2.06013544156934	7.28856854380922	7.48646014089748	1.37799028001334	8.80167023276309	0.173285469421251	0.104615245889376
373	PRE4	111.762231853435	9.81631998677215	0.000154309578906436	3.52247725564372	2.52073663719296	0.101100541407107	25.4198176299877	0.971829291195459	33.8359537525122	928.54520794464	16.9095055651469	0.00142374800786233	2.52078662591732	0.0508687239263548	1.39286139166221	2.70460995778763	1.68316417417991	0.103665845992232	0.128082600291323	26.2905509444059	25.53595836086	1.77732191264461	3.1949863190724	1.07911354561489	0.85434481053013	1.10566167130885	11.0237062025002	0.204245963051376	88.5235359945628	98.2368836034628	7.1483928461524	12.3294466902142	0.000124370433900292	141.392409034127	15.4026366154838	2.61341589129723	1.91615066529053	18.1086433201025	21.0962134687972	4.53313414832787	4.09517109771615	2.11642245614377	7.03827155625279	7.11323653542538	1.36984566326732	15.6827970155509	0.20121604465228	0.0866171441266366
374	RPN12	125.875994970696	10.504892762335	0.000104160841662811	3.84990617034896	2.70439189880827	0.110187286963543	24.8015153500152	0.964145235361449	39.3583657442342	1162.02373838874	20.284420620305	0.00171820324876018	2.7398677428188	0.0488696989809108	1.45911694968909	3.26364162952044	2.05384697214502	0.100848578872486	0.139489305837419	26.8116001826016	26.6813606424676	2.13829578512985	3.9390223294726	1.20707811852682	1.03817760277083	1.71444582144067	10.942677880414	0.298251907918388	92.7975646059121	108.133302445313	6.98928818503269	13.0418944513663	0.000143382696882141	146.651687966078	15.3021274234114	2.65164019951169	2.18343531233175	18.0661321784809	20.6637272964824	5.0200222370623	3.6176682171698	1.84255872880445	7.5030592008853	7.29969631176579	1.30595440104976	25.13640921876	0.175159095863411	0.113613952665308
375	ERG26	118.019158199334	9.99139513850096	0.000151929081678555	3.51806141143903	2.5907658978347	0.0958973809229236	27.2866433725429	1.51636356607185	37.5002467951522	2688.93678862554	41.0043528475236	0.00161864886016538	2.59137683100541	0.0496416408992536	1.50670326283343	2.84306853381718	1.83673832078577	0.109694255217783	0.130927812657811	25.4222954309504	26.1633603785955	2.01774519942228	3.57481167953659	1.09176167423906	0.78409648175284	1.30288962264367	28.3291839247548	0.221073505923953	104.648445139621	108.021710947717	7.94765860118088	12.5295790187847	0.000128327456042253	158.800050415685	15.4861263406284	2.90959183057041	2.33388103775504	18.0783177523243	20.4453844568779	4.64921948227652	4.08071143665316	2.08376147505782	7.29034667490324	6.95692438908867	1.5532378246369	11.4220015105249	0.201400860699517	0.0931055862398386
376	PMA1	122.127483291548	9.47831166783899	8.46578398566909e-05	3.53843266516822	2.50691624843612	0.102321073180384	30.3056027099408	1.05793882277798	53.1566407115984	1562.44012295114	30.3548660297814	0.00120546940437649	2.42409333513239	0.0434745171431483	1.29985758505242	2.61364051342738	1.69359247027036	0.0907097253255975	0.11836085681508	26.1006220262202	25.7190773642955	2.16546415098434	4.02247788225887	1.28235454339269	0.577166931146264	1.31114097691395	21.7110027507113	0.214597197007931	102.11792160937	111.882429516922	7.47119721776291	12.6164668384897	0.000124659755762298	158.060466227811	15.1569049766828	2.78982580475952	2.21519053278271	17.7623134134994	20.0581232745005	4.69042636258968	4.25741854945824	1.90080226036977	7.71351285883143	6.63578068863313	1.43892423860275	37.7955462627531	0.164319277767431	0.113382068710106
377	SCL1	127.566066066364	10.8041176577413	0.000117958659107394	4.31148558086213	2.50383261377053	0.145163260726594	35.0662093303551	1.36495682430565	31.3712502992754	1399.92364747281	25.9052423058767	0.00101831779983635	2.94580465535479	0.0515250788703393	1.5025584335602	3.09581396917357	1.85588724897639	0.105547274787576	0.131926551889793	26.3407433300863	27.0203470110256	1.54826718830811	2.86560165485619	0.958096134814977	0.550578608210586	1.11918789818864	18.5773513917017	0.185915651252166	105.935240362206	130.104421034252	8.15855745931969	14.5575086333047	0.000114670850097914	180.181088976378	17.918249251262	3.25654835224475	2.18260901148439	19.8276344350283	22.5598828125486	5.33913464283713	4.73600951650738	2.55053304297484	8.59136583179947	7.94053261603273	1.54628618874931	18.5032220238837	0.20115958884664	0.119175215205474
378	JAC1	150.781254782351	11.760129918775	0.000138023768432345	4.53245984660342	2.80964158855132	0.130644744438436	30.0956803908333	1.11667121203683	25.5766651631091	1873.69754472759	32.4258635257431	0.000506746384607601	3.27970009193209	0.0547977594339818	1.70660060756197	3.3411678289419	1.9481489985857	0.10812397250588	0.127880917817897	25.751866633497	25.9900676091578	1.02699948889313	1.94739302462058	0.835618884341883	0.37635127400882	0.814526903619472	22.3791534416929	0.142922555024465	156.830554828397	129.35508316939	11.3511953450691	16.1530777167325	0.000235385907615866	209.916449583643	19.4643235484491	4.37846750244035	2.79615600360366	20.2267575554158	21.6216182239046	6.33545126238471	5.31229855322533	3.24994056486537	8.43214899760413	9.11950346652748	2.2902786123731	12.8555090993422	0.29160003124476	0.148146424365026
379	STT3	99.9746981722029	8.68731493185927	0.000127780264789405	3.30772401361931	2.07973303900187	0.100513197745442	28.5058256396514	1.44379060997502	33.833805235184	1544.39966667731	30.9446647802335	0.00108658816466916	2.40365190256152	0.0489987312811533	1.37398135225561	2.5187356669899	1.67943169774507	0.100530018492012	0.125324753857901	25.9802756300291	25.6422871384511	1.63071794021872	2.95995564534306	0.956464020363913	0.49797805813093	0.971863448933373	21.9809953216929	0.17633288881198	89.373430370384	97.928636873766	7.08389971411036	11.3423425130555	8.24789682860912e-05	143.94092925654	13.8986766371844	2.61508146277536	1.93909865896566	17.7827259823692	20.1405591376753	4.05914271663323	3.88493534362779	2.05767058779555	6.81005063754683	6.26233287635588	1.30662992956204	8.44308090431199	0.167457204336985	0.0840905112530607
380	HEM2	119.480426459575	10.2025820151431	0.00014007643517098	3.72236651218256	2.55098408994794	0.103620874314259	23.1408171472921	1.09123540352999	35.6299697098901	1000.24909346729	15.1142563250006	0.00145529209461572	2.64019055358339	0.0510325167144928	1.46734236650424	2.78572787115733	1.8100098939859	0.107559201129796	0.136238105578709	25.2850997090276	25.7294582189457	1.89424627011552	3.44170921122066	1.08972453641123	0.635541863773531	1.21603864024787	10.4175437264805	0.212196707212671	101.944858563019	113.372844814898	7.47192852674673	13.7784480379941	0.000100131410383155	163.05198945703	16.9178126729327	2.81611133960942	2.23263555738201	17.6981811819128	20.0597051277656	4.97037062441009	4.00151607822283	1.91211743484892	7.34116105630105	7.12323945309179	1.42922254949878	14.5526622942745	0.182290424646329	0.0922173871268981
381	YGL047W	112.461711979778	9.35200350869787	0.000118700035922705	3.52039399493766	2.32245476549012	0.106510341989078	30.4941163312915	1.3416247521329	42.6042429447757	1464.71144771733	28.5044597333711	0.00142378519252161	2.45077287710798	0.0521229982176122	1.4240511079344	2.63214210534371	1.77675917510838	0.102427922638579	0.127788501593347	26.3146567386778	25.9522279110536	1.93660249491816	3.52318558078067	1.12073057624055	0.663576851886224	1.20493713351921	19.7500899465085	0.183597758836051	100.201590328577	108.811771980891	7.2898360952047	12.5891263947427	9.7386746167963e-05	148.386637484357	14.1649463321425	2.70581408684476	2.26302532389985	18.5776379029614	20.7553691854109	4.5033034021974	5.02982704715924	2.22900201465373	7.25608192173747	6.84759366969295	1.35568926758592	8.40823371960057	0.1751394663251	0.0840283427846767
382	RPT6	124.044888346552	10.6059309430508	0.00011698338768127	3.95130966160549	2.73517114359461	0.120251863681154	25.0251972454417	1.10349009469597	36.8259367505978	1038.21518699776	16.3302303009707	0.0016853838454473	2.77394819052239	0.0508214585355428	1.45087183592763	3.01060162874008	1.87919898681508	0.104016618945762	0.137964820806981	25.7531626057785	25.9338401975212	1.96658595280781	3.5398896482036	1.16866893438741	0.819000107970137	1.44735833163278	10.5109585567238	0.204701985797135	103.670390859362	104.183135958554	7.71932615454421	12.2161686980765	0.000108137728328066	159.959932683373	15.4200076285228	3.03742829634174	2.31184595386926	19.3844361446116	21.2598623411893	4.53093027252807	3.94932181573223	2.25198174429946	7.30854029490346	7.47443294266733	1.53733865949116	39.1802037994197	0.183600164567951	0.125600578053624
383	DUO1	106.288528635056	9.4864584755133	0.000154852740835729	3.29005374396516	2.61116479977258	0.111265316631124	24.7870214457935	1.09007865327179	31.3020504231064	1612.95726602813	30.7203718462413	0.00145261016391232	2.50497638487991	0.0534904521345679	1.48995474824181	2.74027492855214	1.83048474178336	0.114115620818728	0.133258330929721	25.3144688809532	25.7785716388989	1.75568806158774	3.22230916581972	1.04201422124128	0.766513907312874	1.10237731857984	23.6725406754382	0.228700451797187	104.006134177109	107.401024460662	7.78887724043371	12.9468965691885	0.00010792659992448	165.292912632756	16.4752595139862	2.78487102949377	2.58532768510212	19.2560102213891	20.9423371164222	4.89125949155388	3.8379707458071	1.754680478493	7.01213293218871	7.68846887810937	1.39467562497479	28.4587864628159	0.206018974377236	0.10471337083382
384	MNP1	124.334783675311	10.4797863557206	0.000139589037649945	3.83816018669043	2.76396104838499	0.108347608874901	23.8217919987935	1.0258406748657	38.4676582933256	990.541415157336	15.3742596895417	0.00141403379738087	2.70690891458961	0.0506077770933747	1.45316260388855	2.91055507987842	1.836823186978	0.106008966583379	0.136315317878422	25.5997846048207	25.6298096148312	1.8501258459608	3.3546052222676	1.16387382628105	0.778103407661437	1.27031256635819	9.49370533906621	0.199761796097293	97.1794707906037	102.824065406416	7.22126806047322	12.5245841780233	0.000131616003346254	146.506440668512	14.8686397211426	3.00606082190957	2.25496084038184	17.7413395568871	20.0728895748022	4.65314684155478	3.94977283750326	2.33838229968235	7.17047644266935	6.67964742881843	1.36566570967284	6.11533283263589	0.181045167557331	0.11297090964295
385	YGL069C	115.187507751079	9.46540193146006	9.96573394153274e-05	3.23605275901605	2.6203101242432	0.0879270145581934	29.6013769909948	1.10423492838069	20.9924070293906	1171.62265834152	26.5830831614335	0.000442080867266361	2.30716552313914	0.0522410641987103	1.45755999822599	2.45583029878075	1.68143712043414	0.105946520358708	0.122229892643519	26.6080223438977	25.9634029806261	0.962534427049691	1.80648429669841	0.735425248807882	0.364191865001449	0.78136251596595	18.3744276816754	0.14967840222722	113.339853520942	147.832620888959	8.33064233958126	15.6347148754781	6.29914729933383e-05	211.94808795064	19.3967206352802	2.66057894567111	2.52603502132425	18.7762752580261	20.4545345470458	5.65196108821317	4.86085849669425	2.07408503919008	7.89544887232149	7.95878493409929	1.60588184489491	16.2827668054903	0.172459149883215	0.0717471610621988
386	YGL074C	119.459654527218	9.59767772045943	0.000101465287365836	3.49858784869265	2.44307356554884	0.0951622212714402	31.3834339247019	1.2191525401463	47.4165721301975	1626.0585362766	31.0824834015158	0.00121582378846927	2.38106624007592	0.0487789060074988	1.3980169869601	2.51940483581407	1.71713428921116	0.10164749694103	0.12270258325922	25.8339476093417	25.993075213652	2.0139311674302	3.76655539631217	1.18308942442047	0.611937107349898	1.2070023349526	22.6206902993735	0.196250364741977	108.377298969002	106.192588482733	8.07542950555062	12.1937472057525	0.000102327553373314	156.710475690506	14.6676942222394	3.10038687076771	2.23335503647032	18.7121303890092	21.6696999782186	4.50736246239377	4.03327488264987	2.13778523132973	7.51250342446927	7.18152575647383	1.52634978901468	19.6877504411226	0.193826609859505	0.093119725117836
387	NBP35	102.555675753997	8.74158167460308	0.000126226553173568	3.3944301337211	2.11324590065858	0.113801454766314	33.6904186785317	1.34438671030866	28.6048378575912	1345.27153121285	30.2899751900564	0.000845556245291221	2.43803196363186	0.0505906833009695	1.41898605529558	2.52378890213773	1.621022128328	0.1037021497595	0.120254790058068	25.9495527166501	25.8006691104395	1.38285070408752	2.52978575664486	0.884126730840437	0.528738553466317	0.943992135545593	20.7579875008015	0.176535273696628	92.0973025451581	111.784177991592	7.07008052590022	12.9645733300399	5.89660891017856e-05	152.460570968199	15.3498458055516	2.70180457121802	2.00723467310876	18.5901439355333	20.9974436547042	4.79865532547245	4.12423812380684	2.25523409706143	7.83449205735705	7.19470359730735	1.43838114290237	13.0737508531228	0.178808213886755	0.0977696240098212
388	NUP145	145.635960267633	10.8656409158464	9.46035115166308e-05	4.39099509224627	2.71371152247948	0.145470276421608	37.0177426202571	1.17159809036879	19.7672817672363	2044.37100042129	31.7216939972949	0.000426831424416443	3.0242659172488	0.0548289594283888	1.73501349302467	3.12419469434645	2.01408898398501	0.107940781996743	0.127843631277672	26.0483233783931	25.5639455588884	0.86684989461697	1.59942774357529	0.702290139175864	0.343751688475721	0.815330153254402	22.1545302942336	0.118372611559334	118.240103166051	148.222308557885	7.93906467302075	16.3260026165769	0.000112105482049648	194.059278617672	18.5660674731355	3.4048238893485	2.23106412040009	18.6942242218327	21.5405138598514	6.32519534401576	4.7216817646571	2.58012395807058	9.1431855955111	8.86704367442282	1.70466857002048	37.5421454133909	0.219832075306072	0.123655234624899
389	SRM1	92.9396114022482	8.76554088503989	0.000150892302731916	3.4475254220344	2.13295196649133	0.127751984437085	22.6951136048315	1.39399882146088	30.9977192672176	1012.09021416653	18.5985911885439	0.000732435226572199	2.21046069057428	0.0505739385164737	1.27438069493615	2.18485011984629	1.48903374127963	0.110207912654901	0.121568559100378	25.4420339481516	24.8902893120605	1.44716448510981	2.70405416876114	0.980046639783887	0.549756657500875	0.923247031658038	12.438818069197	0.177535446922383	93.1844615664694	120.328774879279	7.61856015145872	14.0459112192769	0.000151635968795385	168.669040082204	17.5966196643652	3.36963203048124	2.08182024340702	19.5615231237658	21.8442325159353	4.90807766219068	4.72954591703397	2.9189956336701	7.8869718720255	7.85713621943568	1.53470770863665	14.3808585682582	0.185576470948019	0.137157780493536
390	CDC20	85.0015778039557	7.55340992405285	0.000103105264028077	2.98930419144767	1.73658686371842	0.102997190389763	28.8071686264506	1.23311848561357	27.6166273980016	1446.18536924119	27.9295677750861	0.000648277815422581	2.16895471853363	0.0487749534357137	1.3226079959958	2.19554438848719	1.4884809315157	0.0979557985703857	0.112604496018447	25.6263640570684	25.5805611490335	1.20832579658639	2.25819239703545	0.810466950350525	0.379887534172038	0.834249333690558	19.555692685034	0.159544473032051	94.340501274418	96.9017255024486	6.80753706658514	11.6617607376436	6.70779274061951e-05	129.498070669279	13.0043716292726	2.66798208501908	1.68958436565379	17.9465330606555	20.5365534482948	4.27448323355112	3.88457926562467	2.07208557124502	7.39603707290828	6.32049824070214	1.23043773986958	8.75743064970833	0.158497762823663	0.0865166113938704
391	RPS2	137.39061060618	10.4477075184961	7.29882649751423e-05	4.59120200577611	2.33346386386069	0.176019635930896	30.4045823967352	1.71427336824224	28.5195673734675	1848.66339990336	32.7942033925316	0.000393302462835803	2.99325927132532	0.0502652652901142	1.69042067212198	2.9969382194521	1.85807451581563	0.10747116840436	0.11527880250354	25.7248383000636	25.8917011445502	0.993127929272629	1.89463359148569	0.813011324032562	0.349840761661671	0.828657391390157	22.0598269126181	0.123043064590132	111.42091402516	152.067020572334	8.20921475976345	16.8905845816045	6.0811632066855e-05	192.306726530234	19.3479563267625	3.54155642913445	2.14885497325006	14.4964398259487	20.0826280511063	6.95280047527135	4.54812953612387	3.1076706364971	8.33658812431858	9.03989516625184	2.22702268278089	38.3023182635654	0.270088591651995	0.164136807543683
392	CEG1	138.097761078785	11.055944806437	6.71076518417754e-05	5.00210797393397	2.32139512404342	0.187990691718534	22.7017814404599	1.16158352792002	31.9360941650186	1307.15880176037	15.6426666399257	0.00087532974099869	3.09824387680164	0.0663469687624734	1.92431672428452	3.22087729087132	2.22935972921278	0.134071288937628	0.138106233220765	26.2912868204925	25.8686069828518	1.26530455251416	2.39221396423136	0.974170334130694	0.570978840481156	1.02145378784634	10.7151826232635	0.144351828032183	126.367299201179	148.145092325722	9.39379898373099	16.4145450862855	8.39076981641158e-05	195.879794764276	19.1110682691702	4.19304671281477	2.3197873338201	15.7685114991405	23.0277322092302	6.40937485404477	4.34052608362585	2.40366453451453	9.22370567695443	8.97621977920269	2.29192397844126	42.3008884515332	0.215178584387265	0.168917782485951
393	SEC27	75.5545902807345	7.15043407691397	0.000129886598840229	2.81151694692109	1.71062507402276	0.109347482954302	22.9589622023607	1.46427786085397	35.7873280818055	1029.5035771597	13.0362705826114	0.000733577849721265	2.04182173906572	0.0499641764837064	1.32999107046189	2.1105227741435	1.54302131636081	0.107307526952412	0.122589424903996	26.3155563838895	25.7822593588685	1.48121386892434	2.72471605738763	0.931451595842711	0.457143782057018	1.06696303218569	9.14997764738848	0.17206202592411	78.7163633443609	98.897035374201	6.66464603181783	11.9087051158044	0.000138003087664921	130.233449035844	13.9463174927641	2.86976142228372	1.59578738872272	19.3506866483949	21.3923011113565	4.24810110873327	3.8728463769553	2.43954884037532	7.41211767405874	6.99762461507905	1.35772689248677	21.9322544786677	0.163028119817816	0.109347469262478
394	GPI10	83.3479618466384	7.83718111831964	0.000162348083946172	3.00970133109854	1.85959761155977	0.111403785852181	21.6109191061147	1.06595332111267	26.1911756796566	816.015833755576	11.7192245791588	0.000773104199672647	2.19542862072269	0.0561173013436543	1.35081244906443	2.23961474795609	1.48553574879513	0.111454496472195	0.11607160311197	25.5355976603378	25.5570859230672	1.17649524536787	2.1889779284803	0.895525227447107	0.42079526774642	0.82783701154049	8.13948022051354	0.167234529444458	99.2315601140651	121.58545173023	7.75515367616825	13.6755685881857	0.000153377598222707	180.649562250057	17.2538844850886	3.18226551834604	2.06927646319678	19.5317751918971	21.7472649112193	4.73483425350186	4.41775517301408	2.50506501487865	7.48888361219216	7.62982390224265	1.42596768004383	9.15748945093154	0.153762995510293	0.112729059174609
395	TIP20	76.056018942091	7.2944219194953	0.000130406585927325	2.9759710633172	1.6122225490534	0.116743783700665	23.2761367219832	1.36026284285718	21.0933882783879	1067.06899728008	21.042786661289	0.000726660114416014	2.07968364978696	0.0497499141131476	1.29959982301775	2.16838527326852	1.54230279415346	0.106929933102584	0.123826800986635	26.383605034533	26.00816301004	1.07429991987536	1.94106528074031	0.758764761842878	0.417992696651163	0.878824677086275	14.6376612739983	0.157384112962962	70.4715300230709	99.8607039845583	5.86940166284	11.9424519824937	9.94481037074341e-05	128.535822947261	13.8711108703467	2.59210430989896	1.72089329707685	18.7213335319339	21.5753607506459	4.28253687394162	3.9678072461905	2.24910574747967	7.1852801037217	7.04686654583538	1.24380235397689	11.8328823434055	0.169630870533074	0.111079194123885
396	SUA5	91.6495581006166	8.99592566461012	0.000200400142221575	3.74337794839896	1.69765332148502	0.132873241996523	22.8688155416485	1.51042750605694	38.8394760918246	1005.14510351288	11.1585558462677	0.000863340634794885	2.72029482435335	0.0529597816684173	1.50821620498437	2.67434529555647	1.64807948658329	0.109344970849876	0.123423100864692	25.3586783139574	26.0795083968923	1.63992178267786	3.16380662228725	1.05119640645253	0.528660245789686	0.957341876142979	7.58012340189979	0.182028982743257	87.9353909973877	104.827573212176	7.52823724758207	12.5789310803753	0.000196886082224391	141.730548207564	15.1868911798543	3.02209889038249	1.89105950973006	17.1657862801892	20.9619499735839	4.43602412934523	4.3146067925562	2.49245648819746	7.43024710458777	6.56403576033288	1.44349288698477	12.3570598965226	0.15318277336318	0.106143899452121
397	ROK1	86.3538424597784	8.25215866597024	0.000126409454553243	3.04051845489201	2.08524533396208	0.0990846222549205	21.0026561709305	1.21200774622796	32.501732507907	963.853700082928	13.096658068516	0.000903607168833137	2.05483931276566	0.0508035366981623	1.33029154327359	2.13204126676335	1.62482974349382	0.110806437482709	0.134389057606986	26.278082557819	26.1567734566907	1.5374329470925	2.83877871294234	0.972083943123858	0.513166552522808	1.11515960405584	9.14918250416157	0.190352531153937	87.6778349520402	93.8910041741607	6.70263646489337	10.9550372643205	9.83414482239062e-05	137.551897480198	13.4919629414137	2.82464528618633	1.82675684041673	18.2357990072851	20.208625079659	4.01928228250994	3.57774063003942	2.34450939971657	7.00718076659704	6.57204433409083	1.29972840249119	6.24893402125116	0.146641487682805	0.102376001680032
398	VRG4	93.9223349699765	8.77316207516697	0.000132977228154661	3.05461953920703	2.23058316497022	0.0886410580227201	24.5108265283933	1.63667710579809	40.4338323320883	1046.58259555701	11.83063135546	0.000901059801671906	2.11634674791231	0.0524201117269761	1.33538733734034	2.28007261139838	1.58905924490372	0.114877261086395	0.122480650587675	26.4413649102899	25.932988182672	1.59110976974482	3.03012560120212	1.09244491973006	0.473075913219991	1.13737793695421	8.17854926191692	0.193949230415529	100.734556476984	108.969942268563	8.18212630263425	12.9068669046193	0.000117114700617895	155.981252124617	16.3767521302513	3.70028105330149	1.79248533517501	18.6529200173052	21.0908222090341	4.65198537950475	3.92702714417947	2.62979712095764	7.41869993046264	7.25315234506161	1.27842709918136	39.8018680395266	0.170601675696441	0.125386433343992
399	SEC15	114.782557020966	9.57017587365897	0.000106776371983293	3.77127922368868	2.30854587125871	0.127687083862942	35.5051665701043	1.26291319579839	30.0172658489735	1434.81834280244	27.9003028446424	0.000671140447126929	2.77822241241468	0.052355536056428	1.4744398142403	2.84830087074292	1.68787066310594	0.103133298228048	0.117675256345983	26.058154621922	25.5054648333377	1.26877825834098	2.3971164772193	0.851691739270215	0.411115237092673	0.863778131558666	18.9361353206317	0.158272558560644	105.424799955013	124.188479439819	7.89724546335532	14.1465004854971	0.000106663329220772	170.486997913455	17.090829989481	3.28474711702349	2.15957804464649	18.7365204456388	21.8424064010837	5.10479419156457	4.36486105616053	2.52362297857763	8.03442790606024	7.65179062010941	1.45890923244251	9.65666904688426	0.185316445411624	0.12560399490764
400	CSE1	86.4676654121527	8.18428063313377	0.000168666742900089	3.38566491075747	1.8375445696264	0.136804342901362	23.9856480467367	1.61958425373541	35.2407883721458	1015.72204019656	11.2254730779593	0.000781886890694468	2.35476569816512	0.056738698902561	1.39327536180771	2.42867964798756	1.64982796066334	0.115124710838234	0.133231923495817	26.1611359624176	26.162871755784	1.4719312461684	2.75084979770164	0.968441828967196	0.486407129995581	1.02365601763127	7.6902184504131	0.184189716371811	83.3329411884465	104.083666220298	6.94638637778354	12.6903378245087	0.000106773367560983	141.52148180566	15.5641545683158	2.68904952416374	1.92997260008622	19.3222042935251	21.7479894100913	4.48693580829716	3.8628772434108	2.18477629304369	7.65430597160644	7.21754484475573	1.51008481251044	22.3224095306947	0.172109698553739	0.114590651192894
401	YGL239C	89.6859044357222	8.20524095839638	0.000120134701811985	3.13470735568104	2.00087666880442	0.105366065747364	20.9432137030477	1.34128771816753	31.2065175112806	1481.39721119542	11.4590764733912	0.000755944237079211	2.14849977105431	0.0553031620926058	1.36696244266945	2.19773617892719	1.60182879880611	0.113991354374171	0.13063552971308	26.0789318389584	26.8364290717428	1.22553996074805	2.25560772673851	0.909822601742434	0.429248209200307	0.860407243558825	7.74987571739815	0.175377455225043	72.4802887481879	102.69830474102	5.90886626731129	12.405197470474	0.000124965967619865	133.993323763557	14.8057935639978	2.42878225225025	1.66824018891265	19.4032741735743	21.5353072686434	4.44607217268873	6.37525014386462	1.88445118884529	7.63068938917068	7.29872224214669	1.17193879388104	11.4555110260079	0.156960551832565	0.0939361393711839
402	GUS1	88.8944211391732	8.44227453531087	0.000156523154434268	3.15334537779373	2.17080644390745	0.130583034274068	25.0026252255215	1.42309361635151	28.1077264127894	1305.82166024589	30.1494463811574	0.000797538026302624	2.09076020738005	0.0557026337286123	1.34867956113083	2.24615723134461	1.55437530242707	0.11735848101588	0.122349000682666	27.0432321244895	26.4444100300248	1.31286894460605	2.39980727743278	0.873470442652076	0.567380531619226	0.893997830414843	21.1462201428369	0.180515727026878	73.796199982207	111.841579584074	6.15081341293132	13.3632020164004	7.75621995104564e-05	144.400964482904	16.0451479341671	2.56905881503015	1.82067482765293	18.6473331562095	21.0993098923985	4.83613826239507	4.00223202591253	2.29309907647739	7.31920932221658	7.29901716771136	1.30187673271026	9.73033005852041	0.191602798436069	0.110777272767531
403	SNU71	82.5412769339799	8.00237819359007	0.000139792579907367	2.91933678425612	1.91263374279906	0.0896068741252817	24.5360563913826	1.46248205286106	35.5508757899642	998.638262295027	11.3414341737392	0.000882655409966705	1.77222649577622	0.0500325968691889	1.33044945127424	1.92338156769231	1.65203888614419	0.116424028029671	0.13187070948726	26.5406329200262	26.6221226904953	1.45265314299658	2.79819313774713	0.960946152331216	0.481290910130936	1.09879770784022	7.95112733873663	0.217973798102822	77.1392252905905	113.278490575617	6.67230878896734	13.3376070513243	0.000133391633552875	150.653635211633	16.5833675028899	2.73249271139593	1.66342894007741	19.4739116833771	21.5526255984334	4.64667849124774	4.15643739441858	2.52881652674146	7.71434328569186	7.45539510250039	1.38943465450871	10.3395440768055	0.14079196876208	0.106297151847382
404	POP6	87.7847549460572	7.78026864883177	0.000104418307796511	3.11662202492058	1.75550648599041	0.107346531184633	31.628453598639	1.35380139356825	27.7928238554731	1296.48977477476	27.2456952536098	0.000691860182169502	2.2056799359371	0.0480454888220287	1.28991416240286	2.25592982337081	1.53053112616861	0.0957228770581633	0.115732808989063	26.1217099287567	25.9495772989407	1.29142224783173	2.4267294020253	0.835937960033277	0.392450513446991	0.869367646726796	19.1396639378828	0.177919395755849	68.8123961428908	92.1314375898328	5.60504063254537	11.0706350867321	8.08667489222673e-05	112.840943900877	12.2382216608591	2.25325483069789	1.57663232866543	17.6307298171941	20.5450554152058	4.10570158890311	3.78089018085126	2.02011844089763	7.10073848362561	6.12356413496514	1.24103393738972	14.3280441251701	0.160946196291232	0.0883783134106656
405	YGR046W	84.9781348212489	7.90260270376432	0.000132445867194283	2.91876520897339	1.89493604581902	0.095223045042966	22.853299626063	1.27198641759529	37.0998675440166	915.774419022665	9.60893168560724	0.000859623629791076	2.09159870538327	0.0529312007540793	1.35513785720331	2.18970210947696	1.58148318808914	0.108784650225809	0.118203675780643	26.0171227020291	25.9518470080089	1.51406605358019	2.77506574285146	0.98700801506563	0.435910979257976	1.04798144782846	6.87849343326034	0.201996180751538	64.5420843732542	102.401170660684	5.39054277718014	12.4778760420845	9.21531669846001e-05	126.688681216883	14.5246033670334	2.2088096596584	1.42776445097871	17.6854735458401	19.6074764528328	4.34240659602736	3.69964002111407	1.85445233880635	7.18466764002615	6.59893200330227	1.1517268639452	9.76121401816808	0.151395629884931	0.0886355432271601
406	UFD1	101.646470544604	9.63215379331058	0.000151073786852118	3.52729116822115	2.48365965758341	0.11683266225352	36.0097579692985	1.10194550541465	27.457123557899	1155.28533024214	22.4411581069784	0.000872437588449708	2.36905208056495	0.0539345735657569	1.33781793293398	2.3513349042926	1.53287212307384	0.107684178186577	0.123863747792075	27.4804515441799	27.1872706953883	1.28138476428863	2.40506162453858	0.916754672817045	0.437209507334357	0.933454740534705	15.7402720383532	0.203744573056959	85.7984614890255	123.368230511276	6.92466737115769	14.2489154566422	0.000115399669425656	157.628831912871	16.5360322630487	2.55181169929323	2.0087511919525	18.0475706722949	21.6172892085143	5.09804347714788	8.09163345399831	2.19518829862691	7.45768503492507	7.42107186137277	1.31704181207294	12.8604226506179	0.162028989959637	0.0918140983265656
407	ERG25	80.9828376575721	7.60313322712828	0.0001075269658655	2.97429285777058	1.85053746236283	0.10924324155372	22.1871244143041	1.57907916446179	36.338030711354	1135.01939359137	11.0447382457428	0.000813323923508168	2.16659731649959	0.0530179590184147	1.40428697869463	2.16381531180408	1.4958909164206	0.112319112988797	0.116677449079844	26.1617343200462	26.077053955705	1.43847403277724	2.69822272855759	1.01258801432214	0.419010417513482	1.0620921441341	7.43251890850008	0.170787117643441	78.2521661023671	113.105957350515	6.10615288320892	12.9878456265836	0.00010663121628384	144.977968568058	15.2013810297442	2.61832790423066	1.66193992570584	18.8272322623271	20.909446146713	4.58072447559542	4.08861255158472	2.02418247808324	7.5845233019411	7.33411811433607	1.16614443252206	10.6725152050776	0.148343766050646	0.0960153907348404
408	VHT1	96.2330014365304	8.70656202860223	0.000143020744021539	3.46032281742893	2.0539919327386	0.126468408562039	32.3157488175622	1.38204820249359	27.4776446622685	1114.11855605674	26.4234747164845	0.000704388313687079	2.40971700914009	0.0512327576316952	1.4347609050258	2.47992164493648	1.61539519505871	0.107581826856358	0.121470068709292	26.1419893117735	25.8830628970958	1.28508659068038	2.37347524209123	0.868128078014759	0.448129585886394	0.874481309854458	18.1118795272054	0.166979604396907	80.4002777061706	112.700599078303	6.39113010069731	13.1566608745167	9.07257363383319e-05	143.83167944505	15.261251537311	2.64266669760211	1.85519214822331	18.4907826303877	21.4505969504429	4.82839689421277	4.54798135834372	2.09931204124244	7.68371057252516	7.31723412866506	1.33297048990827	12.7640129774482	0.176436205297977	0.111585630373195
409	YGR073C	87.6438428060875	8.29385049291827	0.000143825551645713	3.11323846160133	2.05178049311544	0.109693932057009	22.688972238681	1.41611351910697	32.6627472534517	1218.73977151444	22.3168604643246	0.000815035689548366	2.07566824866095	0.0516241102669392	1.28919067595986	2.23579030997662	1.51314365775074	0.10781726317362	0.123791152422369	25.6292854789756	25.2643172411719	1.42303214006865	2.63700851333983	1.0271207867455	0.420191943065671	0.898747835722238	15.9720742525382	0.198431621521025	85.8889899765742	109.389811342632	7.03873831278342	12.7263631911365	0.000121958884115045	155.734781606307	16.068068918684	2.73392084268418	1.97844469588518	19.2936620090878	21.3800697615186	4.56707149643276	3.98459966661205	2.54601091083145	7.10632321037143	7.45965042616629	1.41438413046375	17.7262264799983	0.16776547813232	0.100971022309031
410	SMD1	97.8935393523156	8.82223520923169	0.000133387117244066	3.54224393513789	2.18541675689381	0.13967255655036	23.6907275075266	1.45483768836635	36.4902525692731	955.443314679865	11.4243318239471	0.000788512732683886	2.43023215694959	0.0560285685671965	1.44830285593563	2.56744341372038	1.70821082118474	0.114983541353606	0.129473642367096	26.7013280467774	26.4106723615675	1.45825958867604	2.67573571501709	1.00895485487658	0.520841947024734	1.08994868465532	8.16155490166343	0.178684306977462	79.6165928910996	112.694541608904	6.43695285365038	13.5134824297538	0.000135713694406954	142.341827113922	15.4704627164664	2.95268878094793	1.77809113101694	18.0576921962413	20.2159147928765	4.95928375796009	4.25819442208972	2.13661230032233	7.44046991776155	7.36711249687287	1.28152683040231	8.7105106208741	0.19763468233928	0.131379799457792
411	GCD2	93.7042983374592	8.58219449796905	0.000113953697539133	3.28994424836049	2.08474423435502	0.105733582070522	32.6590934921527	1.16699361823444	31.534549680651	1554.73128148997	29.396100000272	0.000752136763602188	2.32392144269665	0.0536625461481322	1.39377291256225	2.38844496279664	1.58913765472066	0.109453155503271	0.124442479363259	25.7789445695679	25.6911589250651	1.35725817855926	2.5127343110613	0.959182797228117	0.462707429033286	0.874999972520235	20.3679279449549	0.172104872304756	75.8183874667583	97.8778037550714	6.1832945955654	11.6838679002677	7.30863597333508e-05	132.435268337741	14.1335881981578	2.44059527079568	1.73653251558459	18.1751160363682	20.3598739369061	4.17834895919461	3.92058995526699	2.29976269003781	7.27093404980054	6.58992767699639	1.28200550535264	7.15424483357656	0.157507931466858	0.0922423699063448
412	UTP22	83.6858206922306	8.24338467967856	0.00019000067354504	3.14939669872931	2.04811723261734	0.112460109567158	23.1015106823594	1.41882962991083	28.6689113594141	1345.96806998372	29.8480540304446	0.000808292980335468	2.03440648453119	0.0504381204199202	1.28731957757011	2.11211172765107	1.51841073373137	0.108838871150346	0.130479746296396	25.5272367071161	25.9143757828697	1.25806531028938	2.35956873612315	0.865347700512119	0.373734382474966	0.892021236573072	20.7609694257316	0.191850194636743	67.069346080871	106.629278267786	5.81733274988366	12.8380689190223	0.000125910605929208	136.950622163617	15.6645755698051	2.3711461579806	1.61608641322966	18.4237392785949	21.2484755852082	4.50528434768573	3.93604246910671	2.34085530563445	7.22336542964488	7.18486468185554	1.23359995639745	21.24236884815	0.157418689081885	0.100154216583346
413	PRP31	90.8518062384215	8.84367491108099	0.000148447662909804	3.55798121954116	1.90418824224849	0.135463788513794	24.4722556804257	1.25380982180263	23.023385415473	1076.84615892756	23.1898749746049	0.000756244762132033	2.51398801621557	0.0518541717998658	1.44466739557817	2.61559853079996	1.62897072011769	0.110905843182338	0.123888927359433	26.0006272242181	25.9784700770904	1.19270771251332	2.20939851437279	0.754072944890415	0.842880027627265	0.866838564650455	16.4790967228119	0.17289310160299	67.0442028821324	106.680216133134	5.75783127756082	13.0417521416389	0.000121591034896615	133.745081394369	15.4282843592091	2.45035074219857	1.58188041248922	19.0800843425137	21.7195820270567	4.66238957269819	4.10549972418739	2.33199052366052	7.59240590314322	7.2321258813842	1.2851535874829	16.1684614924014	0.168779043280056	0.112128602039258
414	VAS1	80.9703376751152	7.84572104677293	0.000138124323477952	2.86372183443304	2.02069576872781	0.114865636640924	23.1729610421776	1.31966323050412	28.5104485383155	1148.95815377606	21.6766657560268	0.000743010571717005	1.84930230006978	0.0521580197169548	1.28454588062601	2.00599990022551	1.54867065617749	0.114462291066753	0.127763049532015	26.7032212721015	26.2342185028019	1.24939994193872	2.36982817024333	0.920918923938195	0.430185830277199	0.910612873333504	15.9915378358583	0.211764103798245	73.7430430984327	107.783718817118	6.55703624733186	13.1729376255237	0.000118239580591192	146.636585241629	16.8964057639194	2.61848412971334	1.55478540967927	17.4331535843179	20.2196805177802	4.67342022595845	3.89518165207072	2.19267785676692	7.03550362147737	7.18410233428911	1.36701144197351	16.8354440600924	0.165472287130017	0.100738026616263
415	RRP46	106.771097037399	9.38319270715972	0.000130746569232809	3.65614247768257	2.34306296667342	0.141096666975944	37.1633638231401	1.34697430975013	28.8094115088866	1290.19826001541	25.8262007236	0.000765309208741218	2.67173054584258	0.0509051184523877	1.38285871267318	2.82814285462494	1.66940380276144	0.0979489887631616	0.119796647879199	26.0139041021678	25.9637129585392	1.34677184631846	2.45265682022759	0.870520765189765	0.474702192063284	0.91804467010984	16.9908108136463	0.163843099761392	101.665405963309	120.895136695673	7.74932558426143	13.9279152154825	0.000104059075352324	164.931610644169	16.4369244114642	3.18310065857443	2.23573132430855	19.842750128278	22.1650701784902	5.16606725611842	4.51783654233434	2.73050766904801	8.0639774470295	7.77460488587459	1.56275815043496	16.066212406478	0.201129808823631	0.125151528440984
416	TEL2	87.9491053794304	8.05851863298132	0.000126691510350208	2.78961874613434	2.09686534960107	0.0846317456231195	21.4618585199589	1.58989402286308	29.3540973681959	885.475130980142	14.0983145119351	0.00095536601818749	1.99920456616132	0.0496692281648512	1.29740204792384	2.05725258067073	1.39525791355321	0.109914318514497	0.116678025662356	25.5955924951914	25.1992434445156	1.39758266871565	2.52893360751038	1.03563075117979	0.52557433238199	0.935273660052436	9.68662691195684	0.225508984063873	76.1419336636675	108.752668554202	6.43236009014419	12.9041722165857	0.000131543028865869	150.210935632763	16.2265237574959	2.49605707653395	1.56099943187808	17.8002770000794	20.7329161061027	4.57966537782281	4.93595815631125	2.04373644031343	7.59567565843459	6.67868526421654	1.19149597976362	8.15687795573754	0.140935770453078	0.0864172361987249
417	DAM1	93.2072246385458	8.77284007780623	0.000179091949652022	3.45224506100046	2.06795334306043	0.131913898682761	23.3210269262506	1.42232678669512	31.3168151041411	774.947077531799	10.0484051796885	0.0007400123345792	2.60264188008503	0.0538274915741587	1.48289508509938	2.598693903612	1.64801985025121	0.115605781389783	0.127816198771091	25.9782643606675	26.1575014321359	1.33773640116533	2.56214281977025	0.874253066707981	0.480204494229619	0.983984494486342	6.65993923744831	0.20490934610224	76.8991804712237	112.680033486482	6.41397032361448	13.3457359399633	0.000133963119357314	147.040981096792	16.1428830349451	2.9033919073102	1.80814204795324	18.5262766199007	21.1428881932879	4.88714141927777	4.09611882809261	2.59716376332201	7.70962841570271	7.59132677025357	1.42314707468166	9.19298185049393	0.188163951748358	0.126288259703026
418	YGR114C	84.1817857128989	8.01767518657464	0.000143826093468905	3.2830340628861	1.79627413574626	0.127284678462498	23.182440971583	1.38839753064263	27.7498005824843	874.328864540891	11.5914318532133	0.000810591122806962	2.33858056479093	0.0548049239812826	1.39186179908493	2.34633911431662	1.6117063238381	0.113553294472809	0.129259162884762	25.8920015381029	26.3061022908262	1.29532639904727	2.35541413796316	0.870726677747052	0.45758194276984	0.900755873407605	8.14822851661812	0.166588264481899	73.2586374496655	108.816282352066	6.20902565025749	13.5712836310836	0.000102568600225205	140.55577911598	16.2408142609299	2.84137916970425	1.60662651183412	18.5553159522727	21.4153453939486	4.84507661120846	3.79593015290094	2.12707999261383	7.33300361581797	7.2260713599382	1.28102548980442	16.4108833182328	0.167276050782122	0.111682511358458
419	COG2	94.5040860542301	9.04185024918378	0.000155143246158405	3.5652785470764	2.22965620029452	0.149768680409647	26.2089848437728	1.87756798660857	37.0416418329294	1621.65299314672	33.6711869362448	0.00103091063224734	2.41442234053108	0.0557743102438361	1.31686981537268	2.53372739404415	1.64056180354611	0.111595234765686	0.126662021391765	25.4591184599465	25.2883900017515	1.50358771251431	2.9291557690987	1.0097943631986	0.883971042818524	1.15448122488404	23.3168799670045	0.172919198757592	76.1311970722135	101.385243162164	6.59995790680454	12.6633160054748	0.000138699797612248	138.435540553007	15.8480674333415	2.58684863116987	1.97091704727826	19.5737717812834	22.4370456298651	4.55893773861296	3.89701608907558	2.21892176303697	7.40351929210304	7.4623291008076	1.38674062736773	7.02992016260987	0.172753377430066	0.118704125441827
420	CBF2	78.9088083420744	7.33645990705257	0.000109662529919205	2.9101816671789	1.70078920910399	0.104891369897189	22.2370153285047	1.12202769794449	26.3065897245992	997.861505673793	23.119730255473	0.000748228694712455	2.12237660799154	0.0547986287350362	1.41763966338696	2.18458964656434	1.61400017541361	0.114827158566643	0.129772287604331	26.0131497149446	26.3484968941074	1.2165449585177	2.19836887381315	0.887987981875195	0.402590630709851	0.890938331981228	16.0836320944259	0.170382559450417	70.7579091153758	104.916464950401	5.7497698875586	12.3080587164855	0.000120469923348855	128.761953318628	13.8925668856971	2.47795863978242	1.60753272160178	18.9002210802202	21.0991450905169	4.48696895885604	3.81492830472586	2.00663503758604	7.22867909390587	7.00829705368762	1.21683014063503	7.75412512053569	0.163775406638653	0.0952308880593702
421	ENP2	116.629105246756	9.81745749028811	0.000143398222799937	3.73431507871935	2.45414955364658	0.123896285625075	31.8359208278629	1.39197017765003	21.6842548120441	1099.07584467631	25.5544814116056	0.000421590164747255	2.67666899080917	0.0553515045220256	1.49823151161331	2.74307503855746	1.71154948943331	0.10731377195884	0.125142514915947	25.9244305411932	25.849243445485	0.900698136626641	1.68296063947412	0.747677610942106	0.413174518310658	0.773850344973376	17.1075020149133	0.122417282196981	98.7709575143029	114.287136770071	7.60725194954356	13.3087950326528	6.20351843974504e-05	158.251280783673	16.2317576396424	3.00863266054873	2.15002439076331	18.2486360387696	21.4490984052858	4.84671909947722	4.19178329170305	2.18140578921811	7.84683565282428	7.40818583257527	1.5284253675193	41.3821167572067	0.182741537122855	0.10452814530271
422	ERG1	89.1641325742456	8.1898021873994	0.000113679246451224	3.29530469333837	1.90576715440726	0.122687753162735	22.2986579681723	1.11706627943377	23.0027231573411	799.998239492311	15.9782418386777	0.000692361874627872	2.1855356455303	0.0510483757847188	1.34989625116964	2.21709600640105	1.51102196329093	0.111526379728064	0.122480922426765	25.9701623528949	26.3460871796236	1.14908638398979	2.0821422091904	0.80518580460025	0.40324237105718	0.793493070092191	10.6514978537	0.190434827059522	87.8757803491617	109.491879794299	7.18586075297687	13.1631039125397	0.000122115509459997	143.115412193442	15.3456282829455	3.1374389813088	1.85359316999238	19.3828187369733	20.9640081100498	4.65178759323062	3.94468585742215	2.41967359900522	7.10475824836522	7.41345590464152	1.32724469520912	7.30626078820302	0.164546274486626	0.116803927218897
423	TYS1	94.975990744579	8.50816865085876	0.000116927225863533	3.23781505865141	2.11177709041849	0.115022116714156	22.5077836959621	1.18024714695056	27.1324105428057	1096.55761710512	24.6201983750897	0.000669104651525733	2.39328235233839	0.0515284107975294	1.4201014761937	2.49317133586919	1.61109260075579	0.10804561077795	0.121982613930683	26.7137232627024	25.7635251168532	1.24044699078742	2.36041548591285	0.800525910830938	0.436249485865337	0.86625294976443	16.9315365357583	0.183398136647911	77.0094592739547	110.248968529925	6.346017812017	13.4485995579404	9.12607141932447e-05	140.388399033629	16.0611729933221	2.64401950149797	1.73575754691263	18.7164196422407	21.0295738704025	4.83518623402184	4.66036519974641	2.07217834994746	7.62471970172011	7.02640570211617	1.28393009995334	8.38325300652975	0.17863606728889	0.105298593921426
424	TFG1	77.5509612733655	7.09368831595453	0.000121593797925434	2.90001499140017	1.51242429542276	0.105474729832672	33.3743044362005	1.45156293830297	27.3879398623535	1520.54541445676	32.2180016685593	0.000759977007408672	2.09681884119824	0.0509416994473322	1.34848849837622	2.1978078171667	1.52245385560774	0.104118119500781	0.116717948682856	26.2616929957298	26.2969508972506	1.2067877707962	2.26519855146651	0.855268654691163	0.460143780585584	0.8750132141783	22.1132452401985	0.173674938702137	75.8506941215726	104.569304190075	5.92986949222195	12.1362471065584	9.10508617148436e-05	134.696253523347	13.9350656228144	2.50877694180066	1.61014069916046	17.7677655710708	20.5212762509156	4.44320779525498	4.05813837882329	2.22216458458744	7.30236895060339	6.61746209079238	1.29600981184028	19.1219424643329	0.16868369029874	0.0934625912596727
425	YGR190C	97.0435466843812	8.64424525578322	9.83359114331287e-05	3.27388801484109	2.1513468888866	0.108280381237238	30.8250609159972	1.13482134007123	45.9078795532405	1617.95114497897	27.4701802307183	0.0011646625686199	2.45497717850005	0.0498883428003188	1.38015688006051	2.53890295163373	1.52372071108296	0.101761463437782	0.113384130642837	25.3981459191462	25.2075003004267	1.92864780963236	3.65083457568795	1.19204974213925	0.571136816429541	1.10342478537369	19.669609758589	0.22684657788105	85.4366078432053	104.361401924193	6.71717088158444	12.3338761715948	9.59888907808409e-05	140.303776249598	14.5261702153158	2.74822239373359	1.90847742517824	18.2150411588769	20.4809471608328	4.42289434874036	3.97669711807223	2.46821426536313	7.01450955383972	6.99307913994964	1.49506914459903	18.8355030254478	0.164510829941733	0.106887324490616
426	HIP1	130.018101066809	10.4039063966623	6.27403073193218e-05	4.81871571428219	2.06108627491053	0.191931544217026	22.5296239888839	1.15691161968835	24.4872846678426	1645.63156304015	27.6999329417271	0.000411867952922491	3.1575087877594	0.0507811510113344	1.72655555656089	3.23175263820126	1.93244542163403	0.112610916937996	0.125730301892514	25.4668713118041	25.6242003695039	0.968061686283876	1.80951878698131	0.804545663545553	0.423456909553692	0.823482412903737	19.3008917358184	0.132874345362587	112.634572280124	155.476070269738	8.21522877621505	16.8467499718477	7.02166157555367e-05	195.042532504563	19.5332507683983	3.7589730279435	2.27258544671289	15.6975968474161	22.8274058465247	6.68558233251804	35.304616472741	2.95192940548861	9.5179067866889	8.98989387163807	2.08524488977923	25.7269759404045	0.232040162746639	0.177492735253399
427	YGR198W	128.662838320178	10.3873829015808	0.000110762737690641	3.83138958135952	2.68735294010782	0.1121689383966	31.5392718384419	1.25356107508791	18.2783455274992	1215.17564842354	26.840153982611	0.000360708002767425	2.84183689816323	0.0534145163528408	1.52415703364873	2.8974457196992	1.74734440328428	0.104302685542896	0.121899004661083	26.0425708362453	25.9437576423625	0.812624723111877	1.47203913505747	0.700382714920458	0.317348022305498	0.769592520962618	18.1384730515373	0.132003608659953	115.938537619562	130.488843703427	8.56911985976252	14.242422302198	8.74514644359557e-05	189.760667352314	17.7670472727296	3.27141466444276	2.42085111003052	18.6350497069167	20.8101424072865	5.24228180284313	4.75494988650398	2.17721448112992	8.23393523407921	7.50721941994766	1.59661877563787	29.581349584204	0.173174551822423	0.101287581552879
428	ZPR1	125.898196231896	10.4834307595465	9.96238337887732e-05	3.66843006158267	2.91614445670779	0.104041675612241	29.0462826978452	1.04417255311633	32.6571290793764	1309.7194739146	25.7572795922174	0.000598374398242355	2.64892765978687	0.0520151080632133	1.51182693639822	2.88020799809239	1.82749376970242	0.109495332776361	0.131781899833032	26.7001707965668	25.9828769160674	1.30911262462203	2.47113792602663	0.924912753756062	0.424411509211291	0.929132760431372	17.3005204989633	0.152528953820243	117.314866857597	135.193469118144	8.87190093417482	14.1880386921147	0.000109522131195511	211.013166188664	19.2756219971329	3.05845569670421	2.83394948830254	20.2323981201567	22.324663943809	5.07821050014282	4.4572400430647	2.24011578739435	7.9455595236816	8.09240869903556	1.75605534828546	11.4887570667712	0.165208514028398	0.104485057651004
429	YGR251W	87.1934845799733	8.19884210670577	0.000134339858571494	3.15374092130951	2.1014809343394	0.126530301633988	22.1311592857588	1.2621018050235	25.5079182030878	884.791615422735	17.8428114562617	0.000671779666313084	2.20465553791842	0.0503485585160991	1.29784175179865	2.15567059046134	1.45086442702808	0.107773456208954	0.122318783038516	27.0230444705485	27.332736307428	1.14969618608986	2.09303162304871	0.819435140749167	0.383420018389255	0.778030884645737	12.2815006087508	0.179179698161202	80.8263567987053	107.660542920149	6.5789892163999	12.4523078681739	0.000112413353384949	149.212011714821	15.3511053161702	2.73351165774394	1.86797815216541	20.2994105737868	21.7958541834874	4.56932121973313	3.89056629741378	2.27456999743722	7.71481307440737	7.21622255328338	1.22476389965336	6.12956908980536	0.171387849932411	0.110379024712326
430	MES1	83.1503284806069	7.99594095914094	0.000164056517554807	2.9257493793405	1.99162866191242	0.0990664919046349	24.8118472471852	1.36331294762229	39.5396318681365	1110.91186020916	15.0246761180899	0.000952763568437601	2.06347705099603	0.0514396715279167	1.42832656061193	2.13758909496359	1.69611656071215	0.117253698702079	0.127885147092098	26.3259502562561	24.9821749501043	1.55055367865575	2.92534751987803	1.06814585661647	0.534366284805296	1.13419382252588	10.3713191161651	0.203711589728009	63.6093152511399	118.105958096434	5.83720202964011	13.9241381230386	0.00010501167130411	145.54319562158	16.7042525213044	2.37986507691414	1.41309915393529	19.6319183387234	21.9212973381535	4.95449802065671	4.19418054231395	2.54614609299934	7.78909778797109	7.94282761893696	1.33785480751531	17.1595870654397	0.163198291857528	0.0994059102846546
431	YGR265W	78.5709064251577	7.36926899206557	0.000138282223272606	2.99130598778396	1.78972136005463	0.120366910140123	25.050227569244	1.43903828082431	30.0922600862456	1459.12061416971	24.6511196903562	0.000842049037437785	2.13665111304071	0.0540242173762253	1.34670590411162	2.19023691104495	1.56429296161768	0.111315318398926	0.124409491885274	26.3714018398618	26.4787366554836	1.28288159429092	2.38774090838728	0.923298779994918	0.757915316192578	1.0002695576323	16.5890129022197	0.180052058592808	77.6625572217033	100.251461033762	6.19466871263995	11.9815441492166	0.000132139675578703	134.260595376909	14.1936416901127	2.74340254408066	1.75877704771765	17.7955853079011	20.7529001817611	4.24885698439353	4.02643142421276	2.22785166951001	7.02821649385425	6.72588388755732	1.21104900730924	29.5879665470983	0.164084256649227	0.111632461000453
432	FOL2	75.0102492275109	7.20381479790042	0.000116717857141434	2.78409758437417	1.79925477854185	0.111275109621015	23.8591940324697	1.10974134300988	22.5983629743905	1269.19967500531	28.0201709123319	0.000830501518051473	2.08379792649268	0.0572014261231771	1.38063579022742	2.15371301706639	1.56132784579995	0.117659875782112	0.131261197328316	26.2272639008146	25.1345916825637	1.16666891581252	2.06879282910541	0.85497963553102	0.407839061519422	0.807487313026089	20.0716359087797	0.229270327297835	75.5597914386869	99.9857520463719	6.36667238947349	12.2549147488093	0.000123863159672981	134.685650450672	15.1306231218324	2.34989335412942	1.8685520554574	20.3108280703136	21.7162943714993	4.32229884996043	3.80423327934411	2.27020380558559	7.50702859359621	7.37731580659897	1.20008421293715	40.3940787406527	0.159167824822003	0.0980973127087128
433	CWC22	97.5429309425388	9.06506049287036	0.000146552046391686	3.44688030989613	2.30647404357208	0.140093725320132	21.9474618654775	1.25456844677232	30.9741740460658	1292.47979801334	24.5708109380505	0.000745217843176041	2.37541647237172	0.0514925895633761	1.37985348871604	2.43771640368766	1.56901038587045	0.11124569650362	0.128454138217437	25.13552640795	25.451160702689	1.32353154607715	2.45919688102195	0.858995857245274	0.41405545911145	0.947070305625129	17.3590159038089	0.171848956999921	82.7337157427789	110.523658687093	6.99460815894209	13.4196854841764	0.000118784131583104	149.452940012675	16.615868301582	2.78753877332439	2.01110921114885	19.4287006404763	21.3825895518067	4.7944499600465	8.29803750469284	2.28216034387147	7.60427138100524	7.51060634497001	1.37697226671335	15.442362561134	0.186871121039694	0.123468181032812
434	RPS20	112.080742900782	9.05796468328753	0.000121470659612613	3.7157820745415	2.32389696224593	0.156972058415352	34.8237896193872	1.37025264678234	31.9540991601008	1363.3031175292	26.410375832124	0.000724694757476947	2.66681064054588	0.0488975555171345	1.50252858794683	2.69783147194306	1.65707845683434	0.0986481463965406	0.113494869115659	25.255238960579	26.2127171848494	1.44903537972995	2.62709930929068	0.882438370128987	0.420319009429032	0.864421603729835	18.281045680805	0.164889882000947	98.8768621837141	134.446036130234	7.33194439267855	15.0774513201888	0.000102927183699414	179.262423577529	17.9510082672333	3.19495803462545	2.11331643266986	17.3220345836923	21.3466361077299	5.99959685560399	4.09467633976922	2.18317701880927	8.72191773534893	7.83204850600007	1.66806200170714	13.5382922774565	0.237613540422211	0.134393639120983
435	GPA1	81.1264844587069	7.70296806688864	0.000139738722791998	3.00880737752165	1.82973511177321	0.117254523113287	23.5668239061019	1.38910520341234	34.4418593684331	1148.59320479995	21.027706328882	0.000866113225669246	2.0822153828688	0.0504344662520018	1.31424507464245	2.16550355103919	1.48825639440568	0.107303695899058	0.121631244881817	25.6778163514609	25.3302617573154	1.40110870738545	2.60660885402056	0.973615154782953	0.466970053114489	1.01962653244088	14.9979482020565	0.19674744389346	69.5338513607394	97.5068818926477	5.91174296609023	11.863823488437	7.74910936752041e-05	128.864138759104	14.274050965533	2.45450095121644	1.63851716249984	17.9630889905259	21.0715178504595	4.20414417189921	3.75331168122759	2.16976525547265	7.05183626439442	6.70694083544113	1.22998618652	6.30010545302259	0.152111946474576	0.0987979036326338
436	ERG11	104.066064544301	9.31913982894348	0.000116416233115255	3.70811920058907	2.11109875068164	0.125511207525307	33.817089790506	1.42331810358314	25.1378453548499	1390.21897463041	29.4289324501725	0.000724477918803572	2.57621114563351	0.0506075832377568	1.41160365067505	2.60417439381191	1.5722135094577	0.103994597850823	0.117769608627568	26.651993979043	26.0864182144278	1.19340183284049	2.2186964525246	0.833032836761394	0.403672218099048	0.828381807290694	19.8495143013264	0.149954682770037	82.7545903333662	117.955917637099	6.56152712254816	13.1541324803656	8.0158612288447e-05	150.583475722787	15.1106016213448	2.79692907513659	1.84395839841474	18.7155922831652	21.4633656698414	4.80997165380427	4.31848187946497	2.37300632009645	7.69696114959124	7.35004546006677	1.41479509168847	14.4898080616559	0.176217074295506	0.112156216738476
437	YHR036W	99.6760654803895	9.18716695206051	0.000147592739121214	3.34142683485268	2.17887010460521	0.103505281093878	28.6862744771149	1.56624789624797	25.7300130674932	1261.60782667253	27.9537390269324	0.000783281634664478	2.20279701633867	0.0607895388396795	1.45126738504555	2.21440127285272	1.58920801395431	0.125392532712344	0.130730637013993	25.8161818087121	26.8402965179515	1.22389686255561	2.24914658045552	0.997985640849605	0.394936146033589	0.639703712747244	19.1472609907669	0.177062774548145	76.0181117845179	121.500728788726	6.20144026607105	13.85561435801	8.53444063408784e-05	160.202714707926	16.7790605059781	2.4389253069656	1.75394246365056	18.6393340989873	21.0787391566207	4.88331335850464	4.21500941792062	2.1708321335812	7.55702538744057	7.23833259227399	1.23102574795077	7.93167773035414	0.154726271881494	0.0921702149887164
438	BCD1	85.9909849649039	8.23683058001605	0.000134327857570475	3.21288585034946	1.9133826027042	0.113046505204918	24.3009650317019	1.31498416385629	23.8680832589189	916.550141259732	20.4881812662268	0.000832603913459992	2.18512797253719	0.0553259468774973	1.36801731774333	2.27233030274499	1.54412383929662	0.113903767279355	0.130748463353214	26.9220836526523	27.5222403507659	1.1013451635994	2.11425554598596	0.832124346207709	0.525933575788856	0.825146533377993	14.3485895131051	0.172616717295324	70.25655621639	104.897441480391	5.9330023273072	12.6289032729536	8.49060246041958e-05	133.173535791405	14.8517869746613	2.50022855399742	1.67623749528656	19.242864816195	21.910000554461	4.55867531404624	3.88834617293712	2.16884395356068	7.54320919698951	7.07747792842966	1.19681143278135	8.04856302239792	0.189297532298647	0.102156152250626
439	NCP1	83.6658343201697	7.86747327793869	0.000137597513015672	3.06258271394895	1.84713212667344	0.113878532379355	23.4536265017427	1.45418767345831	33.664648020517	1324.99933363307	24.1237761688822	0.000827265690892375	2.13159811662978	0.0527269938620085	1.3797646389915	2.1982556337472	1.52908709077611	0.118628528059915	0.123275752858152	26.5275304725727	25.778492009244	1.38146050270863	2.55431972432033	0.91487638321805	0.499722379276799	1.0396335049588	17.004271753353	0.214282799058721	75.019756790207	108.0203736466	6.11728650856395	12.7823086409478	0.000116346665658077	137.338439799264	15.0396228213303	2.58064585207182	1.73383820232964	18.4194020727524	20.0206927781211	4.58759399272826	3.997260750629	2.34953249887693	7.1156556200826	6.90199389257076	1.25865177617456	9.35303916723848	0.168628726788951	0.106258138195013
440	MED6	82.5693426217402	7.93156713468451	0.000143109681628611	3.1336422905631	1.85789464462105	0.122275081335769	24.5297120758939	1.34008213092476	29.8781430379521	1046.9907136417	23.2472562627281	0.000804818176647136	2.080250695955	0.0497037916987412	1.28779236500373	2.19052030020115	1.53562815455395	0.108848520328152	0.125266973474828	26.2547119027433	25.7686924819749	1.30044876414458	2.40443462795513	0.887208248977144	0.491385791040395	1.01012485390504	15.891266764805	0.177473941054656	72.273374436837	108.197100388034	6.09567707171675	13.1154189447609	0.000114862792929549	138.009182207454	15.5720217283408	2.43733859311257	1.78843366287465	19.1713636836559	21.564297737173	4.761917717217	3.74862610317996	2.1151245621987	7.42297884411806	7.25969362234484	1.25925575165355	15.0081076529306	0.177748559980886	0.109071226627437
441	RPP1	102.842503148814	9.47467882532181	0.000134185633973145	3.12599350478252	2.2417961690523	0.0896844657046648	25.193238050654	1.6099313514268	40.5014507866722	1269.7939136248	17.9103121282436	0.00109084599864943	2.02702152895171	0.0511854274837855	1.35477724298326	2.16084895631391	1.49533259878098	0.114203066315738	0.123701628124348	25.9451171652898	26.0164041920954	1.61931055136274	3.06663670447011	1.09849167030825	0.499636469732757	0.995013566394578	12.2922900008616	0.215121832653595	70.5157011958943	105.08946677202	5.77062283560154	12.648982773496	7.25881958192598e-05	137.360882095871	15.2220228459	2.24375641535466	1.6007906803061	17.6045131245167	19.5304541714474	4.56111187639348	3.77227813633515	2.38937186498319	6.92482648848271	6.78417306193578	1.13744133434387	22.3820669641037	0.172230005666808	0.07919700433823
442	RRP3	90.7106140739841	8.82003191834893	0.000145746906708754	3.5370423038093	1.96877864191086	0.134963259153334	23.6892758213523	1.47617776410001	31.1841427938268	1352.53598914514	22.712495977812	0.00075190798464671	2.41176526024474	0.0523316402195358	1.34001491917556	2.42788739492533	1.55556079112994	0.111447738985845	0.129019036195142	25.8472761397963	26.7013200280919	1.31316623106158	2.44201079839826	0.928479743558498	0.512682113608372	0.972084691117487	15.6743970604475	0.18214021482046	79.3106073040665	104.114921467751	6.57883833970473	12.4356832182787	0.000128026730319982	141.408099721024	15.0298328065103	2.85787068775772	1.87019454910606	18.7479883796437	21.213601531942	4.48228809299609	4.42543695286541	2.53809393354063	7.18638146785083	6.92231060325664	1.33097788313855	7.36450669820726	0.179873439384434	0.122234672792562
443	TRM5	85.8249127376725	7.96161450462077	0.000123836695968502	3.02026009101499	1.86702209962811	0.0940825453874203	21.111298164967	1.41626391871928	29.2808603726633	1608.62418236785	13.572188741634	0.000859499559817659	2.09694618865649	0.0499423137387611	1.29504128931269	2.1849909663822	1.51313053030723	0.107569955152806	0.123264990418673	26.3623715400268	26.4647915166917	1.26360934525891	2.35424381660191	0.92934020968545	0.419392602525533	0.842015142466182	9.42206942036479	0.172291290774069	72.3673171784812	94.0205247592487	5.93865384140897	11.494288590465	0.000121857322861175	121.608932395195	13.3120533980117	2.42535078436748	1.66252849585566	18.7621638538818	20.787109579575	4.14046755256477	3.70589517027386	2.33146293722247	6.9951220772856	6.64981729453536	1.23781809192236	7.96601963625243	0.157249039594756	0.0913692020499229
444	IPI1	83.77598889548	8.33192068174521	0.000178298447360472	2.96969743494354	2.00939518718801	0.104033298609031	26.7234049877931	2.02475796140508	23.4852425688482	1327.67531179666	30.7025943764443	0.000795479785580733	2.07159033276227	0.0500034997520675	1.2828074758335	2.11267133498618	1.55810734495651	0.110598313555949	0.133410492992198	26.341665403327	26.0077354180575	1.14936668247021	2.08453317145221	0.812362326232732	0.466277779250036	0.750014870856972	22.1064558906318	0.172052610528122	75.3741992727353	102.767051432902	6.77489141492947	12.7560476856592	0.000142558794158806	139.616429429555	16.3086417831269	2.46482489901156	1.82443228254548	18.57240381834	20.9869580259874	4.41876744220431	3.85459224811679	2.67981669142252	7.13322218459866	7.05494140980134	1.41489042155494	8.74977616432196	0.16229503369329	0.0909089962038052
445	BIG1	96.1002751950538	8.51403519094902	0.000119544621369582	3.26744643959625	2.05531644604281	0.109282314695051	32.0774373186224	1.36496235209516	31.2623242212977	1360.12570261179	28.3986933840007	0.000741029214512568	2.23214561212527	0.0513827723548803	1.35427636312729	2.2884063034926	1.56374902610939	0.105787032852506	0.121970799801589	26.1718490422767	25.981316654742	1.33139921014435	2.48075101012301	0.946669062784926	0.412188315542384	0.897821293553948	19.2538185030897	0.172850126204951	89.2162381764485	112.604496299692	6.97466192626421	12.9094364001186	8.16045429520684e-05	152.706624789993	15.3454152697073	2.92417434682302	1.89307342299501	18.5081757154741	20.9362833919844	4.66946783882151	4.31590037000252	2.40043898956948	7.16643161983614	7.05391957932271	1.3709136586871	11.9692240059449	0.17771713928479	0.100343789349323
446	ORC6	83.9320646836889	8.17159246971142	0.000164401329065491	3.2123984161524	1.97276049081503	0.133826466004883	22.89113046578	1.43755831669802	28.0468533859161	4142.27796493488	26.9479938188337	0.0008157765163296	2.19673996467825	0.0505426800169172	1.31059142538846	2.32907821711519	1.54127472281309	0.109430714753445	0.124850997962744	26.0993059503985	26.4039436235186	1.25266276854241	2.36675710739338	0.846981259525504	0.654636636649419	0.978420543719155	20.4151566019113	0.169229717841748	73.2159302333523	105.146558154756	6.15346352328293	12.9040247253205	0.000123773520582127	132.674232553432	15.1210037140435	2.71009575926578	1.72004058075875	19.1384084677489	21.944731562194	4.63588316226379	3.96557448514397	2.19731532007168	7.52159562076074	7.23325027044248	1.28941509818537	97.5313102157124	0.177004174853482	0.119516481702787
447	DNA2	93.1205195260853	8.56027592613747	0.0001514209270408	3.10079129943394	2.21050567689617	0.109633072253243	22.2116334543577	1.82802968463998	24.1804337077189	1093.66195058572	17.2162509806187	0.000835756651032224	2.05635569148278	0.0482747426215083	1.32916072090977	2.14860450187894	1.49070408770795	0.110818956952786	0.120323122383026	26.9113237136802	26.030594959713	1.1323163890336	2.06351745151619	0.828843196960889	0.408091003471008	0.840858344371862	11.6965169168088	0.161464488224114	79.9908524159109	101.609952248272	6.45078364678355	12.397998984523	0.000116797971156569	142.352267720283	15.5885620562537	2.62520623808461	1.86252473753114	19.0507513013304	21.6055908489884	4.43202012356047	3.49949471286215	2.26181095675947	7.49417308496171	7.11159534244295	1.27788524597794	9.1287836261285	0.151456516413658	0.104148292732092
448	CDC23	81.380166873586	7.5279814348111	0.000130473466484182	3.04719209187023	1.70778129470699	0.115830361356162	30.3141164804504	1.39066414874929	30.6176683606934	1979.02619759704	28.805620621681	0.000809860843674759	2.36717823010513	0.0528898616129196	1.41750090543336	2.45397063986389	1.63959551519869	0.1067893036784	0.126475195872523	26.3674217329342	26.2704388470819	1.33338059695899	2.47819049530361	0.896293287442702	0.455833785519437	0.920286035517126	20.3685652397876	0.18611803691465	68.2655505621255	103.20391531927	6.03741790921104	12.1834686963725	0.00010833894671175	127.256819399526	14.0191247080929	2.52314961338069	1.45582954871483	19.1936840977946	21.4531328540821	4.38358576902804	3.92125849027396	2.2065049762833	7.59880014967182	6.71022007580468	1.23080203979146	11.7011591712294	0.163943725516489	0.0977741440686867
449	KOG1	109.800253085537	9.39384635387406	9.33923111673701e-05	3.89701440703236	2.19309754219293	0.14654120662585	29.830077944336	1.16815636468928	33.1443418350079	1477.92723974952	27.144689457868	0.000824789873246171	2.76511044319035	0.052630132265945	1.50859274435889	2.7930844634863	1.68683349660806	0.105913515780574	0.120319024739309	26.0151378127111	25.9428042648466	1.5128499208303	2.83227426779566	0.945656980121362	0.627125271306099	0.931795195089268	19.0741529881875	0.179841823193319	98.1517632436778	111.998374805579	7.59524259772785	13.1369573875614	6.90678145880819e-05	159.058620110217	16.2098796579115	3.27550460243679	2.09208764830128	18.4154068650385	21.7322867621998	5.00383404893581	4.1569578931528	2.04820853409117	7.71829833582869	7.46929781434884	1.53775496199473	63.780791076637	0.203709291928488	0.137406483537265
450	UTP9	104.967136588635	9.20753768105848	0.000103277240231066	3.72519196936786	2.16854669168574	0.132480981576855	27.1159598528246	1.04112764578145	26.5405812576396	1352.24029593039	25.2312148763008	0.000749489222315718	2.59468814168334	0.0530267860572654	1.41590049240366	2.65845355600714	1.61720743734606	0.105015404128492	0.122738141929174	26.455244057284	26.2356721327772	1.35270717477024	2.47640416321803	0.843486848800996	0.439395302114956	0.855857096315385	17.7364921057055	0.1782635338351	89.4189184830598	93.7382009259111	7.10925696417439	11.5200890575352	9.31071555935367e-05	136.224110949237	14.1888548727909	2.94170137662914	1.99045404263544	18.7876455303588	21.5107924280866	4.39676211295274	3.44778128312056	2.05925177524235	7.3114267729722	6.85878439326873	1.4276353115849	12.755023870235	0.181051834225872	0.120501261367613
451	RIX1	88.1837728762816	8.00917167541186	0.000103411787419595	3.19266418632707	1.85357632617559	0.113289831581432	24.4326667036337	1.12845893488628	35.8982870715714	1437.68358067541	26.0424304580887	0.000893851211562516	2.31501952175698	0.0505224454300527	1.34372711997823	2.35199331974235	1.53149730377173	0.101394420950051	0.118809850438069	26.7512945937676	26.5415785560227	1.59176753917461	2.9957853217353	1.05735225105999	0.518248055116293	1.04354807590296	18.7245118007266	0.208743642778966	81.3595694803666	98.8516674803856	6.57016195201417	11.6788311567851	0.000104733338404862	138.144322380432	14.1970324293668	2.66149567920368	1.73985232470297	17.5435903435976	20.1935465853912	4.30986338581972	3.5506870290338	1.77776158818324	7.31885416326558	6.30543066237015	1.29694725279188	7.19737033629106	0.158840634363301	0.0996708307515282
452	CFD1	106.365985950614	9.29697239073772	0.00011061929657718	3.72255302781177	2.18974493803672	0.128985284098291	27.5650591596153	1.15872509232218	25.2233323937738	1215.09205001817	24.0008223824104	0.000792037147540304	2.60905976353552	0.0522572837899521	1.39788565914956	2.64007862442045	1.57466034157716	0.103796675811693	0.119135966547776	25.999439962924	26.0834184412481	1.2694380543655	2.36362526813311	0.828368377604672	0.499340660230493	0.831653790034394	16.9954481550169	0.15988931056657	89.3525063596719	99.5948638061244	7.06914451202266	11.7339094438039	0.000105062629853596	145.27843222554	14.763504347499	2.95535332112766	1.99138769867097	18.850645415387	21.2266668287396	4.5330456627768	3.29583010897749	2.02610230350411	7.5453531830408	6.99230529094772	1.49485399690715	9.64198371271436	0.1742706746286	0.121319480963281
453	FAF1	85.5513462715375	7.67413420870185	0.00010601520813076	3.27377509189283	1.64220512503555	0.121836982622214	25.7332580407371	1.13663269917032	26.4561191705579	1388.06576363439	24.4726374490582	0.000731204118154447	2.32185349383368	0.0505533866084067	1.3398595030725	2.35351906416182	1.54066135729317	0.101882778824006	0.11803407820109	26.0935638979191	26.2477722021154	1.25944355831008	2.30959489229104	0.821799242507218	0.437358769188823	0.872700559210014	17.2438784911544	0.16912498926319	70.6942356049933	94.9908075389462	5.662723377301	11.2849435014866	8.27966216869172e-05	120.483204152875	12.5052098962721	2.4661101039973	1.54759974541328	17.7186205428639	21.3313747486431	4.18939634495805	4.45824111757438	1.82261984680124	6.96651199814834	6.63938102153017	1.21924778669587	16.5139168976362	0.1615292843019	0.0989419851640546
454	TIM44	116.161815598572	10.2043225602717	0.000101566734326523	4.04550343863584	2.4545808949293	0.146410764644534	26.857854183986	1.09928577218407	28.964291778416	1367.99758771712	28.1199893622682	0.000799244977026363	2.83203386974454	0.0520387663305828	1.45654515324127	2.82519919360624	1.6085212887352	0.106242243470815	0.119792246429455	26.3605674122799	26.1865184901041	1.42751813258064	2.64919177713694	0.874404548441237	0.630520786249367	0.906362537006455	19.5517877451678	0.176413735707177	102.68088774888	101.193644663402	7.77884695478421	11.7544436833157	7.21753820164834e-05	158.601022659434	15.0148590460643	3.26631163254799	2.27464084589089	18.5716157770863	21.7217345023922	4.50697232337969	3.85950209038068	2.16311737954237	7.41171869868627	7.20242274772803	1.57347031845264	19.203649894551	0.188066694500146	0.133348023002613
455	IRR1	85.6519088202158	7.63011730872102	0.000102235292053083	2.93513006414665	1.86003809591135	0.0945966033537765	29.1358031507533	1.04422213632637	37.093128402651	1206.82187677264	25.9572612445268	0.000725539519676367	2.10988456682636	0.0471524825438976	1.28070013440463	2.15735420605651	1.49425972949027	0.0988419120953825	0.115691079265293	25.8117145794317	25.8877249418128	1.54322272378103	2.86090864103403	1.02752400643862	0.45086284262898	1.00269713656443	18.5268207099761	0.163227825281661	69.216392378201	90.2170243886941	5.72006078334348	11.0186344601946	5.00326885971318e-05	119.331540387814	13.1515512354587	2.30285651540072	1.53667305426789	17.9887135475201	20.2787934668987	4.07941641738067	3.45543846998502	2.14458614537143	7.05061671105031	6.37496328570762	1.21970234193986	9.78274294979801	0.155005614051107	0.0802936690323977
456	ULP2	93.6212660694479	8.5417518854295	9.97327591374343e-05	3.5751100289589	1.86554895456976	0.13132484693137	26.174184557965	1.08067670301117	30.8813531420923	1302.36918772057	26.6769891060278	0.000920505745945434	2.6424013264831	0.0514613722589213	1.36932568482644	2.67748340495612	1.53625532717822	0.0996810942569825	0.113601035000058	26.47265844676	26.1381435344953	1.51824724172825	2.7902199061346	0.92950334794671	0.508511899287981	0.969911943041762	19.5677509644079	0.171938298219942	72.2199596731325	89.4200375751753	5.92551527765523	10.964058142205	5.99872469753259e-05	118.994789729073	13.0805223482694	2.53226413032426	1.74788950831076	18.2902782127065	21.3891825377244	4.09685860200513	3.19416255035321	1.91438912627244	7.197230526372	6.59778847846913	1.22384054389645	9.25213621284987	0.165853717699755	0.110593641309828
457	MMF1	82.9804872863228	7.74872228121011	0.000116898566216513	3.3018227838143	1.61797621664639	0.121972821415835	27.6600754566401	1.46606857813837	28.4461141227477	1407.76199018546	28.1765532598154	0.000821686610745589	2.24402842684854	0.0471351945567294	1.32828609063989	2.37509851166367	1.60216236787793	0.102392087029688	0.124526171615715	26.810374814745	26.1867609939079	1.33371633621882	2.46523257911954	0.880222278833877	0.472557705295098	0.846992141754291	20.2313703646758	0.168463279532122	72.5065496483711	94.2370074557535	5.97348930607445	11.7003179558309	6.8480563969698e-05	124.444838501242	13.6765772058593	2.64464697404742	1.60481563143877	17.035635102366	20.3369893305251	4.28887523672574	3.43080590728626	1.98955264775634	6.80794109072389	6.1958355148651	1.23724501946651	7.8689988898679	0.156504126402706	0.107292716631216
458	SNP1	97.1362275290151	8.73720235783221	0.000110950333448199	3.72139639547672	1.98167690696631	0.148375901901828	26.9271046850392	1.08040258064708	28.1842807704359	1426.91207494647	26.1737176847988	0.000804774168856215	2.60349853893978	0.0534936651825281	1.43974720313098	2.67586661129437	1.65347258319707	0.10536698416277	0.122160400081985	26.0320207779548	26.3895229548824	1.32327100305653	2.45275105891208	0.870212466939924	0.47866667331217	0.887969998612637	18.4692438093455	0.161073975029188	81.5830787201972	106.542848273351	6.83743563651272	12.6053152743606	9.56646183733039e-05	138.656758374903	14.8647272889514	2.86216209333542	1.81290251886711	18.6641327505143	21.995306509234	4.67171489854121	3.60889983472735	2.12416002277531	7.80561543853107	6.96625465139645	1.4309505026621	10.6102646884464	0.182955252361692	0.122083826483575
459	ARC15	97.9233846257976	8.67807019692855	0.000105352605187909	3.88849604448607	1.79512439731572	0.154702668482028	28.464463136358	1.22524836997212	24.2138156076559	1378.54525070558	27.9104831254436	0.000662128773236898	2.77230322967086	0.0553832857480057	1.53445371042873	2.87383408167516	1.75123347553093	0.108976159529873	0.12667861067419	26.7932188342055	26.4970703030338	1.24142804580995	2.3079007351501	0.81771436922518	0.540877703079893	0.834126824399787	19.4718786351108	0.175674439542782	99.9079711595595	128.465855814673	7.62471622357606	14.1391117068365	0.000125455235249315	174.898351721074	16.6213907150688	3.42799835883838	2.0920670796252	19.5596179515757	23.0077128857776	5.25544998781489	4.51535487577367	2.55198230582959	8.17785270284945	7.59883514476194	1.51731954603436	24.4607390198935	0.178705711216157	0.135347245997943
460	YRB2	83.9514546305913	7.37477040158417	0.000120503333391164	2.75682096099487	1.86178154906451	0.0887482342215781	27.1975458954678	1.27309141689386	37.2657431176402	1552.11899968389	26.548238032702	0.000748041700697479	2.00174310751266	0.0475651667109785	1.27214602939197	2.14746211918139	1.58409203405793	0.0975201733202371	0.122489759021048	26.6689635193468	25.6924366030052	1.46721580209944	2.74914554117929	1.02152887472188	0.497310645100191	1.02309517064295	19.0143054321792	0.180044665494603	64.9263670987104	91.0822923737957	5.45779209798867	10.8953647931373	8.00231262086975e-05	116.675183649112	12.4724968491617	2.05774385436409	1.50070354214044	18.8470258329891	20.5319581550977	4.0277513170002	3.65220689669404	2.224321168041	6.88154178085667	6.3423175830119	1.22276102387813	9.92872802936642	0.161150184627807	0.0727712187841202
461	SEC6	86.7161985205754	8.14529971970974	0.000118508679865911	2.94601964056883	2.08778721573986	0.0936977997013515	27.3320229854849	1.32770616003732	26.6279263682252	5297.35631655783	29.776931996403	0.00058642993451042	2.02239067124523	0.0466376058769299	1.20329963350567	2.10653738610909	1.4090893222213	0.101167195949808	0.117552720304883	25.5776154385134	26.0746862598301	1.01034205650936	1.86705982925486	0.804903973764673	0.372308844787813	0.763519440119751	22.0469923057795	0.165326388393122	76.9288671299743	91.6602052222955	6.33876244182252	10.8706091021116	7.5040594634084e-05	137.619401500471	13.8752539370239	2.29011134143444	1.90656765234005	18.2935986979171	20.5102849673774	3.97816133623818	3.83918467947784	2.17281159738603	6.7216262437024	6.37823744517658	1.26456607751792	18.4111073329192	0.175864561103207	0.0792787830940576
462	RPN2	111.091663121638	9.67642000041289	0.00010475315934724	3.68038848913643	2.43859082874185	0.127594075055494	28.7440181937748	1.26550265511316	25.452532128176	1325.30210567573	25.4110139973604	0.000721768602900109	2.60658222213036	0.0557285722240816	1.46060156097017	2.67627950730876	1.64991185190837	0.109523158286188	0.124252122277478	26.7059582119624	26.3127920724767	1.21684182783301	2.26209607686869	0.85549279690936	0.492147810848136	0.861988031957272	17.5563126473393	0.170573003390419	99.0635763448184	120.228260162855	7.6141206568553	13.4209697384931	6.24818186263831e-05	174.364936845903	16.6214872316333	2.82658154334037	2.33458587787348	18.5969047943794	21.334705030112	4.9859552564276	5.53376633672651	2.26616815219827	7.7394847919788	7.35682837628125	1.52997222333777	7.88635474737783	0.190228924594524	0.108871609416243
463	YIL083C	106.29291789177	9.34202047112198	0.000104472238350586	3.72983363903931	2.24414091072718	0.132858424639858	29.5190123606623	1.3008274095081	29.1443258386991	1456.26683612991	28.8830725430774	0.000744544347912304	2.52019162211132	0.0505669309909508	1.35813176924946	2.57098663448032	1.5869035562007	0.101214743519374	0.117829030853732	26.2795179159906	26.0779111687768	1.36238318601295	2.51470921491526	0.91432081377155	0.414144973892649	0.874031745086386	20.6759925679716	0.195083904780549	92.8215758477516	116.655733077411	7.41755197682073	13.3028059906385	8.36323282976015e-05	163.030578348271	16.4558323543176	2.93743631496867	2.12342852642655	19.8698578635844	22.5733548865556	4.84818176343573	4.04661045321075	2.28795973138285	7.9615751692828	7.59120376656705	1.49920321506223	59.1772131466088	0.179173161398322	0.114112847341808
464	SHQ1	89.7205181481608	8.11572241460969	0.000124119026551327	3.3084393753705	1.7517766638615	0.115849348961837	28.2247533139998	1.21781046038758	34.7629374340506	2188.49387342719	30.0965463285588	0.000724796589113712	2.23943653829859	0.0458835763420302	1.26645712267831	2.26652434884793	1.45329263049663	0.0956249764156269	0.113829278367953	26.1745930143492	25.7377935316494	1.49167380535019	2.80127764924578	0.941473348593657	0.44284579388929	0.903290583328344	21.6707646085754	0.188915843739203	75.5428829769388	91.0776068943252	5.99133226628204	10.7660432770618	7.04072205126995e-05	121.768479727842	12.5340396936775	2.57475917955576	1.65410452614811	19.3600587047256	22.0747378162804	3.96181480857841	3.45264747966751	2.29307819521071	7.47738928144996	6.66153473795195	1.20803177706723	14.0277714107952	0.164020063968203	0.0970674723838085
465	NUP159	85.1245179907992	7.79511546209371	0.000107593639401945	3.29829809672212	1.68493372055262	0.124411921361761	27.5602056335869	1.21630516119238	29.7491504983541	1285.10774273838	25.7780601497268	0.000748121279455512	2.40376920105569	0.0499893823819612	1.30184734898215	2.50968244629832	1.52182868877221	0.0980657141834548	0.115210639075408	26.1009870926908	25.3312965689308	1.36500539512389	2.50052267933076	0.843904296440606	0.483685567427937	0.931740123187465	18.9170675372326	0.175725636165044	78.3348138914997	83.3498951434663	6.4277808514242	10.3341853012678	0.000112548345532724	116.961180796754	12.1844502315563	2.7638524099208	1.72099063006633	18.3744683628325	21.5818582925765	3.81146960349991	3.40172450225786	2.16268502709919	7.26578480786403	6.03556059259854	1.20273007588441	16.073449788289	0.158521038617877	0.116699434771393
466	RHO3	92.5109622698954	8.29542830939568	0.000125127527765407	3.2256717413746	2.08967247635452	0.117468864359862	28.3011807734195	1.18212713936035	29.3711233872263	1585.61539932696	31.8433344824288	0.000678056007179569	2.23439769110931	0.0474652343673555	1.2879683718236	2.29601314945466	1.47525379927743	0.100588082326352	0.115004336609816	26.0557982345285	26.2654362396139	1.2867867868971	2.38420072045653	0.894939065174863	0.434000522860268	0.896790772228394	22.7915537780236	0.171773038376783	78.3907263594576	91.0336813875425	6.35617356388142	11.1855241144162	0.000102245429936053	128.052834326852	13.6217138332593	2.58937191950803	1.85831899486158	17.8912761605834	20.653335625311	4.1480245012475	3.38669203248113	1.9646492337963	6.86090882432225	6.42001460746363	1.25121556701574	12.173612585767	0.166398365589599	0.100242832518676
467	TAO3	85.4857996634804	8.08382988324941	0.000131074817740664	3.52055294067607	1.76467510903761	0.152355830191409	27.4281405153874	1.34187117270592	28.4690865296626	1423.70725559814	25.5855202053105	0.000887365410479205	2.4102921295111	0.0461920611749782	1.32643084993054	2.54884805088225	1.59407814431289	0.0994801769089349	0.121496566290008	26.0148255018699	26.0064475217474	1.46423271988596	2.68291329929606	0.883647671631769	0.491696452303779	0.886435148791491	18.7063517497843	0.17952288981169	71.6616519815148	92.4886934801901	6.02399664124165	11.5595241046066	7.56236534774308e-05	121.904192128397	13.8586974197733	2.72384631715327	1.61272802936996	17.6409307894583	20.8494806958941	4.2359116236107	3.3944537102694	1.86325303464621	7.25544519894325	6.10197474850495	1.2387797362343	9.71375705107496	0.158870838869642	0.126009565360644
468	TID3	107.043514588398	9.3613560203125	0.000128824775268744	3.54226963202633	2.3702334051075	0.12099822110457	32.5624614731447	1.41694582528888	28.4555782617739	1591.28737953468	35.7700663980279	0.000837749466235046	2.6431138062031	0.0526639812381404	1.44421794021034	2.75962627981688	1.68371600371922	0.104308894000249	0.12387115817967	26.0269322619212	26.2510296610087	1.33524464512181	2.39607598916057	0.926030424469988	0.401422910358827	0.826050423584177	24.1205100030851	0.174752211799698	97.8721363853486	98.3395750827692	7.41274290952203	11.7014183806902	0.000113145333708581	145.893267460007	14.423612028591	2.90831343376397	2.24367090498587	19.0971332272017	22.4378810080746	4.14208997917453	4.16444789266861	2.56493428807193	7.54448946165892	6.97249285359705	1.46545955669202	14.682435796	0.159320838424337	0.10000548158876
469	SLN1	155.906198783856	11.9673358710694	9.47451414900492e-05	5.23291473081525	2.66730699888096	0.189200143679621	33.9989559344805	1.18396498023471	27.8402775299086	2068.35393452325	30.8712806172355	0.000481610127747515	3.54468895014101	0.0522180432606929	1.83339415616566	3.53468565587237	1.98860414480494	0.105728636370717	0.119984667193091	26.4483347879787	26.5975170305894	1.1648459410706	2.2008003822243	0.740244423174063	0.408690698039451	0.907914838650196	21.5154077849228	0.134048527361837	122.557983238832	164.109597762595	9.14191374902716	17.1334958737062	7.42278075762029e-05	218.284950605796	20.2192483133013	4.26435230833504	2.37220747051149	18.568696628325	23.6161588490617	6.86143240414223	5.3722645735138	2.62852975418558	10.2239614088616	9.26880584266602	2.16516010220554	34.3754530039029	0.246434099990845	0.193929682177098
[truncated: 404 more rows]
[truncated: 139 more columns]
