# Supplementary material for: Essential gene disruptions reveal complex relationships between phenotypic robustness, pleiotropy, and fitness
Source: Mol Syst Biol. 2015 Jan 21;11(1):773. doi: 10.15252/msb.20145264 (PMC4332149; doi:10.15252/msb.20145264)
Supplement: Supplementary file 20 [file msb0011-0773-sd20.zip]

Archive with 4 entries (3 files):
- scripts/
- scripts/CalMorphAnalysis3.0.R
- scripts/CalMorphAnalysisFunctions2.R
- scripts/README.txt
