# Supplementary material for: Essential gene disruptions reveal complex relationships between phenotypic robustness, pleiotropy, and fitness
Source: Mol Syst Biol. 2015 Jan 21;11(1):773. doi: 10.15252/msb.20145264 (PMC4332149; doi:10.15252/msb.20145264)
Supplement: Supplementary file 20 [file msb0011-0773-sd20.zip › scripts/CalMorphAnalysis3.0.R]

#####
#####     ANALYSIS OUTLINE
#####
###     ...
###     ...
###    


#####
#####     1 - SET PARAMETER VALUES AND LOAD PACKAGES
#####


###     Provide paths to the plateID files
plateID.directory<-"/Users/chris/Desktop/DAmP_plateIDs/DAmP"
plateID.file.names<-c('1','2','3','4','5','6','7','8','9','10','11','12')

###     Provide paths to the CalMorph output data
main.data.directory<-"/Users/chris/Desktop/DAmP_data/DAmP"
replicate.data.directories<-c('_2L4L','_10L11R','1','2','3','4','5','6','7','8','9','10','11','12','1-2','2-2','3-2','4-2','5-2','6-2','7-2','8-2','9-2','10-2','11-2','12-2','2-3','3-3','5-3','7-3','8-3','9-3','10-3','11-3','9-4','11-4','_remainders1-1','_remainders2-1','_remainders3-1')

###     These variables must be set by the user
min.cell.count<-200     # Genotypes must have at least this many cells in each category to be analyzed (recomended 100 or more)
max.dip.stat<-0.05     # Any phenotypes with dip statistics larger than this will be removed from further analysis (recomended 0.1 or less)
max.plate.effect<-0.2     # Any phenotype for which {variance explained by the plate/(variance explained genotype + residual variance)} is greater than this value will be removed from further analysis (recomended range of 0.01 to 0.25)
trim.fraction<-0.00001     # For each phenotype, remove cells that have the most extreme values (recomended 0.001 or less)
sigmas.limit<-10     # For each phenotype, remove cells that have values more than this many standard devivations from the mean (recomended 6 or more)

### Load required packages and functions and create output data structures
source ("/Volumes/X/Morph/Code/CalMorphAnalysisFunctions2.R")
library(car)
library(diptest)
library(lme4)


#####
#####     2 - READ IN DATA
#####


#  Initialize main data structures
raw.data <- list()
pooled.geneNames <-vector()

read.plateIDs(plateID.directory, plateID.file.names)
build.raw.data.list(genes, raw.data)

#  Go through each folder and import the calmoprh data
for (j in 1:length(replicate.data.directories)){
  dataDirectory<-paste(main.data.directory, replicate.data.directories[j], sep="")
  FolderContents<-dir(dataDirectory)
  procFolderIndicies<-grep("proc", FolderContents)
  for (k in 1:length(procFolderIndicies)){
    directory<-paste(dataDirectory, "/", FolderContents[procFolderIndicies[k]], sep="")
    add.calmorph.data2(raw.data, directory, FolderContents, procFolderIndicies, genes, j, k)
  }  
}  


### Options to save or load raw data at this step
     save(raw.data, file="CalMorph.raw.data.Rfile")
#   
#     load(file="CalMorph.raw.data.Rfile")


#####
#####     3 - CELL COUNTS
#####


#  Make a matrix of the cell counts in each category
cell.counts <- matrix(0, nrow = length(raw.data), ncol = 4)
for(i in 1:length(raw.data)){
  cell.counts[i,] <- raw.data[[i]][[2]]
}  
row.names(cell.counts)<-genes
colnames(cell.counts)<-c("A","A1B","C","Complex")

#  Remove genotypes for which the cell count in any category is below the minimum in raw.data and in genes
low.count.indicies<-vector()
for(i in 1:dim(cell.counts)[1]){
  if(cell.counts[i,1]<min.cell.count | cell.counts[i,2]<min.cell.count | cell.counts[i,3]<min.cell.count){
    low.count.indicies<-c(low.count.indicies, i)
  }  
}  
raw.data<-raw.data[-low.count.indicies]
genes<-genes[-low.count.indicies]


#####
#####     4 - BUILD DATA FRAMES
#####


#  Make 3 data frames:  raw.data.a - all A cell data, raw.data.b - all A1B cell data, raw.data.c - all C cell data
pooled.raw.data<-matrix(NA,sum(cell.counts[,1:3]),190)
pool.calmorph.data(raw.data, pooled.raw.data)
 rm(raw.data)
split.by.cell.type(pooled.raw.data, a.i, b.i, c.i)
 rm(pooled.raw.data)

### Options to save or load raw data at this step
     save(data.a, file="CalMorph.raw.data.a.Rfile")
     save(data.b, file="CalMorph.raw.data.b.Rfile")
     save(data.c, file="CalMorph.raw.data.c.Rfile")
#
#     load(file="CalMorph.raw.data.a.Rfile")
#     load(file="CalMorph.raw.data.b.Rfile")
#     load(file="CalMorph.raw.data.c.Rfile")


#####
#####     5 - CLEAN DATA
#####


# Remove problematic pheontypes.  C127 and D188/9 measure distances that are usually on the order of 1 pixel
#                                 D160, D164, D171, are not annotated phenotypes and contain many NAs
#   A Cells - { C127_A, D188_A }
# A1B Cells - { C127_A1B, D160_A1B, D164_A1B, D171_A1B, D188_A1B}
#   C Cells - { C127_C, D188_C, D189_C }

dim(data.a)
dim(data.b)
dim(data.c)

# Remove "Bad" Phenotypes
remove.bad.phenotypes(data.a, data.b, data.c)
dim(data.a)
dim(data.b)
dim(data.c)

# Check each phenotypes and remove any that have too many NAs 
get.rid.of.NA.cols(data.a, data.b, data.c, remove=TRUE)
dim(data.a)
dim(data.b)
dim(data.c)

# Check each cell and remove any that have missing values for one or more phenotypes
get.rid.of.NA.rows(data.a, data.b, data.c, remove=TRUE)
dim(data.a)
dim(data.b)
dim(data.c)

# Perform diptest and remove phenotypes that are multimodal or discontinuous  
test.for.multimodality(dip.limit=max.dip.stat, data.a, data.b, data.c, remove=TRUE)
dim(data.a)
dim(data.b)
dim(data.c)

### Options to save or load cleaned data at this step
     save(data.a, file="CalMorph.clean.data.a.Rfile")
     save(data.b, file="CalMorph.clean.data.b.Rfile")
     save(data.c, file="CalMorph.clean.data.c.Rfile")
#
#     load(file="CalMorph.clean.data.a.Rfile")
#     load(file="CalMorph.clean.data.b.Rfile")
#     load(file="CalMorph.clean.data.c.Rfile")


# Add a minimal amount to any phenotypes that can have values of zero 
remove.zeros(data.a, data.b, data.c)

# Box-Cox Transform
make.data.normal(data.a, data.b, data.c)

# Identify all cells that contain an outlier value for any phenotype and remove them
report.and.remove.outliers(data.a, data.b, data.c, trim=trim.fraction, sigmas=sigmas.limit, remove=TRUE)
dim(data.a)
dim(data.b)
dim(data.c)

# Linear modeling to determine the magnitude of plate effects
determine.contributions.to.variance(data.a, data.b, data.c, max.plate.effect, remove=TRUE)
dim(data.a)
dim(data.b)
dim(data.c)

### Options to save or load normalized data at this step
     save(data.a, file="CalMorph.normalized.data.a.Rfile")
     save(data.b, file="CalMorph.normalized.data.b.Rfile")
     save(data.c, file="CalMorph.normalized.data.c.Rfile")
#
#     load(file="CalMorph.normalized.data.a.Rfile")
#     load(file="CalMorph.normalized.data.b.Rfile")
#     load(file="CalMorph.normalized.data.c.Rfile")

# Check Distributions of phenotypes
check.dist(data=data.a, id="a", out.file.name="A_Cell_Phenotypes.pdf")
check.dist(data=data.b, id="b", out.file.name="B_Cell_Phenotypes.pdf")
check.dist(data=data.c, id="c", out.file.name="C_Cell_Phenotypes.pdf")


#####
#####     6 - Principal Component Analysis
#####

# Perform principal component analysis on the remaining phenotypes
pca(data=data.a, id="a")
pca(data=data.b, id="b")
pca(data=data.c, id="c")

# Keep the minimum number of components that explain a given proportion of the total variance
# The default is proportion.of.variance=NULL which will keep only components with variance>1 (this is the variance of the normalized original phenotypes)
trim.pca(pc=pc.a, id="a", proportion.of.variance=.9)
trim.pca(pc=pc.b, id="b", proportion.of.variance=.9)
trim.pca(pc=pc.c, id="c", proportion.of.variance=.9)

# Add cellID, genotypeID, and replicate back to the new principal component phenotypes
add.cell.info(pc.a.trim, id="a", data.a)
add.cell.info(pc.b.trim, id="b", data.b)
add.cell.info(pc.c.trim, id="c", data.c)

### Options to save or load significant principal component scores at this step
     save(pc.a.trim, file="CalMorph.principal.components.a.Rfile")
     save(pc.b.trim, file="CalMorph.principal.components.b.Rfile")
     save(pc.c.trim, file="CalMorph.principal.components.c.Rfile")
#
#     load(file="CalMorph.principal.components.a.Rfile")
#     load(file="CalMorph.principal.components.b.Rfile")
#     load(file="CalMorph.principal.components.c.Rfile")

# Assign a mean and variance to each genotype for each phenotype
genotype.summary.stats(pc=pc.a.trim, id="a")
genotype.summary.stats(pc=pc.b.trim, id="b")
genotype.summary.stats(pc=pc.c.trim, id="c")

### define empirical cover intervals and get pleiotropy scores

cover.a<-matrix(NA,ncol(pc.a.trim)-3,2)
cover.b<-matrix(NA,ncol(pc.b.trim)-3,2)
cover.c<-matrix(NA,ncol(pc.c.trim)-3,2)
for(i in 1:(ncol(r1158.pc.a)-3)){
  cover.a[i,]<-find_cover_region(r1158.pc.a[,i+3], alpha=.68)
}
for(i in 1:(ncol(r1158.pc.b)-3)){
  cover.b[i,]<-find_cover_region(r1158.pc.b[,i+3], alpha=.68)
}
for(i in 1:(ncol(r1158.pc.c)-3)){
  cover.c[i,]<-find_cover_region(r1158.pc.c[,i+3], alpha=.68)
}


pleiotropy.mat.a<-matrix(NA, nrow(means.a), ncol(means.a))

for(i in 1:nrow(means.a)){
  for(j in 2:ncol(means.a)){
    if(means.a[i,j]<cover.a[j-1,1]){
      pleiotropy.mat.a[i,j]<-1
    }else if(means.a[i,j]>cover.a[j-1,2]){
      pleiotropy.mat.a[i,j]<-1
    }else{
      pleiotropy.mat.a[i,j]<-0
    }
  }
}

pleiotropy.mat.b<-matrix(NA, nrow(means.b), ncol(means.b))

for(i in 1:nrow(means.b)){
  for(j in 2:ncol(means.b)){
    if(means.b[i,j]<cover.b[j-1,1]){
      pleiotropy.mat.b[i,j]<-1
    }else if(means.b[i,j]>cover.b[j-1,2]){
      pleiotropy.mat.b[i,j]<-1
    }else{
      pleiotropy.mat.b[i,j]<-0
    }
  }
}

pleiotropy.mat.c<-matrix(NA, nrow(means.c), ncol(means.c))

for(i in 1:nrow(means.c)){
  for(j in 2:ncol(means.c)){
    if(means.c[i,j]<cover.c[j-1,1]){
      pleiotropy.mat.c[i,j]<-1
    }else if(means.c[i,j]>cover.c[j-1,2]){
      pleiotropy.mat.c[i,j]<-1
    }else{
      pleiotropy.mat.c[i,j]<-0
    }
  }
}

pleiotropy.mat.all<-matrix(NA, nrow(means.a), ncol(means.a)+ncol(means.b)+ncol(means.c)-3)
pleiotropy.mat.all[,1:ncol(pleiotropy.mat.all)]<-cbind(pleiotropy.mat.a[,2:ncol(pleiotropy.mat.a)], pleiotropy.mat.b[,2:ncol(pleiotropy.mat.b)], pleiotropy.mat.c[,2:ncol(pleiotropy.mat.c)])

class(pleiotropy.mat.all)<-"numeric"

pleiotropy.scores.68<-rowSums(pleiotropy.mat.all)

pleiotropy.scores.df<-as.data.frame(cbind(means.a[,1], as.numeric(pleiotropy.scores.68)))

pleiotropy.scores.df$V2 <- as.numeric(levels(pleiotropy.scores.df$V2)[pleiotropy.scores.df$V2])


vars.all<-cbind(vars.a, vars.b[,2:ncol(vars.b)], vars.c[,2:ncol(vars.c)])
#norm.vars.all<-cbind(norm.vars.a, norm.vars.b[,2:ncol(norm.vars.b)], norm.vars.c[,2:ncol(norm.vars.c)])
means.all<-cbind(means.a, means.b[,2:ncol(means.b)], means.c[,2:ncol(means.c)])

# Build a data frame of the mean and variance for each phenotype
pre.loess(means.all, vars.all)

# Perform lowess regression on the normalized variances with respect to their means and return residuals of the variances.
loess.correction.for.mean(summary.df)

# Make a matrix with the name and phenotypic potential of each gene
calculate.phenotypic.potential(summary.df)


# Determine cutoffs for phenotypic stabilizers and calculate false discovery rate
stabilzer.cutoff(all.pc.normalized.variances, fdr=.05)


pp.ranks<-pp[with(pp, order(-pp[,2])), ]


write.table(pp.list,file="PhenotypicPotentials.txt")
