# Supplementary material for: Essential gene disruptions reveal complex relationships between phenotypic robustness, pleiotropy, and fitness
Source: Mol Syst Biol. 2015 Jan 21;11(1):773. doi: 10.15252/msb.20145264 (PMC4332149; doi:10.15252/msb.20145264)
Supplement: Supplementary file 20 [file msb0011-0773-sd20.zip › scripts/CalMorphAnalysisFunctions2.R]

###   Reads plateID files and builds a vector of geneNames 
read.plateIDs <- function(plateID.directory, plateID.file.names){
  for (i in 1:length(plateID.file.names)){
    full.path<-paste(plateID.directory, plateID.file.names[i], "_plateID.csv", sep="")
    plateID<-read.table(full.path, sep=",", header=TRUE)
    raw.geneNames<-plateID[,3]
    raw.geneNames<-as.vector(raw.geneNames)
    actualGenes<-which(raw.geneNames!="NA")
    geneNames<-raw.geneNames[actualGenes]
    pooled.geneNames<-c(pooled.geneNames, geneNames)
  }
  genes<<-unique(pooled.geneNames)
}


###   make a list where each element is a gene name that contains the calmorph matrix and cell counts
build.raw.data.list <- function(genes, raw.data){
  for(i in 1:length(genes)){
  raw.data[[genes[i]]]<<-list()
  raw.data[[genes[i]]]$data<<-matrix(0,0,223)
  raw.data[[genes[i]]]$counts<<-c(0,0,0,0)
  }
}


###   Read Calmorph output excel sheets and put the data into raw.data 
add.calmorph.data2 <- function(raw.data, directory, FolderContents, procFolderIndicies, genes, j, k){
  InputCalmorphData(directory)
  MakeCalmorphPretty(x)
  geneName<-strsplit(FolderContents[procFolderIndicies[k]], "_")[[1]][2]
  geneName<-strsplit(geneName, "proc")[[1]][1]
  cellIDnum<-as.numeric(rownames(xPretty$x))
  geneID<-rep(which(genes==geneName),dim(xPretty$x)[1])
  replicatePlateID<-rep(j,dim(xPretty$x)[1]) 
  xPretty$x<-cbind(cellIDnum, geneID, replicatePlateID, xPretty$x)
  rownames(xPretty$x)=NULL
  oldNumRows<-dim(raw.data[[geneName]]$data)[1]
  if (oldNumRows>0){
    oldRowNames<-row.names(raw.data[[geneName]]$data)
  }  else oldRowNames<-vector()
  raw.data[[geneName]]$data<<-rbind(raw.data[[geneName]]$data, xPretty$x)
  newNumRows<-dim(raw.data[[geneName]]$data)[1]
  old.counts<-raw.data[[geneName]]$counts
  raw.data[[geneName]]$counts<<-old.counts + c(xPretty$a, xPretty$a1b, xPretty$c, dim(c.temp)[1]-xPretty$a-xPretty$a1b-xPretty$c)
}  
#####
#####
#####     Nuts and bolts of add.calmorph.data2
#####
#####
InputCalmorphData <- function(directory){
  wd <- getwd()
  setwd(directory)
  s <<- strsplit(directory, split = "/")
  l <<- s[[1]][length(s[[1]])]
  c.temp <<- as.matrix(read.table( paste( l, "_conA_basic.xls", sep="" ), fill=T, header=T ))
  con <<- CA(c.temp)
  c.b.temp <<- as.matrix( read.table( paste( l, "_conA_biological.xls", sep="" ), fill=T, header=T))
  con.b <<- CAB(c.b.temp)
  d.temp <<- as.matrix( read.table( paste( l, "_dapi_basic.xls", sep="" ), fill=T, header=T ))
  d <<- DA(d.temp)
  d.b.temp <<- as.matrix( read.table( paste( l, "_dapi_biological.xls", sep="" ), fill=T, header=T ))
  d.b <<- DAB(d.b.temp)
  x <<- combine.data2(con, con.b, d, d.b, nam=l)
  setwd(wd)
}
CA <- function (c.temp){
  c <- matrix(ncol=30,nrow=nrow(c.temp))
  c[,c(1:2,26:30)] <- c.temp[,c(1:2,19:23)]
  c[which(c.temp[,3] == "no"), 3] <- 1
  c[which(c.temp[,3] == "small"), 3] <- 2
  c[which(c.temp[,3] == "medium"), 3] <- 3
  c[which(c.temp[,3] == "large"), 3] <- 4
  c[which(c.temp[,3] == "complex"), 3] <- 5
  c2 <- matrix(ncol=30,nrow=nrow(c.temp))
  for (i in 1:ncol(c)){
    c2[,i] <- as.numeric(c[,i])
  }
  colnames(c2) <- c("image_number", "cell_id" , "Cgroup", "C1.1.X",
                 "C1.1.Y",  "C1.2.X"  ,     "C1.2.Y"   ,
                 "C2.1.X"   ,    "C2.1.Y", "C2.2.X"  , "C2.2.Y" ,
                 "C3.1.X" , "C3.1.Y" , "C3.2.X" ,
                 "C3.2.Y" , "C4.1.X" , "C4.1.Y"  , "C4.2.X" , "C4.2.Y" ,
                 "C5.1.X" , "C5.1.Y" , "C5.2.X"  , "C5.2.Y" , "C10.X" ,
                 "C10.Y"  , "C11.1"  , "C11.2"   , "C12.1"  , "C12.2" ,
                 "C13")
  return(c2)
}
CAB <- function (c.b.temp){
  c<- c.b.temp
  c[which(c[,3] == "no"), 3] <- 1
  c[which(c[,3] == "small"), 3] <- 2
  c[which(c[,3] == "medium"), 3] <- 3
  c[which(c[,3] == "large"), 3] <- 4
  c[which(c[,3] == "complex"), 3] <- 5
  c2 <- matrix(ncol=ncol(c),nrow=nrow(c))
  colnames(c2) <- colnames(c)
  rownames(c2) <- rownames(c)
  for (i in 1:ncol(c)){
    c2[,i] <- as.numeric(c[,i])
  }
  return(c2)
}
DA <- function (d.temp){
  d <- matrix(ncol=78,nrow=nrow(d.temp))
  d[,c(1:2,67:78)] <- d.temp[,c(1:2,36:47)]
  d[which(d.temp[,3] == "no"), 3] <- 1
  d[which(d.temp[,3] == "small"), 3] <- 2
  d[which(d.temp[,3] == "medium"), 3] <- 3
  d[which(d.temp[,3] == "large"), 3] <- 4
  d[which(d.temp[,3] == "complex"), 3] <- 5
  d[which(d.temp[,4] == "A"), 4] <- 1
  d[which(d.temp[,4] == "A1"), 4] <- 2
  d[which(d.temp[,4] == "B"), 4] <- 3
  d[which(d.temp[,4] == "C"), 4] <- 4
  d[which(d.temp[,4] == "D"), 4] <- 5
  d[which(d.temp[,4] == "E"), 4] <- 6
  d[which(d.temp[,4] == "F"), 4] <- 7
  d[which(d.temp[,4] == "-"), 4] <- 0
  d2 <- matrix(ncol=78,nrow=nrow(d.temp))
  for (i in 1:ncol(d)){
    d2[,i] <- as.numeric(d[,i])
  }
    colnames(d2) <- c("image_number", "cell_id",      "Cgroup",       "Dgroup",       "D1.1.X",   "D1.1.Y" ,      "D1.2.X"   ,    "D1.2.Y"  ,     "D1.3.1.X"  ,   "D1.3.1.Y" ,  "D1.3.2.X"  ,   "D1.3.2.Y"   ,  "D2.1.X"  ,     "D2.1.Y"  ,     "D2.2.X" ,     "D2.2.Y"   ,    "D2.3.1.X"  ,   "D2.3.1.Y" ,    "D2.3.2.X"  ,   "D2.3.2.Y"  ,  "D3.1.X"  ,     "D3.1.Y"   ,    "D3.2.X"   ,    "D3.2.Y"   ,    "D3.3.X"  ,     "D3.3.Y"  ,     "D4.1.X"   ,    "D4.1.Y"  ,     "D4.2.X"  ,     "D4.2.Y" ,     "D4.3.X"   ,    "D4.3.Y"  ,     "D5.1.X"   ,    "D5.1.Y"   ,    "D5.2.X"  ,    "D5.2.Y"    ,   "D5.3.X"   ,    "D5.3.Y"   ,    "D6.1.X"   ,    "D6.1.Y"  ,   "D6.2.X"   ,    "D6.2.Y"    ,   "D7.X"    ,     "D7.Y"   ,      "D8.X"   ,     "D8.Y"   ,      "D9.1.X"    ,   "D9.1.Y"  ,     "D9.2.X"   ,    "D9.2.Y"  ,    "D10.1.X" ,     "D10.1.Y"  ,    "D10.2.X"  ,    "D10.2.Y"  ,    "D11.1.X"  ,    "D11.1.Y" ,     "D11.2.X"  ,    "D11.2.Y"  ,    "D12.1.X"  ,    "D12.1.Y" ,     "D12.2.X" ,     "D12.2.Y"   ,   "D13.1.X"  ,    "D13.1.Y"   ,   "D13.2.X" ,   "D13.2.Y" ,     "D14.1"   ,     "D14.2"    ,    "D14.3"    ,    "D15.1" ,    "D15.2" ,       "D15.3"   ,     "D16.1"   ,     "D16.2"    ,    "D16.3"  ,   "D17.1"  ,      "D17.2"  ,      "D17.3")       
  return(d2)
}
DAB <- function (d.b.temp){
  d <- d.b.temp
  d[which(d.temp[,3] == "no"), 3] <- 1
  d[which(d.temp[,3] == "small"), 3] <- 2
  d[which(d.temp[,3] == "medium"), 3] <- 3
  d[which(d.temp[,3] == "large"), 3] <- 4
  d[which(d.temp[,3] == "complex"), 3] <- 5
  d[which(d.temp[,4] == "A"), 4] <- 1
  d[which(d.temp[,4] == "A1"), 4] <- 2
  d[which(d.temp[,4] == "B"), 4] <- 3
  d[which(d.temp[,4] == "C"), 4] <- 4
  d[which(d.temp[,4] == "D"), 4] <- 5
  d[which(d.temp[,4] == "E"), 4] <- 6
  d[which(d.temp[,4] == "F"), 4] <- 7
  d[which(d.temp[,4] == "-"), 4] <- 0
  d2 <- matrix(ncol=ncol(d),nrow=nrow(d))
  for (i in 1:ncol(d)){
    d2[,i] <- as.numeric(d[,i])
  }
  colnames(d2) <- colnames(d)
  rownames(d2) <- rownames(d)
  return(d2)
}
combine.data2 <- function (con, con.b, d, d.b, nam= l[i]){
  ##Combines data from all Ohya files into 1 matrix
  if (nrow(con) == 0 )
    {
      stop
      return(NULL)
    }
  x <- matrix(NA, nrow=nrow(con), ncol=154)
  x[, 1:2] <- con[,1:2]
  x[, 4] <- con[,3]
  x[, 5] <- d[,4]
  x[,6:10] <- con[,26:30]
  x[, 11:31] <- con.b[,4:24]
  x[ , 45:56] <- d[ , 67:78]
  x[ , 57:154] <- d.b[ , 5:102]
  colnames(x) <- 1:154
  rownames(x) <- paste(nam, "-c", 0:(nrow(con)-1), sep="")
  colnames(x)[1:2] <-  colnames(con)[1:2]
  colnames(x)[4] <-  colnames(con)[3]
  colnames(x)[5] <-  colnames(d)[4]
  colnames(x)[6:10] <-  colnames(con)[26:30]
  colnames(x)[11:31] <-  colnames(con.b)[4:24]
  colnames(x)[45:56] <-  colnames(d)[67:78]
  colnames(x)[57:154] <-  colnames(d.b)[5:102]
  return(x)
}
MakeCalmorphPretty <- function(x){
  load("/Volumes/X/Morph/Code/EmptyMorphData.Rfile")
  d1=d2=d3=0
   a <- ACELL(x)
   a1b <- A1BCELL(x)
   c <- CCELL(x)
   ee=matrix(NA, sum(dim(a)[1],dim(a1b)[1],dim(c)[1]), 220)
   cp=rbind(cp,ee)
   if (length(a)[1]<1){a = NULL}else{d1=nrow(a);cp[1:d1 ,1:35]<- a[,6:40]}
   if (length(a1b)[1]<1){a1b = NULL}else{d2=nrow(a1b);cp[(d1+1):(d1+d2), 36:107] <- a1b[,6:77]}
   if (length(c)[1]<1){c = NULL}else{d3=nrow(c);cp[(d1+d2+1):(d1+d2+d3), 108:220] <- c[,6:118]}
   rownames(cp) <- c(a[,2], a1b[,2], c[,2])
   xPretty<<-list(x=cp,a=d1,a1b=d2,c=d3)
}
ACELL <- function(x){
    if( length(which(x[,5] == 1)) >1)
      {
        Acell <- matrix(ncol=40, nrow=length(which(x[,5] == 1)))
        colnames(Acell) <- c("image_number", "cell_id", "Agroup", "Cgroup", "Dgroup", "C11.1_A","C12.1_A", "C13_A", "C103_A", "C104_A", "C115_A", "C126_A", "C127_A", "A7.1_A", "A8.1_A", "A101_A", "A120_A", "A121_A", "A122_A", "A123_A", "D14.1_A", "D15.1_A", "D16.1_A", "D17.1_A", "D102_A", "D105_A", "D117_A", "D127_A", "D135_A", "D147_A", "D148_A", "D154_A", "D155_A", "D173_A", "D176_A", "D179_A", "D182_A", "D188_A", "D191_A", "D194_A")
        rownames(Acell) <- rownames(x)[which(x[,5] == 1)]
        Acell[,] <- x[which(x[,5] == 1), c(1:5, 6, 8, 10, 13, 14,  25, 29, 30, 32, 34, 37, 41, 42, 43, 44, 45, 48, 51, 54, 58, 61, 73, 83, 91, 103, 104, 110, 111, 129, 132, 135, 138, 144, 147, 150)]
        Acell[which(Acell == -1)] <- NA
        return(Acell)
      }else{
        return(NULL)
      }
}
A1BCELL <- function(x)
  ##Makes a matrix of just cells of class A1B and relevent phenotypes
  {
    if( length(which(x[,5] %in% c(2,3))) >1)
      {
        A1Bcell <- x[which(x[,5] %in% c(2,3)), c(1:44, 47, 50, 53, 56, 60, 63, 66, 70, 74, 82, 85, 88, 92, 98, 99, 101, 103, 104, 108, 110, 111, 117, 121, 125, 126, 128, 131, 134, 137, 140, 146, 149, 152)]
        colnames(A1Bcell) <- c("image_number", "cell_id", "Agroup", "Cgroup", "Dgroup", "C11.1_A1B", "C11.2_A1B", "C12.1_A1B", "C12.2_A1B", "C13_A1B", "C101_A1B", "C102_A1B", "C103_A1B", "C104_A1B", "C105_A1B", "C106_A1B", "C107_A1B", "C108_A1B", "C109_A1B", "C110_A1B", "C111_A1B", "C112_A1B", "C113_A1B", "C114_A1B", "C115_A1B", "C116_A1B", "C117_A1B", "C118_A1B", "C126_A1B", "C127_A1B", "C128_A1B", "A7.1_A1B", "A7.2_A1B", "A8.1_A1B", "A8.2_A1B", "A9_A1B", "A101_A1B", "A102_A1B", "A103_A1B", "A104_A1B", "A120_A1B", "A121_A1B", "A122_A1B", "A123_A1B", "D14.3_A1B", "D15.3_A1B", "D16.3_A1B", "D17.3_A1B", "D104_A1B", "D107_A1B", "D110_A1B", "D114_A1B", "D118_A1B", "D126_A1B", "D129_A1B", "D132_A1B", "D136_A1B", "D142_A1B", "D143_A1B", "D145_A1B", "D147_A1B", "D148_A1B", "D152_A1B", "D154_A1B", "D155_A1B", "D160_A1B", "D164_A1B", "D169_A1B", "D170_A1B", "D171_A1B", "D175_A1B", "D178_A1B", "D181_A1B","D184_A1B", "D188_A1B", "D193_A1B", "D196_A1B")
        ## Because of errors in the naming of the Ohya data matrix,
        ## Renaming  D161_A1B --> D160_A1B, D165_A1B --> D164_A1B,
        ## D172_A1B --> D171_A1B, D190_A1B --> D188_A1B
        ## to keep consistancy of data. May want to change back at the end
        rownames(A1Bcell) <- rownames(x)[which(x[,5] %in% c(2,3))]
        A1Bcell[which(A1Bcell == -1)] <- NA
        return(A1Bcell)
      }else{
        return (NULL)
      }
  }
CCELL <- function(x)
  ##Makes a matrix of just cells of class C and relevent phenotypes
  {
    if( length(which(x[,5] == 4)) >1)
      {
        Ccell <- x[which(x[,5] == 4), c(1:55, 59, 62, 64, 65, 68, 69, 72, 73, 75, 77, 79, 81, 84, 86, 87, 90, 91, 93, 95, 97, 99:115, 118, 119, 122:123, 125, 126, 129, 130, 132, 133, 135, 136, 138, 139, 141, 142, 144, 145, 147:154)]
        colnames(Ccell) <- c("image_number", "cell_id", "Agroup", "Cgroup", "Dgroup", "C11.1_C", "C11.2_C", "C12.1_C", "C12.2_C", "C13_C", "C101_C", "C102_C", "C103_C",  "C104_C", "C105_C", "C106_C", "C107_C", "C108_C", "C109_C", "C110_C", "C111_C", "C112_C", "C113_C", "C114_C", "C115_C", "C116_C", "C117_C", "C118_C", "C126_C", "C127_C", "C128_C", "A7.1_C", "A7.2_C", "A8.1_C", "A8.2_C", "A9_C", "A101_C",  "A102_C",  "A103_C",  "A104_C",  "A120_C",  "A121_C",  "A122_C",  "A123_C",  "D14.1_C", "D14.2_C", "D14.3_C", "D15.1_C", "D15.2_C", "D15.3_C", "D16.1_C", "D16.2_C", "D16.3_C", "D17.1_C", "D17.2_C", "D103_C",  "D106_C",  "D108_C",  "D109_C",  "D112_C",  "D113_C",  "D116_C",  "D117_C",  "D119_C",  "D121_C",  "D123_C",  "D125_C",  "D128_C",  "D130_C",  "D131_C",  "D134_C",  "D135_C",  "D137_C",  "D139_C",  "D141_C",  "D143_C",  "D144_C",  "D145_C",  "D146_C",  "D147_C",  "D148_C",  "D149_C",  "D150_C",   "D151_C", "D152_C", "D153_C", "D154_C", "D155_C", "D156_C", "D157_C", "D158_C", "D159_C", "D162_C", "D163_C", "D166_C", "D167_C", "D169_C", "D170_C", "D173_C", "D174_C", "D176_C", "D177_C", "D179_C", "D180_C", "D182_C", "D183_C", "D185_C", "D186_C", "D188_C", "D189_C", "D191_C", "D192_C", "D193_C", "D194_C", "D195_C", "D196_C", "D197_C", "D198_C")
        rownames(Ccell) <- rownames(x)[which(x[,5] == 4)]
        Ccell[which(Ccell == -1)] <- NA
        return(Ccell)
      }else{
        return(NULL)
      }
  }
#####
#####
#####     Nuts and bolts of add.calmorph.data2
#####
#####


###   Go through each element of raw.data and put all of the calmorph data into one big matrix
pool.calmorph.data <- function(raw.data, pooled.raw.data){
  All.CD.index = c(1:8,16:61,75:133,147:220)
  All.CD.index = All.CD.index+3
  All.CD.index = c(1,2,3,All.CD.index)
  a.i = c(1:28)
  b.i = c(29:87)
  c.i = c(88:187)
  a.i <<- a.i+3
  b.i <<- b.i+3
  c.i <<- c.i+3

  totalNumRows<-1
  num.genotypes.with.data<-0

  for(i in 1:length(raw.data)){
    raw.data.temp<-raw.data[[i]]$data
    raw.data.CD<-raw.data.temp[,All.CD.index]
    nextNumRows<-dim(raw.data.CD)[1]
    if(nextNumRows>1){
      pooled.raw.data[totalNumRows:(totalNumRows+nextNumRows-1), ]<<-raw.data.CD
      totalNumRows<-totalNumRows+nextNumRows
      num.genotypes.with.data<<-num.genotypes.with.data+1
    }
  }  

  abcColNames<-c("cellID","genotypeID","replicate")

  aColNames<-c("C11.1_A","C12.1_A", "C13_A", "C103_A", "C104_A", "C115_A", "C126_A", "C127_A", "D14.1_A", "D15.1_A", "D16.1_A", "D17.1_A", "D102_A", "D105_A", "D117_A", "D127_A", "D135_A", "D147_A", "D148_A", "D154_A", "D155_A", "D173_A", "D176_A", "D179_A", "D182_A", "D188_A", "D191_A", "D194_A")

  a1bColNames<-c("C11.1_A1B", "C11.2_A1B", "C12.1_A1B", "C12.2_A1B", "C13_A1B", "C101_A1B", "C102_A1B", "C103_A1B", "C104_A1B", "C105_A1B", "C106_A1B", "C107_A1B", "C108_A1B", "C109_A1B", "C110_A1B", "C111_A1B", "C112_A1B", "C113_A1B", "C114_A1B", "C115_A1B", "C116_A1B", "C117_A1B", "C118_A1B", "C126_A1B", "C127_A1B", "C128_A1B", "D14.3_A1B", "D15.3_A1B", "D16.3_A1B", "D17.3_A1B", "D104_A1B", "D107_A1B", "D110_A1B", "D114_A1B", "D118_A1B", "D126_A1B", "D129_A1B", "D132_A1B", "D136_A1B", "D142_A1B", "D143_A1B", "D145_A1B", "D147_A1B", "D148_A1B", "D152_A1B", "D154_A1B", "D155_A1B", "D160_A1B", "D164_A1B", "D169_A1B", "D170_A1B", "D171_A1B", "D175_A1B", "D178_A1B", "D181_A1B","D184_A1B", "D188_A1B", "D193_A1B", "D196_A1B")

  cColNames<-c("C11.1_C", "C11.2_C", "C12.1_C", "C12.2_C", "C13_C", "C101_C", "C102_C", "C103_C",  "C104_C", "C105_C", "C106_C", "C107_C", "C108_C", "C109_C", "C110_C", "C111_C", "C112_C", "C113_C", "C114_C", "C115_C", "C116_C", "C117_C", "C118_C", "C126_C", "C127_C", "C128_C", "D14.1_C", "D14.2_C", "D14.3_C", "D15.1_C", "D15.2_C", "D15.3_C", "D16.1_C", "D16.2_C", "D16.3_C", "D17.1_C", "D17.2_C", "D103_C",  "D106_C",  "D108_C",  "D109_C",  "D112_C",  "D113_C",  "D116_C",  "D117_C",  "D119_C",  "D121_C",  "D123_C",  "D125_C",  "D128_C",  "D130_C",  "D131_C",  "D134_C",  "D135_C",  "D137_C",  "D139_C",  "D141_C",  "D143_C",  "D144_C",  "D145_C",  "D146_C",  "D147_C",  "D148_C",  "D149_C",  "D150_C",   "D151_C", "D152_C", "D153_C", "D154_C", "D155_C", "D156_C", "D157_C", "D158_C", "D159_C", "D162_C", "D163_C", "D166_C", "D167_C", "D169_C", "D170_C", "D173_C", "D174_C", "D176_C", "D177_C", "D179_C", "D180_C", "D182_C", "D183_C", "D185_C", "D186_C", "D188_C", "D189_C", "D191_C", "D192_C", "D193_C", "D194_C", "D195_C", "D196_C", "D197_C", "D198_C")

  allColNames<-c(abcColNames,aColNames,a1bColNames,cColNames)
  colnames(pooled.raw.data)<<-allColNames
}  


###   Make 3 data frames with all of the data for A cells, A1B cells, and C cells
split.by.cell.type <- function(pooled.raw.data, a.i, b.i, c.i){
  raw.data.a<-pooled.raw.data[,c(1,2,3,a.i)]
  raw.data.b<-pooled.raw.data[,c(1,2,3,b.i)]
  raw.data.c<-pooled.raw.data[,c(1,2,3,c.i)]
  
  a.na<-as.vector(which(is.na(raw.data.a[,4])))
  b.na<-as.vector(which(is.na(raw.data.b[,4])))
  c.na<-as.vector(which(is.na(raw.data.c[,4])))
  
  raw.data.a<- raw.data.a[-a.na,]
  raw.data.b<- raw.data.b[-b.na,]
  raw.data.c<- raw.data.c[-c.na,]
  
  data.a<<-as.data.frame(raw.data.a)
  data.a[,2]<<-as.factor(data.a[,2])
  data.a[,3]<<-as.factor(data.a[,3])

  data.b<<-as.data.frame(raw.data.b)
  data.b[,2]<<-as.factor(data.b[,2])
  data.b[,3]<<-as.factor(data.b[,3])

  data.c<<-as.data.frame(raw.data.c)
  data.c[,2]<<-as.factor(data.c[,2])
  data.c[,3]<<-as.factor(data.c[,3])
}

remove.bad.phenotypes <- function(data.a, data.b, data.c){
  bad.phenotypes.a<-c("C127_A", "D188_A")
  bad.phenotypes.b<-c("C127_A1B", "D160_A1B", "D164_A1B", "D171_A1B", "D188_A1B")
  bad.phenotypes.c<-c("C127_C", "D188_C", "D189_C")

  data.a<<-data.a[,!names(data.a) %in% bad.phenotypes.a]
  data.b<<-data.b[,!names(data.b) %in% bad.phenotypes.b]
  data.c<<-data.c[,!names(data.c) %in% bad.phenotypes.c]
}

count.nas <- function(x){
  sum(is.na(x))
}  
  
get.rid.of.NA.cols <- function(data.a, data.b, data.c, remove=TRUE){
  a.cells<-dim(data.a)[1]
  b.cells<-dim(data.b)[1]
  c.cells<-dim(data.c)[1]
  print("The following phenotypes have too many missing values")
  
  a.num.nas<-apply(data.a, 2, count.nas)
  a.num.nas<-as.matrix(a.num.nas)
  a.frac.nas<-a.num.nas/a.cells
  a.too.many.nas<-which(a.frac.nas>1/dim(data.a)[2])
  if(!is.na(a.too.many.nas[1])){
    print(names(a.num.nas[a.too.many.nas,]))
    if(remove==TRUE){
      data.a<<-data.a[,-a.too.many.nas]
    }  
  }
  
  b.num.nas<-apply(data.b, 2, count.nas)
  b.num.nas<-as.matrix(b.num.nas)
  b.frac.nas<-b.num.nas/b.cells
  b.too.many.nas<-which(b.frac.nas>1/dim(data.b)[2])
  if(!is.na(b.too.many.nas[1])){
    print(names(b.num.nas[b.too.many.nas,]))
    if(remove==TRUE){
      data.b<<-data.b[,-b.too.many.nas]
    }  
  }
  
  c.num.nas<-apply(data.c, 2, count.nas)
  c.num.nas<-as.matrix(c.num.nas)
  c.frac.nas<-c.num.nas/c.cells
  c.too.many.nas<-which(c.frac.nas>1/dim(data.c)[2])
  if(!is.na(c.too.many.nas[1])){
    print(names(c.num.nas[c.too.many.nas,]))
    if(remove==TRUE){
      data.c<<-data.c[,-c.too.many.nas]
    }  
  }

  if(remove==TRUE){
    print("The following phenotypes were removed from the data")
    if(!is.na(a.too.many.nas[1])){
      print(names(a.num.nas[a.too.many.nas,]))
    }
    if(!is.na(b.too.many.nas[1])){
      print(names(b.num.nas[b.too.many.nas,]))
    }
    if(!is.na(c.too.many.nas[1])){
      print(names(c.num.nas[c.too.many.nas,]))
    } 
  }else{
    warning("!!!!!     NO CELLS WERE REMOVED     !!!!!")
  }  
}  

get.rid.of.NA.rows <- function(data.a, data.b, data.c, remove=TRUE){
  a.num.na.rows<-length(which(!complete.cases(data.a)))
  b.num.na.rows<-length(which(!complete.cases(data.b)))
  c.num.na.rows<-length(which(!complete.cases(data.c)))

  print("Number of A Cells With NAs")
  print(a.num.na.rows)
  print("Percent of A Cells  With NAs")
  print(100*a.num.na.rows/dim(data.a)[1])

  print("Number of A1B Cells With NAs")
  print(b.num.na.rows)
  print("Percent of A1B Cells With NAs")
  print(100*b.num.na.rows/dim(data.b)[1])

  print("Number C of Cells With NAs")
  print(c.num.na.rows)
  print("Percent C of Cells  With NAs")
  print(100*c.num.na.rows/dim(data.c)[1])

  if(remove==TRUE){
    data.a<<-data.a[complete.cases(data.a),]
    data.b<<-data.b[complete.cases(data.b),]
    data.c<<-data.c[complete.cases(data.c),]
    print("All Cells with NAs Were Removed")
  }else{
    warning("!!!!!     NO CELLS WERE REMOVED     !!!!!")
  }  
}  

get.rid.of.Inf.rows <- function(data.a, data.b, data.c, remove=TRUE){
  a.Inf<-vector()
  b.Inf<-vector()
  c.Inf<-vector()
  for(i in 4:ncol(data.a)){
    infs<-which(is.infinite(data.a[,i]))
    a.Inf<-append(a.Inf, infs)      
  }
  for(i in 4:ncol(data.b)){
    infs<-which(is.infinite(data.b[,i]))
    b.Inf<-append(b.Inf, infs)      
  }
  for(i in 4:ncol(data.c)){
    infs<-which(is.infinite(data.c[,i]))
    c.Inf<-append(c.Inf, infs)      
  }
  
  print("Number of A Cells With Infs")
  print(length(a.Inf))
  print("Percent of A Cells  With Infs")
  print(100*length(a.Inf)/dim(data.a)[1])

  print("Number of A1B Cells With Infs")
  print(length(b.Inf))
  print("Percent of A1B Cells With Infs")
  print(100*length(b.Inf)/dim(data.b)[1])

  print("Number C of Cells With Infs")
  print(length(c.Inf))
  print("Percent C of Cells  With Infs")
  print(100*length(c.Inf)/dim(data.c)[1])

  if(remove==TRUE){
    data.a<<-data.a[-a.Inf,]
    data.b<<-data.b[-b.Inf,]
    data.c<<-data.c[-c.Inf,]
    print("All Cells with Infs Were Removed")
  }else{
    warning("!!!!!     NO CELLS WERE REMOVED     !!!!!")
  }  
}  


test.for.multimodality <- function(dip.limit, data.a, data.b, data.c, remove=TRUE){
  dip.stats.a<-vector()
  for(i in 4:ncol(data.a)){
    dip.stats.a[i]<-dip(data.a[,i])
  }
  bad.phenotypes.a<-which(dip.stats.a>dip.limit)
  print("Multimodal Phenotypes in A Cells ")
  print(colnames(data.a[,bad.phenotypes.a]))

  dip.stats.b<-vector()
  for(j in 4:ncol(data.b)){
    dip.stats.b[j]<-dip(data.b[,j])
  }
  bad.phenotypes.b<-which(dip.stats.b>dip.limit)
  print("Multimodal Phenotypes in A1B Cells ")
  print(colnames(data.b[,bad.phenotypes.b]))

  dip.stats.c<-vector()
  for(k in 4:ncol(data.c)){
    dip.stats.c[k]<-dip(data.c[,k])
  }
  bad.phenotypes.c<-which(dip.stats.c>dip.limit)
  print("Multimodal Phenotypes in C Cells ")
  print(colnames(data.c[,bad.phenotypes.c]))

  if(remove==TRUE){
    if(!!length(bad.phenotypes.a)){
      data.a<<-data.a[,-bad.phenotypes.a]
    }
    if(!!length(bad.phenotypes.b)){
      data.b<<-data.b[,-bad.phenotypes.b]
    }
    if(!!length(bad.phenotypes.c)){
      data.c<<-data.c[,-bad.phenotypes.c]
    }
    print("Multimodal Phenotypes Were Removed")
  }else{
    warning("!!!!!     NO CELLS WERE REMOVED     !!!!!")
  }
}  

remove.zeros <- function(data.a, data.b, data.c){
  for(i in 4:dim(data.a)[2]){
    zeros<-which(data.a[,i]==0)
    if(length(zeros)>=1){
      min.val<-min(data.a[-zeros,i])
      data.a[,i]<<-data.a[,i]+min.val
    }  
  }
  for(i in 4:dim(data.b)[2]){
    zeros<-which(data.b[,i]==0)
    if(length(zeros)>=1){
      min.val<-min(data.b[-zeros,i])
      data.b[,i]<<-data.b[,i]+min.val
    }  
  }
  for(i in 4:dim(data.c)[2]){
    zeros<-which(data.c[,i]==0)
    if(length(zeros)>=1){
      min.val<-min(data.c[-zeros,i])
      data.c[,i]<<-data.c[,i]+min.val
    }  
  }
}

make.data.normal <- function(data.a, data.b, data.c){
  data.temp<-data.a[,4:ncol(data.a)]
  for (i in 1:ncol(data.temp)){
    trans<-compute.lambda.then.transform(data.temp[,i])
    trans<-adjust.mean.and.sd(trans)
    data.a[,i+3]<<-trans
  }
  data.temp<-data.b[,4:ncol(data.b)]
  for (i in 1:ncol(data.temp)){
    trans<-compute.lambda.then.transform(data.temp[,i])
    trans<-adjust.mean.and.sd(trans)
    data.b[,i+3]<<-trans
  }
  data.temp<-data.c[,4:ncol(data.c)]
  for (i in 1:ncol(data.temp)){
    trans<-compute.lambda.then.transform(data.temp[,i])
    trans<-adjust.mean.and.sd(trans)
    data.c[,i+3]<<-trans
  }
}  

compute.lambda.then.transform <- function(x){
  parameter<-powerTransform(x)
  trans<-bcPower(x, parameter$lambda)
  return(trans)
}

adjust.mean.and.sd <- function(x){
  mean<-mean(x)
  sd<-sd(x)
  x<-x-mean
  x<-x/sd
}

adjust.median.and.sd <- function(x){
  med<-median(x)
  sd<-sd(x)
  x<-x-med
  x<-x/sd
}

report.and.remove.outliers <- function(data.a, data.b, data.c, sigmas, trim, remove=TRUE){

  outliers.indicies.a<-matrix(NA,10000,dim(data.a)[2])
  colnames(outliers.indicies.a)<-colnames(data.a)
  outliers.rows.a<-vector()

  for (i in 4:ncol(data.a)){
    outliers<-identify.outliers(data.a[,i],sigmas=10)
    outliers.rows.a<-c(outliers.rows.a,outliers)
    emptySlots<-10000-length(outliers)
    outliers<-c(outliers,rep(NA,emptySlots))
    outliers.indicies.a[,i]<-outliers
  }
  outliers.rows.a<-unique(outliers.rows.a)
  print("Number of A Cells with Outlier Measurements") 
  print(length(outliers.rows.a))


  outliers.indicies.b<-matrix(NA,10000,dim(data.b)[2])
  colnames(outliers.indicies.b)<-colnames(data.b)
  outliers.rows.b<-vector()

  for (i in 4:dim(data.b)[2]){
    outliers<-identify.outliers(data.b[,i],sigmas=10)
    outliers.rows.b<-c(outliers.rows.b,outliers)
    emptySlots<-10000-length(outliers)
    outliers<-c(outliers,rep(NA,emptySlots))
    outliers.indicies.b[,i]<-outliers
  }
  outliers.rows.b<-unique(outliers.rows.b)
  print("Number of A1B Cells with Outlier Measurements") 
  print(length(outliers.rows.b))

  outliers.indicies.c<-matrix(NA,10000,dim(data.c)[2])
  colnames(outliers.indicies.c)<-colnames(data.c)
  outliers.rows.c<-vector()

  for (i in 4:dim(data.c)[2]){
    outliers<-identify.outliers(data.c[,i],sigmas=10)
    outliers.rows.c<-c(outliers.rows.c,outliers)
    emptySlots<-10000-length(outliers)
    outliers<-c(outliers,rep(NA,emptySlots))
    outliers.indicies.c[,i]<-outliers
  }
  outliers.rows.c<-unique(outliers.rows.c)
  print("Number of C Cells with Outlier Measurements") 
  print(length(outliers.rows.c))

  if(remove==TRUE){
    print("All Outliers Have Been Removed")
    data.a<<-data.a[-outliers.rows.a,]
    data.b<<-data.b[-outliers.rows.b,]
    data.c<<-data.c[-outliers.rows.c,]
  }else{
    warning("!!!!!     NO CELLS WERE REMOVED     !!!!!")
  }  
}
identify.outliers <- function(x,sigmas=NULL,trim=NULL){
  if(isTRUE(trim>0 & sigmas>0)){
    x.trims <- which(x<quantile(x,trim/2)|x>quantile(x,(1-trim+trim/2)))
    x.mean<-mean(x[-x.trims])
    x.st.dev<-sd(x[-x.trims])
    upperBound<-x.mean+sigmas*x.st.dev
    lowerBound<-x.mean-sigmas*x.st.dev
    x.trims2 <- which(x<lowerBound|x>upperBound)
    outliers <- unique(c(x.trims,x.trims2))
    return(outliers)
  }else
  if(isTRUE(trim>0)){
    outliers <- which(x<quantile(x,trim/2)|x>quantile(x,(1-trim+trim/2)))
    return(outliers)
  }else
  if(isTRUE(sigmas>0)){
    x.mean<-mean(x)
    x.st.dev<-sd(x)
    upperBound<-x.mean+sigmas*x.st.dev
    lowerBound<-x.mean-sigmas*x.st.dev
    outliers <- which(x<lowerBound|x>upperBound)
    return(outliers)
  }else
  outliers<-NULL
  warning("Either 'sigmas' or 'trim' must be a possitive value")
  return(outliers)
}

determine.contributions.to.variance <- function(data.a, data.b, data.c, max.plate.effect, remove=TRUE){  
  varCompRand.a<<-matrix(NA,dim(data.a)[2],6)
  varCompRand.b<<-matrix(NA,dim(data.b)[2],6)
  varCompRand.c<<-matrix(NA,dim(data.c)[2],6)

  for(i in 4:ncol(data.a)){
    modelRand<-lmer(data.a[,i]~(1|genotypeID)+(1|replicate)-1,data=data.a)
    plateVarianceRand<-VarCorr(modelRand)$replicate[1]
    genotypeVarianceRand<-VarCorr(modelRand)$genotypeID[1]
    residualVariance<-attr(VarCorr(modelRand),'sc')^2 
    plateOverGenotype<-plateVarianceRand/genotypeVarianceRand
    plateOverResidual<-plateVarianceRand/residualVariance
    plateOverAll<-plateVarianceRand/(residualVariance+genotypeVarianceRand+plateVarianceRand)
    
    varCompRand.a[i,1]<-plateVarianceRand
    varCompRand.a[i,2]<-genotypeVarianceRand
    varCompRand.a[i,3]<-residualVariance
    varCompRand.a[i,4]<-plateOverGenotype
    varCompRand.a[i,5]<-plateOverResidual
    varCompRand.a[i,6]<-plateOverAll
  }
  rownames(varCompRand.a)<-colnames(data.a)
  colnames(varCompRand.a)<-c("PLATE","GEN","RESID","PL/GEN","PL/RESID","PL/TOTAL")

  for(j in 4:ncol(data.b)){
    modelRand<-lmer(data.b[,j]~(1|genotypeID)+(1|replicate)-1,data=data.b)
    plateVarianceRand<-VarCorr(modelRand)$replicate[1]
    genotypeVarianceRand<-VarCorr(modelRand)$genotypeID[1]
    residualVariance<-attr(VarCorr(modelRand),'sc')^2 
    plateOverGenotype<-plateVarianceRand/genotypeVarianceRand
    plateOverResidual<-plateVarianceRand/residualVariance
    plateOverAll<-plateVarianceRand/(residualVariance+genotypeVarianceRand+plateVarianceRand)
  
    varCompRand.b[j,1]<-plateVarianceRand
    varCompRand.b[j,2]<-genotypeVarianceRand
    varCompRand.b[j,3]<-residualVariance
    varCompRand.b[j,4]<-plateOverGenotype
    varCompRand.b[j,5]<-plateOverResidual
    varCompRand.b[j,6]<-plateOverAll
  }
  rownames(varCompRand.b)<-colnames(data.b)
  colnames(varCompRand.b)<-c("PLATE","GEN","RESID","PL/GEN","PL/RESID","PL/TOTAL")
  
 for(k in 4:ncol(data.c)){
   modelRand<-lmer(data.c[,k]~(1|genotypeID)+(1|replicate)-1,data=data.c)
    plateVarianceRand<-VarCorr(modelRand)$replicate[1]
    genotypeVarianceRand<-VarCorr(modelRand)$genotypeID[1]
    residualVariance<-attr(VarCorr(modelRand),'sc')^2 
    plateOverGenotype<-plateVarianceRand/genotypeVarianceRand
    plateOverResidual<-plateVarianceRand/residualVariance
    plateOverAll<-plateVarianceRand/(residualVariance+genotypeVarianceRand+plateVarianceRand)
    
    varCompRand.c[k,1]<-plateVarianceRand
    varCompRand.c[k,2]<-genotypeVarianceRand
    varCompRand.c[k,3]<-residualVariance
    varCompRand.c[k,4]<-plateOverGenotype
    varCompRand.c[k,5]<-plateOverResidual
    varCompRand.c[k,6]<-plateOverAll
  }
  rownames(varCompRand.c)<-colnames(data.c)
  colnames(varCompRand.c)<-c("PLATE","GEN","RESID","PL/GEN","PL/RESID","PL/ALL")

  varCompRand.a<<-varCompRand.a
  varCompRand.b<<-varCompRand.b
  varCompRand.c<<-varCompRand.c
  

  more.bad.phenotypes.a<-which(varCompRand.a[,6]>max.plate.effect)
  more.bad.phenotypes.b<-which(varCompRand.b[,6]>max.plate.effect)
  more.bad.phenotypes.c<-which(varCompRand.c[,6]>max.plate.effect)

  print("The Following Phenotypes Have Unacceptably Large Plate Effects")
  print(colnames(data.a[,more.bad.phenotypes.a]))
  print(colnames(data.b[,more.bad.phenotypes.b]))
  print(colnames(data.c[,more.bad.phenotypes.c]))
  
  if(remove==TRUE){
    data.a<<-data.a[,-more.bad.phenotypes.a]
    data.b<<-data.b[,-more.bad.phenotypes.b]
    data.c<<-data.c[,-more.bad.phenotypes.c]
    print("These Phenotypes Have Been Removed")
  }else{
    warning("!!!!!     NO CELLS WERE REMOVED     !!!!!")
  }  
}

check.dist <- function(data=data.a, id="a", out.file.name="test.pdf"){
  pdf(paste("/Volumes/X/Morph/CheckDist/",out.file.name))
  par(mfrow=c(3,2))
  colNamesList<-colnames(data)
  for(i in 4:length(colNamesList)){
    hist(data[,i],breaks=seq(-10, 10, .1),main=colNamesList[i],xlab=colNamesList[i], xlim=c(-5,5), density=200)
  }
  dev.off()
}  
  
pca <- function(data=data.a, id="a"){
  pc<-princomp(data[,-c(1:3)])
  assign(paste("pc.",id,sep=""),pc,envir=.GlobalEnv)
  quartz()
  plot(pc$sdev^2,type="b",main=paste("PCA",id),xlab="Principal Component",ylab="Variance")
  abline(h=1,col="red")
  quartz.save(file=paste("/Volumes/X/Morph/PC.",id,".pdf", sep=""),type="pdf")
}

trim.pca <- function(pc=pc.a, id="a", proportion.of.variance=NULL){
  vars<-pc$sdev^2
  if(proportion.of.variance>0){
    total.var<-sum(vars)
    prop.var<-vars/total.var
    cumulative.prop.var<-vector()
    for(i in 1:length(vars)){
      cumulative.prop.var[i]<-sum(prop.var[1:i])
    }
    discard.components<-which(cumulative.prop.var>proportion.of.variance)
    discard.components<-discard.components[2:length(discard.components)]
    assign(paste("pc.", id, ".trim", sep=""),pc$scores[,-discard.components],envir=.GlobalEnv)
  }else{
    keep.components<-which(vars>1)
    assign(paste("pc.", id, ".trim", sep=""),pc$scores[,keep.components],envir=.GlobalEnv)
  }  
}  

add.cell.info <- function(pc=pc.a.trim, id="a", data=data.a){
  for(i in 1:length(levels(data[,2]))){
    levels(data[,2])[levels(data[,2])==levels(data[,2])[i]]<-genes[i]
  }  
  assign(paste("pc.", id, ".trim", sep=""), cbind(data[,1:3],as.data.frame(pc)) ,envir=.GlobalEnv)
}  

genotype.summary.stats <- function(pc=pc.a.trim, id="a"){
  means<-data.frame(matrix(NA,length(levels(pc[,2])),(ncol(pc)-2)))
  vars<-data.frame(matrix(NA,length(levels(pc[,2])),(ncol(pc)-2)))
#  vars.norm<-data.frame(matrix(NA,length(levels(pc[,2])),(ncol(pc)-2)))

  means.a<-as.matrix(by(pc[,c(4:ncol(pc))], pc[,2], mean))
  vars.a<-as.matrix(by(pc[,c(4:ncol(pc))], pc[,2], sd))

  for (i in 1:length(levels(pc[,2]))){
    means[i,1]<-levels(pc[,2])[i]
    means[i,2:ncol(means)]<-means.a[[i]]
  }  
  colnames(means)<- c(colnames(pc)[2],paste(colnames(pc[,4:ncol(pc)]),"-",id, sep=""))

  for (i in 1:length(levels(pc[,2]))){
    vars[i,1]<-levels(pc[,2])[i]
    vars[i,2:ncol(means)]<-vars.a[[i]]
  }  
  colnames(vars)<- c(colnames(pc)[2],paste(colnames(pc[,4:ncol(pc)]),"-",id, sep=""))

#  vars.column.means<-colMeans(vars[,2:ncol(vars)])
#  vars.norm[,1]<-vars[,1]
#  vars.norm[,2:ncol(vars)]<-t(t(vars[,2:ncol(vars)])/vars.column.means)
#  colnames(vars.norm)<-colnames(vars)
  
  assign(paste("means.", id, sep=""), means ,envir=.GlobalEnv)
  assign(paste("vars.", id, sep=""), vars ,envir=.GlobalEnv)
#  assign(paste("norm.vars.", id, sep=""), vars.norm ,envir=.GlobalEnv)
}  

pre.loess <- function(means.all, vars.all){
  data<-data.frame(matrix(nrow=0,ncol=5))
  colnames(data)<-c("genotypeID", "Prin.Comp", "Mean", "Std.Dev", "Residuals")
  genes.temp<-means.all[,1]
  j<-0
  for(i in 2:ncol(means.all)){
    means.temp<-means.all[,i]
    sdevs.temp<-vars.all[,i]
    prin.comp.temp<-rep(colnames(means.all)[i],nrow(means.all))
    
    data[(1+j):(nrow(means.all)+j),1]<-genes.temp
    data[(1+j):(nrow(means.all)+j),2]<-prin.comp.temp
    data[(1+j):(nrow(means.all)+j),3]<-means.temp
    data[(1+j):(nrow(means.all)+j),4]<-sdevs.temp
    j<-j+nrow(means.all)
  }
  data[,1]<-as.factor(data[,1])
  data[,2]<-as.factor(data[,2])
  summary.df<<-data
}  

loess.correction.for.mean <- function(summary.df){
  for(i in 1:length(levels(summary.df[,2]))){
    subset=which(summary.df$Prin.Comp==levels(summary.df[,2])[i])
    reg<-loess(Std.Dev~Mean, data=summary.df, subset=subset)
    summary.df[subset,5]<<-reg[3]
  }  
}


  
calculate.phenotypic.potential <- function(summary.df){
  all.phenotypes <- data.frame(matrix(NA,length(levels(summary.df$genotypeID)),length(levels(summary.df$Prin.Comp))+1))
  genes<-summary.df[1:length(levels(summary.df$genotypeID)),1]
  all.phenotypes[,1]<-genes
  j<-length(levels(summary.df$genotypeID))
  for(i in 1:length(levels(summary.df$Prin.Comp))){
    raw.resids<-summary.df[((i-1)*j+1):(j*i),5]
    norm.resids<-raw.resids/sd(raw.resids)
    all.phenotypes[1:j,i+1]<-norm.resids
    colnames(all.phenotypes)[i+1]<-as.character(summary.df[(i*j),2])
  }
  colnames(all.phenotypes)[1]<-"Gene"
  assign("all.pc.normalized.variances", all.phenotypes, envir=.GlobalEnv)
 
  
  pp<-data.frame(matrix(NA,j,2))
  pp[,1]<-genes
  for(i in 1:j){
    pp[i,2]<-apply(sort(all.phenotypes[i,],decreasing=TRUE)[2:round(ncol(all.phenotypes)/2)],1,mean)
  }
  colnames(pp)<-c("Gene Name", "Phenotypic Potential")
  assign("pp", pp, envir=.GlobalEnv)
}  

damp.pp<-pp[1:875,]
pp.ranks<-damp.pp[order(damp.pp[,2], decreasing=T),]


stabilzer.cutoff <- function(all.pc.normalized.variances, permutations=100, pp=pp.ranks){
  pp.permuted<-vector()
  for(j in 1:permutations){
    all.phenotypes.permuted<-apply(all.pc.normalized.variances[,2:ncol(all.pc.normalized.variances)], 2, sample)
    for(i in 1:nrow(all.phenotypes.permuted)){
      pp.perm.i<-mean(sort(all.phenotypes.permuted[i,],decreasing=TRUE)[1:round(ncol(all.phenotypes.permuted)/2)])
      pp.permuted<-c(pp.permuted, pp.perm.i)
    }
  }
  qvals<-vector()
  for(i in 1:nrow(pp.ranks)){
    pp.i<-pp.ranks[i,2]
    num.perms<-length(which(pp.permuted>pp.i))
    fraction.perms<-num.perms/length(pp.permuted)
    qvals<-c(qvals, fraction.perms)
  }
  pp.ranks.fdr<<-cbind(pp.ranks,qvals)
  pp.permuted<<-pp.permuted
}  


find_cover_region <- function(x, alpha=0.95) {
    n <- length(x)
    x <- sort(x)
    k <- as.integer(round((1-alpha) * n))
    i <- which.min(x[seq.int(n-k, n)] - x[seq_len(k+1L)])
    c(x[i], x[n-k+i-1L])
}
