# Supplementary material for: Essential gene disruptions reveal complex relationships between phenotypic robustness, pleiotropy, and fitness
Source: Mol Syst Biol. 2015 Jan 21;11(1):773. doi: 10.15252/msb.20145264 (PMC4332149; doi:10.15252/msb.20145264)
Supplement: Supplementary file 20 [file msb0011-0773-sd20.zip › scripts/README.txt]

Content of this archive:

CalMorphAnalysis3.0.R   Script to generate phenotypic potentials and pleiotropy scores from raw CalMorph data.
CalMorphAnalysisFunctions2.R    provides source functions that are called by CalMorphAnalysis3.0.R
